# Supplementary material for: GCN5 contributes to stem cuticular wax biosynthesis by histone acetylation of CER3 in Arabidopsis
Source: J Exp Bot. 2018 Mar 1;69(12):2911–22. doi: 10.1093/jxb/ery077 (PMC5972625; doi:10.1093/jxb/ery077)
Supplement: Supplementary Table S2 [file ery077_suppl_supplementary_table_s2.xlsx]

## Sheet: 2616 genes in Ws＞gcn5
Table S2. Differently expressed genes in the RNA-Seq data
ID	P value	FDR	Change	Gene	Annotation
AT3G62960	6.60657e-134	1.33122e-129	Down	GRXC14	Glutaredoxin-C14
AT3G05950	1.34467e-126	1.35475e-122	Down		Germin-like protein subfamily 1 member 7
AT1G49570	3.77134e-106	1.89981e-102	Down	PER10	Peroxidase 10
AT2G47880	8.57903e-106	3.45735e-102	Down	GRXC13	Glutaredoxin-C13
AT2G14610	3.27073e-102	1.09842e-98	Down	PR1	Pathogenesis-related protein 1
AT2G29090	5.29019e-95	1.52282e-91	Down	CYP707A2	Abscisic acid 8'-hydroxylase 2
AT3G48340	8.45858e-91	2.13051e-87	Down	CEP2	KDEL-tailed cysteine endopeptidase CEP2
AT5G14740	2.08838e-86	4.67565e-83	Down	BCA2	Beta carbonic anhydrase 2 chloroplastic
AT4G26530	6.16442e-84	9.55485e-81	Down		Aldolase superfamily protein
AT4G16000	5.42595e-83	7.28886e-80	Down		unknown protein BEST Arabidopsis thaliana protein match is: unknown protein (TAIR:AT4G15990.1) Has 30201 Blast hits to 17322 proteins in 780 species: Archae - 12 Bacteria - 1396 Metazoa - 17338 Fungi - 3422 Plants - 5037 Viruses - 0 Other Eu /.../es - 2996 (source: NCBI BLink).
AT2G32530	7.04508e-81	8.8724e-78	Down	CSLB3	Cellulose synthase-like protein B3
AT2G22980	1.6257e-79	1.5599e-76	Down	SCPL13	Serine carboxypeptidase-like 13
AT1G62760	2.15325e-79	1.97218e-76	Down		Plant invertase/pectin methylesterase inhibitor superfamily protein
AT4G12320	4.73021e-78	3.12027e-75	Down	CYP706A6	cytochrome P450 family 706 subfamily A polypeptide 6
AT3G22840	4.80042e-78	3.12027e-75	Down	ELIP1	Early light-induced protein 1 chloroplastic
AT2G30766	1.5129e-75	9.23783e-73	Down		unknown protein FUNCTIONS IN: molecular_function unknown INVOLVED IN: biological_process unknown LOCATED IN: cellular_component unknown Has 30201 Blast hits to 17322 proteins in 780 species: Archae - 12 Bacteria - 1396 Metazoa - 17338 Fungi - /.../ Plants - 5037 Viruses - 0 Other Eukaryotes - 2996 (source: NCBI BLink).
AT4G35770	4.07961e-73	2.22173e-70	Down	STR15	Rhodanese-like domain-containing protein 15 chloroplastic
AT4G26150	4.67145e-72	2.4771e-69	Down	GATA22	Putative GATA transcription factor 22
AT5G25110	5.80784e-71	2.9257e-68	Down	CIPK25	CBL-interacting serine/threonine-protein kinase 25
AT5G59080	3.63351e-70	1.78574e-67	Down		unknown protein FUNCTIONS IN: molecular_function unknown INVOLVED IN: response to oxidative stress LOCATED IN: chloroplast EXPRESSED IN: 18 plant structures EXPRESSED DURING: 9 growth stages BEST Arabidopsis thaliana protein match is: unknown /.../n (TAIR:AT3G46880.1) Has 1807 Blast hits to 1807 proteins in 277 species: Archae - 0 Bacteria - 0 Metazoa - 736 Fungi - 347 Plants - 385 Viruses - 0 Ot…
AT5G19890	9.73626e-67	4.35968e-64	Down	PER59	Peroxidase 59
AT3G55970	7.78094e-65	3.33587e-62	Down	ATJRG21	jasmonate-regulated gene 21
AT4G35090	2.87879e-64	1.20849e-61	Down	CAT2	Catalase-2
AT2G35130	3.30347e-64	1.35847e-61	Down		Pentatricopeptide repeat-containing protein At2g35130
AT4G33420	1.60509e-63	6.3417e-61	Down	PER47	Peroxidase 47
AT3G51070	3.75291e-63	1.45425e-60	Down		Probable methyltransferase PMT27
AT2G30760	3.8742e-63	1.47293e-60	Down		unknown protein Has 3 Blast hits to 3 proteins in 2 species: Archae - 0 Bacteria - 0 Metazoa - 0 Fungi - 0 Plants - 3 Viruses - 0 Other Eukaryotes - 0 (source: NCBI BLink).
AT4G31870	8.00974e-62	2.78269e-59	Down	GPX7	Putative glutathione peroxidase 7 chloroplastic
AT2G15020	4.07115e-61	1.30212e-58	Down		unknown protein BEST Arabidopsis thaliana protein match is: unknown protein (TAIR:AT5G64190.1) Has 72 Blast hits to 72 proteins in 10 species: Archae - 0 Bacteria - 0 Metazoa - 0 Fungi - 0 Plants - 72 Viruses - 0 Other Eukaryotes - 0 (source /.../ BLink).
AT1G68190	4.94931e-61	1.55826e-58	Down		Putative zinc finger protein At1g68190
AT3G28550	2.22852e-60	6.80372e-58	Down		Proline-rich extensin-like family protein
AT1G52800	1.07136e-59	3.09627e-57	Down		2-oxoglutarate (2OG) and Fe(II)-dependent oxygenase superfamily protein
AT5G65380	1.07563e-59	3.09627e-57	Down		MATE efflux family protein
AT5G58770	6.1189e-58	1.62231e-55	Down		Dehydrodolichyl diphosphate synthase 2
AT5G63800	6.83236e-57	1.74269e-54	Down	BGAL6	Beta-galactosidase 6
AT2G32540	1.20101e-56	3.02505e-54	Down	CSLB4	Cellulose synthase-like protein B4
AT2G34790	4.63446e-56	1.13883e-53	Down	MEE23	FAD-binding Berberine family protein
AT1G20120	1.28407e-55	3.08024e-53	Down		GDSL esterase/lipase At1g20120
AT1G27020	6.16338e-55	1.41127e-52	Down		unknown protein BEST Arabidopsis thaliana protein match is: unknown protein (TAIR:AT1G27030.1) Has 514 Blast hits to 514 proteins in 175 species: Archae - 0 Bacteria - 311 Metazoa - 0 Fungi - 0 Plants - 65 Viruses - 0 Other Eukaryotes - 138 /.../e: NCBI BLink).
AT4G28530	6.28182e-55	1.42223e-52	Down	anac074	NAC domain containing protein 74
AT1G62810	9.60224e-55	2.12621e-52	Down		Primary amine oxidase
AT4G34060	2.38622e-52	5.06131e-50	Down	DML3	DEMETER-like protein 3
AT1G32560	3.40847e-52	7.00823e-50	Down		Late embryogenesis abundant protein group 1 protein
AT4G34138	4.98845e-52	1.01533e-49	Down	UGT73B1	UDP-glycosyltransferase 73B1
AT3G15850	2.94776e-51	5.76673e-49	Down	ADS3/FAD5	Palmitoyl-monogalactosyldiacylglycerol delta-7 desaturase chloroplastic
AT2G39730	3.48178e-51	6.74596e-49	Down	RCA	Ribulose bisphosphate carboxylase/oxygenase activase chloroplastic
AT3G45140	6.52557e-51	1.24047e-48	Down	LOX2	Lipoxygenase 2 chloroplastic
AT4G15760	3.14428e-50	5.75976e-48	Down	MO1	monooxygenase 1
AT2G39330	6.41379e-50	1.15391e-47	Down	JAL23	Jacalin-related lectin 23
AT1G20470	2.98455e-49	5.27532e-47	Down		SAUR-like auxin-responsive protein family
AT3G28270	8.16229e-49	1.41785e-46	Down		UPF0496 protein At3g28270
AT2G22990	1.19776e-48	2.0628e-46	Down	SCPL8	Serine carboxypeptidase-like 8
AT4G04460	1.86039e-48	3.15016e-46	Down	APA3	Aspartic proteinase A3
AT1G52400	3.04198e-48	5.06578e-46	Down	BGLU18	Beta-D-glucopyranosyl abscisate beta-glucosidase
AT2G36750	1.93573e-47	3.19713e-45	Down	UGT73C1	UDP-glycosyltransferase 73C1
AT3G29035	2.41514e-47	3.92461e-45	Down	ATNAC3	NAC domain containing protein 3
AT4G33666	4.91971e-47	7.86763e-45	Down		unknown protein FUNCTIONS IN: molecular_function unknown INVOLVED IN: biological_process unknown LOCATED IN: chloroplast EXPRESSED IN: 19 plant structures EXPRESSED DURING: 11 growth stages Has 30201 Blast hits to 17322 proteins in 780 species /.../ae - 12 Bacteria - 1396 Metazoa - 17338 Fungi - 3422 Plants - 5037 Viruses - 0 Other Eukaryotes - 2996 (source: NCBI BLink).
AT5G59780	8.6462e-47	1.37182e-44	Down	MYB59	Transcription factor MYB59
AT5G59540	1.0595e-46	1.66788e-44	Down		1-aminocyclopropane-1-carboxylate oxidase homolog 12
AT5G50260	2.22699e-46	3.37397e-44	Down	CEP1	KDEL-tailed cysteine endopeptidase CEP1
AT1G70820	3.35104e-46	5.03906e-44	Down		phosphoglucomutase putative / glucose phosphomutase putative
AT1G75250	1.29386e-45	1.91701e-43	Down	RL6	Protein RADIALIS-like 6
AT4G37400	1.41791e-45	2.08547e-43	Down	CYP81F3	cytochrome P450 family 81 subfamily F polypeptide 3
AT4G16008	2.51464e-45	3.67175e-43	Down		unknown protein FUNCTIONS IN: molecular_function unknown INVOLVED IN: biological_process unknown LOCATED IN: cellular_component unknown Has 30201 Blast hits to 17322 proteins in 780 species: Archae - 12 Bacteria - 1396 Metazoa - 17338 Fungi - /.../ Plants - 5037 Viruses - 0 Other Eukaryotes - 2996 (source: NCBI BLink).
AT1G76530	2.84263e-45	4.12079e-43	Down		Auxin efflux carrier family protein
AT2G33380	3.95214e-44	5.60814e-42	Down	PXG3	Probable peroxygenase 3
AT5G19190	5.1793e-44	7.29811e-42	Down		unknown protein BEST Arabidopsis thaliana protein match is: unknown protein (TAIR:AT3G06070.1) Has 1807 Blast hits to 1807 proteins in 277 species: Archae - 0 Bacteria - 0 Metazoa - 736 Fungi - 347 Plants - 385 Viruses - 0 Other Eukaryotes - /.../source: NCBI BLink).
AT1G78450	8.11518e-44	1.13556e-41	Down		SOUL heme-binding family protein
AT1G05680	2.83319e-43	3.83146e-41	Down	UGT74E2	UDP-glycosyltransferase 74E2
AT1G54020	5.31825e-43	7.09688e-41	Down		GDSL esterase/lipase At1g54020
AT1G09500	1.03332e-42	1.35204e-40	Down		NAD(P)-binding Rossmann-fold superfamily protein
AT4G04330	2.82308e-42	3.67001e-40	Down		Chaperonin-like RbcX protein
AT5G56100	4.11059e-42	5.30952e-40	Down		glycine-rich protein / oleosin
AT3G61060	6.78779e-42	8.65658e-40	Down	PP2A13	F-box protein PP2-A13
AT4G16620	1.49825e-41	1.89873e-39	Down		WAT1-related protein At4g16620
AT4G12310	2.16719e-41	2.71235e-39	Down	CYP706A5	cytochrome P450 family 706 subfamily A polypeptide 5
AT1G52342	2.56361e-41	3.18868e-39	Down		unknown protein FUNCTIONS IN: molecular_function unknown INVOLVED IN: biological_process unknown LOCATED IN: cellular_component unknown Has 30201 Blast hits to 17322 proteins in 780 species: Archae - 12 Bacteria - 1396 Metazoa - 17338 Fungi - /.../ Plants - 5037 Viruses - 0 Other Eukaryotes - 2996 (source: NCBI BLink).
AT2G17500	3.119e-41	3.85569e-39	Down		Auxin efflux carrier family protein
AT2G38230	5.54242e-41	6.72769e-39	Down	PDX11	Pyridoxal 5'-phosphate synthase subunit PDX1.1
AT3G16470	1.18542e-40	1.43031e-38	Down	JAL35	Jacalin-related lectin 35
AT2G45650	1.88387e-40	2.20697e-38	Down	AGL6	Agamous-like MADS-box protein AGL6
AT4G24350	2.44965e-40	2.83681e-38	Down		Phosphorylase superfamily protein
AT5G23020	2.58108e-40	2.97193e-38	Down	MAM3	Methylthioalkylmalate synthase 3 chloroplastic
AT5G41660	1.79011e-39	2.0379e-37	Down		unknown protein FUNCTIONS IN: molecular_function unknown INVOLVED IN: biological_process unknown LOCATED IN: mitochondrion BEST Arabidopsis thaliana protein match is: unknown protein (TAIR:AT3G44430.1) Has 1807 Blast hits to 1807 proteins in 27 /.../ies: Archae - 0 Bacteria - 0 Metazoa - 736 Fungi - 347 Plants - 385 Viruses - 0 Other Eukaryotes - 339 (source: NCBI BLink).
AT4G34930	1.80164e-39	2.0395e-37	Down		PLC-like phosphodiesterases superfamily protein
AT2G29450	2.81664e-39	3.15308e-37	Down	GSTU5	Glutathione S-transferase U5
AT4G14690	3.00895e-39	3.34974e-37	Down	ELIP2	Early light-induced protein 2 chloroplastic
AT1G22120	5.35708e-39	5.93106e-37	Down		unknown protein Has 30201 Blast hits to 17322 proteins in 780 species: Archae - 12 Bacteria - 1396 Metazoa - 17338 Fungi - 3422 Plants - 5037 Viruses - 0 Other Eukaryotes - 2996 (source: NCBI BLink).
AT2G32870	5.87079e-39	6.42915e-37	Down		TRAF-like family protein
AT1G17710	6.46544e-39	7.04208e-37	Down		Inorganic pyrophosphatase 2
AT3G62410	7.40218e-39	8.01902e-37	Down	CP12-2	Calvin cycle protein CP12-2 chloroplastic
AT5G49730	9.74492e-39	1.05005e-36	Down	FRO6	Ferric reduction oxidase 6
AT1G75190	1.13077e-38	1.21197e-36	Down		unknown protein Has 7306 Blast hits to 3858 proteins in 279 species: Archae - 15 Bacteria - 134 Metazoa - 3314 Fungi - 546 Plants - 228 Viruses - 207 Other Eukaryotes - 2862 (source: NCBI BLink).
AT1G21670	1.43048e-38	1.52509e-36	Down		LOCATED IN: cell wall plant-type cell wall EXPRESSED IN: 23 plant structures EXPRESSED DURING: 14 growth stages CONTAINS InterPro DOMAIN/s: WD40-like Beta Propeller (InterPro:IPR011659) Six-bladed beta-propeller TolB-like (InterPro:IPR011042) /.../Arabidopsis thaliana protein match is: DPP6 N-terminal domain-like protein (TAIR:AT1G21680.1) Has 8461 Blast hits to 5060 proteins in 1257 species: Arc…
AT1G32060	1.98795e-38	2.10827e-36	Down	PRK	Phosphoribulokinase chloroplastic
AT1G09340	2.2144e-38	2.33613e-36	Down	CSP41B	Chloroplast stem-loop binding protein of 41 kDa b chloroplastic
AT4G37925	2.81616e-38	2.92503e-36	Down	NDHM	NAD(P)H-quinone oxidoreductase subunit M chloroplastic
AT5G25140	3.92306e-38	4.05382e-36	Down	CYP71B13	Cytochrome P450 71B13
AT2G38210	4.04685e-38	4.16041e-36	Down	PDX1L4	Pyridoxal 5'-phosphate synthase PDX1-like 4
AT4G36530	5.39242e-38	5.5156e-36	Down		alpha/beta-Hydrolases superfamily protein
AT1G04500	5.46999e-38	5.56669e-36	Down		CCT motif family protein
AT3G56290	1.32817e-37	1.33813e-35	Down		unknown protein Has 39 Blast hits to 39 proteins in 15 species: Archae - 0 Bacteria - 0 Metazoa - 0 Fungi - 0 Plants - 39 Viruses - 0 Other Eukaryotes - 0 (source: NCBI BLink).
AT5G04150	2.30871e-37	2.31446e-35	Down	BHLH101	Transcription factor bHLH101
AT4G32810	3.54546e-37	3.53669e-35	Down	CCD8	Carotenoid cleavage dioxygenase 8 chloroplastic
AT4G08870	5.23544e-37	5.19675e-35	Down	ARGAH2	Arginase 2 mitochondrial
AT4G33010	6.99847e-37	6.91271e-35	Down	GLDP1	Glycine dehydrogenase (decarboxylating) 1 mitochondrial
AT5G45890	9.94709e-37	9.77726e-35	Down	SAG12	Senescence-specific cysteine protease SAG12
AT3G26450	1.42197e-36	1.38419e-34	Down		Polyketide cyclase/dehydrase and lipid transport superfamily protein
AT3G50840	1.65473e-36	1.59535e-34	Down		BTB/POZ domain-containing protein At3g50840
AT3G62950	2.28647e-36	2.19392e-34	Down	GRXC11	Glutaredoxin-C11
AT4G15440	2.49592e-36	2.38354e-34	Down	CYP74B2	Probable inactive linolenate hydroperoxide lyase
AT5G22300	2.56428e-36	2.43728e-34	Down	NIT4	Bifunctional nitrilase/nitrile hydratase NIT4
AT3G01060	3.49512e-36	3.29097e-34	Down		unknown protein Has 637 Blast hits to 635 proteins in 201 species: Archae - 0 Bacteria - 291 Metazoa - 0 Fungi - 72 Plants - 72 Viruses - 0 Other Eukaryotes - 202 (source: NCBI BLink).
AT3G16400	3.51915e-36	3.29818e-34	Down	NSP1	Nitrile-specifier protein 1
AT2G05160	4.83433e-36	4.5098e-34	Down		Zinc finger CCCH domain-containing protein 18
AT4G03050	1.09649e-35	1.00887e-33	Down	AOP3	2-oxoglutarate (2OG) and Fe(II)-dependent oxygenase superfamily protein
AT5G21430	4.21879e-35	3.86403e-33	Down	ndhU	NAD(P)H-quinone oxidoreductase subunit U chloroplastic
AT3G26180	1.11957e-34	1.00264e-32	Down	CYP71B20	Cytochrome P450 71B20
AT3G62550	2.8442e-34	2.51362e-32	Down		Adenine nucleotide alpha hydrolases-like superfamily protein
AT3G62860	2.95069e-34	2.59635e-32	Down		alpha/beta-Hydrolases superfamily protein
AT4G10120	3.01256e-34	2.63926e-32	Down	SPS4	Probable sucrose-phosphate synthase 4
AT4G12830	3.90472e-34	3.37683e-32	Down		alpha/beta-Hydrolases superfamily protein
AT3G47950	5.68521e-34	4.79318e-32	Down	AHA4	ATPase 4 plasma membrane-type
AT4G10310	6.27788e-34	5.27081e-32	Down	HKT1	Sodium transporter HKT1
AT1G43670	7.28002e-34	6.08682e-32	Down		Fructose-16-bisphosphatase cytosolic
AT2G04039	9.43327e-34	7.82224e-32	Down		unknown protein FUNCTIONS IN: molecular_function unknown LOCATED IN: chloroplast EXPRESSED IN: 21 plant structures EXPRESSED DURING: 13 growth stages CONTAINS InterPro DOMAIN/s: Protein of unknown function DUF2996 (InterPro:IPR021374) Has 159 /.../hits to 159 proteins in 52 species: Archae - 0 Bacteria - 76 Metazoa - 0 Fungi - 0 Plants - 38 Viruses - 0 Other Eukaryotes - 45 (source: NCBI BLink).
AT3G28040	1.12895e-33	9.32305e-32	Down		Probably inactive leucine-rich repeat receptor-like protein kinase At3g28040
AT2G15960	1.60074e-33	1.31653e-31	Down		unknown protein Has 14 Blast hits to 14 proteins in 5 species: Archae - 0 Bacteria - 0 Metazoa - 0 Fungi - 0 Plants - 14 Viruses - 0 Other Eukaryotes - 0 (source: NCBI BLink).
AT5G59050	2.01667e-33	1.63196e-31	Down		unknown protein BEST Arabidopsis thaliana protein match is: unknown protein (TAIR:AT3G54000.1) Has 35333 Blast hits to 34131 proteins in 2444 species: Archae - 798 Bacteria - 22429 Metazoa - 974 Fungi - 991 Plants - 531 Viruses - 0 Other Euk /.../s - 9610 (source: NCBI BLink).
AT1G66130	2.64358e-33	2.12224e-31	Down		NAD(P)-binding Rossmann-fold superfamily protein
AT5G49290	4.95649e-33	3.9166e-31	Down	ATRLP56	receptor like protein 56
AT3G21870	5.57969e-33	4.39183e-31	Down	CYCU1-1	Cyclin-U1-1
AT1G54570	5.80279e-33	4.54966e-31	Down		Acyltransferase-like protein At1g54570 chloroplastic
AT5G58260	6.14662e-33	4.80055e-31	Down	ndhN	NAD(P)H-quinone oxidoreductase subunit N chloroplastic
AT1G80160	6.79413e-33	5.28578e-31	Down		Lactoylglutathione lyase / glyoxalase I family protein
AT5G38420	7.13441e-33	5.52917e-31	Down	RBCS-2B	Ribulose bisphosphate carboxylase small chain 2B chloroplastic
AT5G44610	1.62067e-32	1.2512e-30	Down	PCAP2	Plasma membrane-associated cation-binding protein 2
AT3G29670	2.2647e-32	1.72855e-30	Down	PMAT2	Phenolic glucoside malonyltransferase 2
AT1G52870	2.50543e-32	1.89791e-30	Down		Peroxisomal membrane 22 kDa (Mpv17/PMP22) family protein
AT2G01590	3.24511e-32	2.43989e-30	Down	CRR3	chlororespiratory reduction 3
AT3G48200	3.52187e-32	2.63813e-30	Down		unknown protein FUNCTIONS IN: molecular_function unknown INVOLVED IN: biological_process unknown LOCATED IN: endomembrane system EXPRESSED IN: 21 plant structures EXPRESSED DURING: 13 growth stages Has 210 Blast hits to 148 proteins in 42 spec /.../rchae - 0 Bacteria - 118 Metazoa - 0 Fungi - 0 Plants - 48 Viruses - 0 Other Eukaryotes - 44 (source: NCBI BLink).
AT4G19170	3.66218e-32	2.73307e-30	Down	CCD4	Probable carotenoid cleavage dioxygenase 4 chloroplastic
AT1G77960	6.63637e-32	4.84503e-30	Down		unknown protein BEST Arabidopsis thaliana protein match is: unknown protein (TAIR:AT1G28630.4) Has 13187 Blast hits to 6837 proteins in 407 species: Archae - 0 Bacteria - 447 Metazoa - 4509 Fungi - 1333 Plants - 399 Viruses - 45 Other Eukary /.../ 6454 (source: NCBI BLink).
AT1G61320	1.00649e-31	7.29523e-30	Down		FBD-associated F-box protein At1g61320
AT3G21500	1.44967e-31	1.04324e-29	Down	DXPS1	1-deoxy-D-xylulose 5-phosphate synthase 1
AT3G54050	3.20374e-31	2.29734e-29	Down	FBP	Fructose-16-bisphosphatase chloroplastic
AT1G49450	4.85651e-31	3.4579e-29	Down		Transducin/WD40 repeat-like superfamily protein
AT1G62750	7.0184e-31	4.96213e-29	Down	CPEFG	Elongation factor G chloroplastic
AT5G52160	7.91116e-31	5.57377e-29	Down		Bifunctional inhibitor/lipid-transfer protein/seed storage 2S albumin superfamily protein
AT5G36700	7.95946e-31	5.58826e-29	Down	PGLP1B	Phosphoglycolate phosphatase 1A chloroplastic
AT3G17180	9.4382e-31	6.58061e-29	Down	SCPL33	Serine carboxypeptidase-like 33
AT5G27560	9.61266e-31	6.67914e-29	Down		Domain of unknown function (DUF1995)
AT1G13650	1.02438e-30	7.09322e-29	Down		BEST Arabidopsis thaliana protein match is: 18S pre-ribosomal assembly protein gar2-related (TAIR:AT2G03810.4) Has 3688 Blast hits to 1629 proteins in 255 species: Archae - 22 Bacteria - 222 Metazoa - 684 Fungi - 292 Plants - 62 Viruses - 14 /.../Eukaryotes - 2392 (source: NCBI BLink).
AT1G27710	1.84076e-30	1.26215e-28	Down		Glycine-rich protein family
AT1G20020	1.84154e-30	1.26215e-28	Down	LFNR2	Ferredoxin--NADP reductase leaf isozyme 2 chloroplastic
AT1G64770	2.15316e-30	1.46082e-28	Down	PNSB2	Photosynthetic NDH subunit of subcomplex B 2 chloroplastic
AT5G44930	2.68263e-30	1.80786e-28	Down	ARAD2	Probable arabinosyltransferase ARAD2
AT1G33110	2.8583e-30	1.91982e-28	Down		MATE efflux family protein
AT1G64500	3.14917e-30	2.10817e-28	Down		Glutaredoxin family protein
AT3G14420	3.42606e-30	2.28593e-28	Down	GLO1	Peroxisomal (S)-2-hydroxy-acid oxidase GLO1
AT3G05180	9.49408e-30	6.25182e-28	Down		GDSL esterase/lipase At3g05180
AT4G09350	9.89128e-30	6.49216e-28	Down	ndhT	NAD(P)H-quinone oxidoreductase subunit T chloroplastic
AT5G22860	1.04432e-29	6.83215e-28	Down		Serine carboxypeptidase S28 family protein
AT4G18830	1.8512e-29	1.19557e-27	Down	OFP5	Transcription repressor OFP5
AT5G48400	2.1511e-29	1.38481e-27	Down	GLR1.2	Glutamate receptor 1.2
AT3G22060	2.23272e-29	1.42823e-27	Down	CRRSP38	Cysteine-rich repeat secretory protein 38
AT4G11650	2.26415e-29	1.44375e-27	Down	OSM34	Osmotin-like protein OSM34
AT1G65590	2.52614e-29	1.60068e-27	Down	HEXO3	Beta-hexosaminidase 3
AT5G36780	2.53841e-29	1.60084e-27	Down	PPI3B	Proton pump-interactor 3B
AT5G36770	2.54228e-29	1.60084e-27	Down		Protein of Unknown Function (DUF239)
AT5G36740	3.55795e-29	2.22648e-27	Down		Acyl-CoA N-acyltransferase with RING/FYVE/PHD-type zinc finger protein
AT5G36790	3.75569e-29	2.34295e-27	Down	PGLP1B	Phosphoglycolate phosphatase 1A chloroplastic
AT1G27080	4.21016e-29	2.6103e-27	Down	NPF2.12	Protein NRT1/ PTR FAMILY 2.12
AT3G61160	4.26781e-29	2.63793e-27	Down	ASK2	Shaggy-related protein kinase beta
AT5G36738	4.42544e-29	2.72699e-27	Down		ECA1 gametogenesis related family protein
AT5G36739	4.44928e-29	2.73333e-27	Down		ECA1 gametogenesis related family protein
AT5G36730	4.50268e-29	2.75772e-27	Down		F-box protein At5g36730
AT1G70680	6.19208e-29	3.75815e-27	Down	PXG5	Probable peroxygenase 5
AT1G15380	6.72891e-29	4.0717e-27	Down		Lactoylglutathione lyase / glyoxalase I family protein
AT5G67030	8.28554e-29	4.98369e-27	Down	ZEP	Zeaxanthin epoxidase chloroplastic
AT1G54780	8.31046e-29	4.9838e-27	Down	TLP18.3	UPF0603 protein At1g54780 chloroplastic
AT4G14780	8.45032e-29	5.05264e-27	Down		Protein kinase superfamily protein
AT5G16080	9.76894e-29	5.82379e-27	Down	CXE17	Probable carboxylesterase 17
AT2G43910	1.13107e-28	6.72304e-27	Down	HOL1	Thiocyanate methyltransferase 1
AT3G01260	1.27663e-28	7.56591e-27	Down		Galactose mutarotase-like superfamily protein
AT5G47450	1.41386e-28	8.3546e-27	Down	TIP2-3	Aquaporin TIP2-3
AT5G09660	1.5408e-28	9.07811e-27	Down	PMDH2	Malate dehydrogenase glyoxysomal
AT3G21760	1.84058e-28	1.08127e-26	Down	UGT71B2	UDP-glycosyltransferase 71B2
AT3G11170	1.85012e-28	1.08372e-26	Down	FAD7	Omega-3 fatty acid desaturase chloroplastic
AT2G43700	2.49935e-28	1.45135e-26	Down	LECRK54	L-type lectin-domain containing receptor kinase V.4
AT3G48420	2.89264e-28	1.66533e-26	Down		Haloacid dehalogenase-like hydrolase domain-containing protein At3g48420
AT1G31750	3.29354e-28	1.88537e-26	Down		proline-rich family protein
AT2G37170	4.6546e-28	2.64944e-26	Down	PIP2-2	Aquaporin PIP2-2
AT1G54730	4.85027e-28	2.75304e-26	Down		Sugar transporter ERD6-like 5
AT1G15980	6.03086e-28	3.41353e-26	Down	PNSB1	Photosynthetic NDH subunit of subcomplex B 1 chloroplastic
AT1G46768	8.5025e-28	4.79903e-26	Down	RAP2-1	Ethylene-responsive transcription factor RAP2-1
AT2G36970	1.02488e-27	5.76851e-26	Down	UGT86A1	UDP-glycosyltransferase 86A1
AT4G12910	1.07298e-27	6.02243e-26	Down	SCPL20	Serine carboxypeptidase-like 20
AT5G13730	1.40441e-27	7.86078e-26	Down	SIGD	RNA polymerase sigma factor sigD chloroplastic
AT2G31945	1.57117e-27	8.74799e-26	Down		unknown protein FUNCTIONS IN: molecular_function unknown INVOLVED IN: biological_process unknown LOCATED IN: endomembrane system EXPRESSED IN: 8 plant structures EXPRESSED DURING: 4 anthesis petal differentiation and expansion stage BEST Arab /.../s thaliana protein match is: unknown protein (TAIR:AT1G05575.1) Has 61 Blast hits to 61 proteins in 10 species: Archae - 0 Bacteria - 0 Metazoa - 0 Fun…
AT4G32340	1.5716e-27	8.74799e-26	Down		Tetratricopeptide repeat (TPR)-like superfamily protein
AT1G01590	2.22942e-27	1.23076e-25	Down	FRO1	Probable ferric reduction oxidase 1
AT1G09750	2.23969e-27	1.23306e-25	Down		Eukaryotic aspartyl protease family protein
AT1G17050	4.42487e-27	2.41629e-25	Down	SPS2	Solanesyl diphosphate synthase 2 chloroplastic
AT1G77950	4.83611e-27	2.63372e-25	Down	AGL67	AGAMOUS-like 67
AT3G46780	5.08521e-27	2.76191e-25	Down	PTAC16	plastid transcriptionally active 16
AT1G22530	6.41099e-27	3.44484e-25	Down	PATL2	Patellin-2
AT4G16590	7.33049e-27	3.91802e-25	Down	ATCSLA01	cellulose synthase-like A01
AT1G73750	8.28839e-27	4.41828e-25	Down		Uncharacterised conserved protein UCP031088 alpha/beta hydrolase
AT2G32440	9.17542e-27	4.87822e-25	Down	KAO2	Ent-kaurenoic acid oxidase 2
AT1G23310	1.01169e-26	5.3646e-25	Down	GGAT1	Glutamate--glyoxylate aminotransferase 1
AT3G14680	1.14288e-26	6.04434e-25	Down	CYP72A14	Cytochrome P450 72A14
AT3G23700	1.46046e-26	7.66362e-25	Down		Nucleic acid-binding proteins superfamily
AT5G04980	1.58116e-26	8.27544e-25	Down		DNAse I-like superfamily protein
AT1G07180	1.59776e-26	8.34065e-25	Down	NDA1	Internal alternative NAD(P)H-ubiquinone oxidoreductase A1 mitochondrial
AT4G03040	2.04917e-26	1.06146e-24	Down		BEST Arabidopsis thaliana protein match is: Polynucleotidyl transferase ribonuclease H-like superfamily protein (TAIR:AT5G33330.1) Has 18 Blast hits to 18 proteins in 2 species: Archae - 0 Bacteria - 0 Metazoa - 0 Fungi - 0 Plants - 18 Viruse /.../ Other Eukaryotes - 0 (source: NCBI BLink).
AT5G49740	2.06989e-26	1.06944e-24	Down	FRO7	Ferric reduction oxidase 7 chloroplastic
AT1G68010	2.0803e-26	1.07207e-24	Down	HPR	Glycerate dehydrogenase HPR peroxisomal
AT3G28880	2.51166e-26	1.28779e-24	Down		Ankyrin repeat family protein
AT5G57530	3.36529e-26	1.72108e-24	Down	XTH12	Probable xyloglucan endotransglucosylase/hydrolase protein 12
AT2G03980	3.4171e-26	1.74315e-24	Down		GDSL esterase/lipase At2g03980
AT3G55290	4.18471e-26	2.12398e-24	Down		NAD(P)-binding Rossmann-fold superfamily protein
AT5G45310	5.87313e-26	2.95859e-24	Down		unknown protein LOCATED IN: endomembrane system EXPRESSED IN: stem inflorescence meristem root leaf EXPRESSED DURING: LP.04 four leaves visible Has 30201 Blast hits to 17322 proteins in 780 species: Archae - 12 Bacteria - 1396 Metazoa - 173 /.../ngi - 3422 Plants - 5037 Viruses - 0 Other Eukaryotes - 2996 (source: NCBI BLink).
AT1G51860	6.34718e-26	3.18148e-24	Down		Probable LRR receptor-like serine/threonine-protein kinase At1g51860
AT4G03940	7.00141e-26	3.5007e-24	Down		unknown protein Has 8 Blast hits to 8 proteins in 3 species: Archae - 0 Bacteria - 0 Metazoa - 0 Fungi - 0 Plants - 6 Viruses - 0 Other Eukaryotes - 2 (source: NCBI BLink).
AT4G37330	7.11463e-26	3.54851e-24	Down	CYP81D4	cytochrome P450 family 81 subfamily D polypeptide 4
AT3G28080	7.29967e-26	3.63181e-24	Down		WAT1-related protein At3g28080
AT3G26300	7.39169e-26	3.66854e-24	Down	CYP71B34	Cytochrome P450 71B34
AT1G44970	9.68151e-26	4.79318e-24	Down	PER9	Peroxidase 9
AT3G13750	1.03739e-25	5.11087e-24	Down	BGAL1	Beta-galactosidase 1
AT5G56860	1.04123e-25	5.11726e-24	Down	GATA21	GATA transcription factor 21
AT4G01080	1.3253e-25	6.46606e-24	Down	TBL26	Protein trichome birefringence-like 26
AT3G46480	1.58515e-25	7.69655e-24	Down		2-oxoglutarate (2OG) and Fe(II)-dependent oxygenase superfamily protein
AT5G38510	1.67305e-25	8.10385e-24	Down		Rhomboid-related intramembrane serine protease family protein
AT4G35250	1.9427e-25	9.34259e-24	Down		NAD(P)-binding Rossmann-fold superfamily protein
AT3G06145	2.24652e-25	1.07524e-23	Down		unknown protein Has 15 Blast hits to 15 proteins in 7 species: Archae - 0 Bacteria - 0 Metazoa - 0 Fungi - 0 Plants - 15 Viruses - 0 Other Eukaryotes - 0 (source: NCBI BLink).
AT5G28010	2.36181e-25	1.12774e-23	Down		Polyketide cyclase/dehydrase and lipid transport superfamily protein
AT2G40520	2.49542e-25	1.18872e-23	Down		Nucleotidyltransferase family protein
AT5G40310	2.56503e-25	1.219e-23	Down		Exonuclease family protein
AT1G51090	3.79613e-25	1.78303e-23	Down		Heavy metal transport/detoxification superfamily protein
AT2G29650	3.89373e-25	1.82462e-23	Down	ANTR1	Sodium-dependent phosphate transport protein 1 chloroplastic
AT3G55800	4.24376e-25	1.98403e-23	Down	SBPASE	Sedoheptulose-17-bisphosphatase chloroplastic
AT5G23240	6.22e-25	2.89453e-23	Down		DNAJ heat shock N-terminal domain-containing protein
AT1G19530	6.29042e-25	2.92055e-23	Down		unknown protein FUNCTIONS IN: molecular_function unknown INVOLVED IN: N-terminal protein myristoylation anaerobic respiration LOCATED IN: cellular_component unknown EXPRESSED IN: leaf apex inflorescence meristem hypocotyl root flower EXPRE /.../URING: petal differentiation and expansion stage Has 47 Blast hits to 47 proteins in 13 species: Archae - 0 Bacteria - 0 Metazoa - 0 Fungi - 0 Plants - 47…
AT2G32880	7.12928e-25	3.30241e-23	Down		TRAF-like family protein
AT5G28080	8.69711e-25	4.01022e-23	Down	WNK9	Probable serine/threonine-protein kinase WNK9
AT2G15480	9.23975e-25	4.23139e-23	Down	UGT73B5	UDP-glycosyltransferase 73B5
AT3G26590	1.09124e-24	4.97479e-23	Down		MATE efflux family protein
AT3G45130	1.12968e-24	5.13838e-23	Down	LAS1	Lanosterol synthase
AT1G22500	1.26282e-24	5.71817e-23	Down	ATL15	E3 ubiquitin-protein ligase ATL15
AT1G02460	1.46759e-24	6.6305e-23	Down		Pectin lyase-like superfamily protein
AT1G70760	1.5534e-24	7.00245e-23	Down	ndhL	NAD(P)H-quinone oxidoreductase subunit L chloroplastic
AT5G15500	1.62355e-24	7.30237e-23	Down		Ankyrin repeat family protein
AT1G64680	1.76161e-24	7.90565e-23	Down		unknown protein BEST Arabidopsis thaliana protein match is: unknown protein (TAIR:AT1G03055.1) Has 146 Blast hits to 146 proteins in 26 species: Archae - 0 Bacteria - 6 Metazoa - 0 Fungi - 0 Plants - 125 Viruses - 0 Other Eukaryotes - 15 (so /.../NCBI BLink).
AT4G14080	2.62802e-24	1.17677e-22	Down	A6	Probable glucan endo-13-beta-glucosidase A6
AT3G23340	3.04787e-24	1.35274e-22	Down	ckl10	casein kinase I-like 10
AT1G49380	3.37925e-24	1.48829e-22	Down	CCS1	Cytochrome c biogenesis protein CCS1 chloroplastic
AT5G64840	3.38281e-24	1.48829e-22	Down	ABCF5	ABC transporter F family member 5
AT1G48260	3.94466e-24	1.72418e-22	Down	CIPK17	CBL-interacting serine/threonine-protein kinase 17
AT3G16250	5.27726e-24	2.30166e-22	Down	PNSB3	Photosynthetic NDH subunit of subcomplex B 3 chloroplastic
AT5G50450	5.77677e-24	2.51408e-22	Down		F-box protein At5g50450
AT2G26650	6.7484e-24	2.91803e-22	Down	AKT1	Potassium channel AKT1
AT5G06690	7.43069e-24	3.19344e-22	Down	WCRKC1	Thioredoxin-like 3-1 chloroplastic
AT1G22360	7.43286e-24	3.19344e-22	Down	UGT85A2	UDP-glycosyltransferase 85A2
AT5G58310	7.78507e-24	3.33764e-22	Down	MES18	Methylesterase 18
AT1G14345	8.59509e-24	3.66154e-22	Down	NAD(P)-linked oxidoreductase superfamily protein
AT5G13650	1.0715e-23	4.555e-22	Down	elongation factor family protein
AT2G04038	1.16927e-23	4.96018e-22	Down	AtbZIP48	basic leucine-zipper 48
AT2G42200	1.33051e-23	5.60876e-22	Down	SPL9	Squamosa promoter-binding-like protein 9
AT2G29370	1.8978e-23	7.96682e-22	Down		Tropinone reductase homolog At2g29370
AT1G55370	2.01011e-23	8.40325e-22	Down	NDF5	NDH-dependent cyclic electron flow 5
AT3G28220	2.34045e-23	9.72371e-22	Down		TRAF-like family protein
AT1G16080	2.4723e-23	1.02293e-21	Down		unknown protein LOCATED IN: apoplast chloroplast stroma chloroplast chloroplast envelope EXPRESSED IN: 23 plant structures EXPRESSED DURING: 14 growth stages Has 81 Blast hits to 81 proteins in 28 species: Archae - 0 Bacteria - 2 Metazoa - /.../gi - 0 Plants - 62 Viruses - 0 Other Eukaryotes - 17 (source: NCBI BLink).
AT2G29420	2.72603e-23	1.12561e-21	Down	GSTU7	Glutathione S-transferase U7
AT1G30820	2.88959e-23	1.18827e-21	Down		CTP synthase family protein
AT1G03410	3.1734e-23	1.30232e-21	Down	2A6	1-aminocyclopropane-1-carboxylate oxidase homolog 5
AT1G75460	3.26587e-23	1.33754e-21	Down		ATP-dependent protease La (LON) domain protein
AT5G50360	3.34746e-23	1.36541e-21	Down		unknown protein BEST Arabidopsis thaliana protein match is: unknown protein (TAIR:AT3G48510.1) Has 1807 Blast hits to 1807 proteins in 277 species: Archae - 0 Bacteria - 0 Metazoa - 736 Fungi - 347 Plants - 385 Viruses - 0 Other Eukaryotes - /.../source: NCBI BLink).
AT5G62350	3.51245e-23	1.42981e-21	Down		Plant invertase/pectin methylesterase inhibitor superfamily protein
AT1G15125	3.63092e-23	1.47506e-21	Down		S-adenosyl-L-methionine-dependent methyltransferases superfamily protein
AT2G13360	4.65107e-23	1.87438e-21	Down	AGT1	Serine--glyoxylate aminotransferase
AT1G34060	4.69661e-23	1.88896e-21	Down	TAR4	Tryptophan aminotransferase-related protein 4
AT3G15840	4.80986e-23	1.93065e-21	Down	PIFI	post-illumination chlorophyll fluorescence increase
AT1G67980	4.96592e-23	1.98933e-21	Down	CCOAMT	Putative caffeoyl-CoA O-methyltransferase At1g67980
AT3G57520	7.13684e-23	2.84767e-21	Down	RFS2	Probable galactinol--sucrose galactosyltransferase 2
AT1G79510	8.14128e-23	3.24203e-21	Down		Uncharacterized conserved protein (DUF2358)
AT3G61900	8.39714e-23	3.33732e-21	Down		SAUR-like auxin-responsive protein family
AT3G21670	8.44813e-23	3.35098e-21	Down	NPF6.4	Protein NRT1/ PTR FAMILY 6.4
AT2G45560	9.58313e-23	3.79372e-21	Down	CYP76C1	Cytochrome P450 76C1
AT3G50560	1.25607e-22	4.91903e-21	Down		NAD(P)-binding Rossmann-fold superfamily protein
AT2G18050	1.25722e-22	4.91903e-21	Down	HIS1-3	histone H1-3
AT3G01440	1.26324e-22	4.93301e-21	Down	PNSL3	Photosynthetic NDH subunit of lumenal location 3 chloroplastic
AT2G01420	1.33061e-22	5.18605e-21	Down	PIN4	Auxin efflux carrier component 4
AT1G60610	1.58467e-22	6.15242e-21	Down		SBP (S-ribonuclease binding protein) family protein
AT2G38600	1.70274e-22	6.54774e-21	Down		HAD superfamily subfamily IIIB acid phosphatase
AT1G11860	1.77768e-22	6.82292e-21	Down	GDCST	Aminomethyltransferase mitochondrial
AT4G06746	1.83819e-22	7.04175e-21	Down	RAP2-9	Ethylene-responsive transcription factor RAP2-9
AT4G12900	2.13882e-22	8.17783e-21	Down		Gamma interferon responsive lysosomal thiol (GILT) reductase family protein
AT4G26370	2.69331e-22	1.02204e-20	Down		antitermination NusB domain-containing protein
AT2G21330	2.81327e-22	1.06555e-20	Down	FBA1	Probable fructose-bisphosphate aldolase 1 chloroplastic
AT4G37930	3.12016e-22	1.17736e-20	Down	SHM1	Serine hydroxymethyltransferase 1 mitochondrial
AT5G64240	3.34149e-22	1.25852e-20	Down	AMC3	Metacaspase-3
AT4G25700	3.68372e-22	1.38483e-20	Down	BETA-OHASE 1	Beta-carotene 3-hydroxylase 1 chloroplastic
AT5G16010	3.7302e-22	1.39969e-20	Down		3-oxo-5-alpha-steroid 4-dehydrogenase family protein
AT1G18730	4.11584e-22	1.53867e-20	Down	PNSB4	Photosynthetic NDH subunit of subcomplex B 4 chloroplastic
AT4G04500	4.16569e-22	1.55442e-20	Down	CRK37	Cysteine-rich receptor-like protein kinase 37
AT2G32160	5.24437e-22	1.9497e-20	Down		S-adenosyl-L-methionine-dependent methyltransferases superfamily protein
AT1G10360	5.40029e-22	2.00397e-20	Down	GSTU18	Glutathione S-transferase U18
AT3G10150	5.58516e-22	2.06499e-20	Down	PAP16	Probable inactive purple acid phosphatase 16
AT5G27030	6.5923e-22	2.41958e-20	Down	TPR3	Topless-related protein 3
AT2G29490	6.62272e-22	2.42632e-20	Down	GSTU1	Glutathione S-transferase U1
AT5G62080	7.31021e-22	2.67334e-20	Down		Bifunctional inhibitor/lipid-transfer protein/seed storage 2S albumin superfamily protein
AT2G44920	7.85433e-22	2.86193e-20	Down		Thylakoid lumenal 15 kDa protein 1 chloroplastic
AT2G34080	8.16062e-22	2.96817e-20	Down		Cysteine proteinases superfamily protein
AT3G19170	8.32711e-22	3.02326e-20	Down	PREP1	Presequence protease 1 chloroplastic/mitochondrial
AT1G33055	9.51827e-22	3.43715e-20	Down		unknown protein FUNCTIONS IN: molecular_function unknown INVOLVED IN: anaerobic respiration LOCATED IN: endomembrane system EXPRESSED IN: 13 plant structures EXPRESSED DURING: 6 growth stages Has 20 Blast hits to 20 proteins in 8 species: Arch /.../ Bacteria - 0 Metazoa - 0 Fungi - 0 Plants - 20 Viruses - 0 Other Eukaryotes - 0 (source: NCBI BLink).
AT1G35750	1.01023e-21	3.64153e-20	Down	APUM10	Putative pumilio homolog 10
AT1G74880	1.04124e-21	3.73993e-20	Down	ndhO	NAD(P)H-quinone oxidoreductase subunit O chloroplastic
AT3G48310	1.12213e-21	4.02329e-20	Down	CYP71A22	Cytochrome P450 71A22
AT1G05560	1.15728e-21	4.14197e-20	Down	UGT75B1	UDP-glycosyltransferase 75B1
AT3G45780	1.20873e-21	4.31076e-20	Down	PHOT1	Phototropin-1
AT4G39970	1.22081e-21	4.34616e-20	Down		Haloacid dehalogenase-like hydrolase domain-containing protein At4g39970
AT2G45830	1.35091e-21	4.80084e-20	Down	DTA2	downstream target of AGL15 2
AT3G02850	1.48221e-21	5.25821e-20	Down	SKOR	Potassium channel SKOR
AT5G42610	1.83823e-21	6.4756e-20	Down		Calcium uniporter protein 4 mitochondrial
AT1G19150	1.85918e-21	6.53796e-20	Down	LHCA6	photosystem I light harvesting complex gene 6
AT1G52810	1.93237e-21	6.78349e-20	Down		2-oxoglutarate (2OG) and Fe(II)-dependent oxygenase superfamily protein
AT1G09480	2.0764e-21	7.27642e-20	Down		NAD(P)-binding Rossmann-fold superfamily protein
AT2G45850	2.28784e-21	7.98959e-20	Down	AHL9	AT-hook motif nuclear-localized protein 9
AT4G28080	2.4528e-21	8.55084e-20	Down		Tetratricopeptide repeat (TPR)-like superfamily protein
AT5G41050	2.81053e-21	9.78102e-20	Down		Pollen Ole e 1 allergen and extensin family protein
AT4G23990	3.22511e-21	1.11852e-19	Down	CSLG3	Cellulose synthase-like protein G3
AT4G13180	3.78516e-21	1.30825e-19	Down		NAD(P)-binding Rossmann-fold superfamily protein
AT3G28890	3.89526e-21	1.3417e-19	Down	AtRLP43	receptor like protein 43
AT1G80380	3.93097e-21	1.35169e-19	Down	GLYK	D-glycerate 3-kinase chloroplastic
AT4G26950	4.29487e-21	1.46681e-19	Down		Protein of unknown function DUF584
AT3G59580	5.86883e-21	1.99758e-19	Down	NLP9	Protein NLP9
AT2G39570	8.53978e-21	2.88235e-19	Down	ACR9	ACT domain-containing protein ACR9
AT3G16150	9.58129e-21	3.20928e-19	Down		Probable isoaspartyl peptidase/L-asparaginase 2
AT1G18650	1.01929e-20	3.4061e-19	Down	PDCB3	PLASMODESMATA CALLOSE-BINDING PROTEIN 3
AT3G06980	1.1119e-20	3.70328e-19	Down	RH50	DEAD-box ATP-dependent RNA helicase 50
AT1G22990	1.1759e-20	3.8971e-19	Down	HIPP22	Heavy metal transport/detoxification superfamily protein
AT1G14150	1.19856e-20	3.96569e-19	Down	PNSL2	Photosynthetic NDH subunit of lumenal location 2 chloroplastic
AT3G49780	1.30284e-20	4.30366e-19	Down	PSK3	Phytosulfokines 3
AT3G59940	1.30656e-20	4.30887e-19	Down	SKIP20	F-box/kelch-repeat protein SKIP20
AT4G18740	1.77611e-20	5.8193e-19	Down		Rho termination factor
AT4G39710	1.98164e-20	6.48215e-19	Down	PNSL4	Photosynthetic NDH subunit of lumenal location 4 chloroplastic
AT3G17930	2.19355e-20	7.1637e-19	Down		unknown protein FUNCTIONS IN: molecular_function unknown INVOLVED IN: biological_process unknown LOCATED IN: chloroplast thylakoid membrane EXPRESSED IN: 22 plant structures EXPRESSED DURING: 13 growth stages CONTAINS InterPro DOMAIN/s: Protei /.../nknown function DUF3007 (InterPro:IPR021562) Has 236 Blast hits to 236 proteins in 83 species: Archae - 0 Bacteria - 117 Metazoa - 0 Fungi - 0 Plants …
AT5G35490	2.38034e-20	7.76113e-19	Down	ATMRU1	mto 1 responding up 1
AT2G39470	2.39708e-20	7.80311e-19	Down	PNSL1	Photosynthetic NDH subunit of lumenal location 1 chloroplastic
AT2G29320	2.54366e-20	8.2669e-19	Down		Tropinone reductase homolog At2g29320
AT3G22150	2.5989e-20	8.41926e-19	Down	PCMP-E95	Pentatricopeptide repeat-containing protein At3g22150 chloroplastic
AT5G38120	2.74191e-20	8.85407e-19	Down	4CLL8	4-coumarate--CoA ligase-like 8
AT3G14415	2.75871e-20	8.89408e-19	Down	GLO2	Peroxisomal (S)-2-hydroxy-acid oxidase GLO2
AT3G14690	2.91676e-20	9.3886e-19	Down	CYP72A15	Cytochrome P450 72A15
AT5G05250	2.99687e-20	9.63108e-19	Down		unknown protein BEST Arabidopsis thaliana protein match is: unknown protein (TAIR:AT3G56360.1) Has 30201 Blast hits to 17322 proteins in 780 species: Archae - 12 Bacteria - 1396 Metazoa - 17338 Fungi - 3422 Plants - 5037 Viruses - 0 Other Eu /.../es - 2996 (source: NCBI BLink).
AT5G40800	3.08374e-20	9.89448e-19	Down		unknown protein BEST Arabidopsis thaliana protein match is: unknown protein (TAIR:AT3G27250.1) Has 1807 Blast hits to 1807 proteins in 277 species: Archae - 0 Bacteria - 0 Metazoa - 736 Fungi - 347 Plants - 385 Viruses - 0 Other Eukaryotes - /.../source: NCBI BLink).
AT1G68830	3.23461e-20	1.03621e-18	Down	STN7	Serine/threonine-protein kinase STN7 chloroplastic
AT1G76080	3.86161e-20	1.23315e-18	Down	CDSP32	Thioredoxin-like protein CDSP32 chloroplastic
AT1G04350	3.91306e-20	1.2476e-18	Down		1-aminocyclopropane-1-carboxylate oxidase homolog 6
AT1G52040	4.16463e-20	1.32362e-18	Down	MBP1	Myrosinase-binding protein 1
AT5G53200	4.83974e-20	1.53576e-18	Down	TRY	Transcription factor TRY
AT1G79270	5.30741e-20	1.68151e-18	Down	ECT8	evolutionarily conserved C-terminal region 8
AT1G27030	5.5122e-20	1.74366e-18	Down		unknown protein BEST Arabidopsis thaliana protein match is: unknown protein (TAIR:AT1G27020.1) Has 504 Blast hits to 502 proteins in 169 species: Archae - 0 Bacteria - 299 Metazoa - 0 Fungi - 0 Plants - 67 Viruses - 0 Other Eukaryotes - 138 /.../e: NCBI BLink).
AT4G34730	5.68863e-20	1.79602e-18	Down		Probable ribosome-binding factor A chloroplastic
AT1G16720	5.69555e-20	1.79602e-18	Down	HCF173	high chlorophyll fluorescence phenotype 173
AT3G55330	5.75042e-20	1.81048e-18	Down	PPL1	PsbP-like protein 1 chloroplastic
AT5G42070	6.42719e-20	2.0204e-18	Down		unknown protein FUNCTIONS IN: molecular_function unknown INVOLVED IN: biological_process unknown LOCATED IN: chloroplast thylakoid membrane chloroplast EXPRESSED IN: 21 plant structures EXPRESSED DURING: 13 growth stages Has 30201 Blast hits /.../22 proteins in 780 species: Archae - 12 Bacteria - 1396 Metazoa - 17338 Fungi - 3422 Plants - 5037 Viruses - 0 Other Eukaryotes - 2996 (source: NCBI BLi…
AT2G34860	6.64585e-20	2.08589e-18	Down	EDA3	DnaJ/Hsp40 cysteine-rich domain superfamily protein
AT1G75100	6.92372e-20	2.16972e-18	Down	JAC1	J domain-containing protein required for chloroplast accumulation response 1
AT3G26740	7.07376e-20	2.2133e-18	Down	CCL	CCR-like
AT5G22310	7.43546e-20	2.31568e-18	Down		unknown protein BEST Arabidopsis thaliana protein match is: unknown protein (TAIR:AT3G11590.1) Has 30201 Blast hits to 17322 proteins in 780 species: Archae - 12 Bacteria - 1396 Metazoa - 17338 Fungi - 3422 Plants - 5037 Viruses - 0 Other Eu /.../es - 2996 (source: NCBI BLink).
AT1G50590	8.22067e-20	2.55234e-18	Down		Pirin-like protein At1g50590
AT1G18750	9.13863e-20	2.81996e-18	Down	AGL65	AGAMOUS-like 65
AT2G45570	9.47282e-20	2.91861e-18	Down	CYP76C2	Cytochrome P450 76C2
AT4G01915	9.82266e-20	3.01717e-18	Down		unknown protein Has 35333 Blast hits to 34131 proteins in 2444 species: Archae - 798 Bacteria - 22429 Metazoa - 974 Fungi - 991 Plants - 531 Viruses - 0 Other Eukaryotes - 9610 (source: NCBI BLink).
AT1G37150	9.90872e-20	3.03898e-18	Down	HCS2	Biotin--protein ligase 2
AT1G30860	1.12785e-19	3.44336e-18	Down		RING/U-box superfamily protein
AT2G42750	1.17811e-19	3.59137e-18	Down		DNAJ heat shock N-terminal domain-containing protein
AT3G10060	1.18329e-19	3.6017e-18	Down	FKBP16-4	Peptidyl-prolyl cis-trans isomerase FKBP16-4 chloroplastic
AT1G72640	1.25854e-19	3.8192e-18	Down		NAD(P)-binding Rossmann-fold superfamily protein
AT4G22890	1.29536e-19	3.91916e-18	Down	PGRL1A	PGR5-like protein 1A chloroplastic
AT1G42550	1.48254e-19	4.47203e-18	Down	PMI1	plastid movement impaired1
AT1G79600	1.66543e-19	5.00125e-18	Down		Uncharacterized aarF domain-containing protein kinase At1g79600 chloroplastic
AT2G31560	1.67441e-19	5.02075e-18	Down		Protein of unknown function (DUF1685)
AT2G42150	1.69423e-19	5.07262e-18	Down		DNA-binding bromodomain-containing protein
AT3G11480	1.9951e-19	5.95573e-18	Down	BSMT1	Salicylate/benzoate carboxyl methyltransferase
AT3G57540	2.10601e-19	6.26827e-18	Down		Remorin family protein
AT2G04790	2.3197e-19	6.87382e-18	Down		unknown protein Has 45 Blast hits to 45 proteins in 15 species: Archae - 0 Bacteria - 0 Metazoa - 0 Fungi - 0 Plants - 43 Viruses - 0 Other Eukaryotes - 2 (source: NCBI BLink).
AT4G33470	2.7046e-19	7.97917e-18	Down	HDA14	Histone deacetylase 14
AT5G59700	3.23639e-19	9.49247e-18	Down		Probable receptor-like protein kinase At5g59700
AT2G40100	3.37898e-19	9.8963e-18	Down	LHCB4.3	Chlorophyll a-b binding protein CP29.3 chloroplastic
AT3G43930	3.63691e-19	1.06208e-17	Down		BRCT domain-containing DNA repair protein
AT1G08550	4.17026e-19	1.21432e-17	Down	VDE1	Violaxanthin de-epoxidase chloroplastic
AT3G61080	4.65372e-19	1.35119e-17	Down		Protein-ribulosamine 3-kinase chloroplastic
AT1G72260	4.70264e-19	1.36343e-17	Down	THI2.1	Thionin-2.1
AT5G38410	4.89759e-19	1.41791e-17	Down	RBCS-3B	Ribulose bisphosphate carboxylase small chain 3B chloroplastic
AT3G55630	4.95105e-19	1.43133e-17	Down	FPGS3	Folylpolyglutamate synthase
AT3G26170	5.04387e-19	1.45608e-17	Down	CYP71B19	Cytochrome P450 71B19
AT3G10520	5.15437e-19	1.48372e-17	Down	AHB2	Non-symbiotic hemoglobin 2
AT5G14070	5.33238e-19	1.53059e-17	Down	GRXC8	Glutaredoxin-C8
AT5G19540	5.35468e-19	1.5348e-17	Down		unknown protein FUNCTIONS IN: molecular_function unknown INVOLVED IN: biological_process unknown LOCATED IN: chloroplast EXPRESSED IN: 22 plant structures EXPRESSED DURING: 13 growth stages Has 1807 Blast hits to 1807 proteins in 277 species: /.../ - 0 Bacteria - 0 Metazoa - 736 Fungi - 347 Plants - 385 Viruses - 0 Other Eukaryotes - 339 (source: NCBI BLink).
AT4G20070	5.455e-19	1.56134e-17	Down	AAH	Allantoate deiminase
AT4G20235	5.56634e-19	1.59095e-17	Down	CYP71A28	cytochrome P450 family 71 subfamily A polypeptide 28
AT3G26580	5.59732e-19	1.59754e-17	Down		Tetratricopeptide repeat (TPR)-like superfamily protein
AT1G28140	6.62117e-19	1.87911e-17	Down		unknown protein FUNCTIONS IN: molecular_function unknown INVOLVED IN: biological_process unknown LOCATED IN: chloroplast EXPRESSED IN: 22 plant structures EXPRESSED DURING: 13 growth stages CONTAINS InterPro DOMAIN/s: Protein of unknown functi /.../2301 transmembrane (InterPro:IPR019275) Has 140 Blast hits to 140 proteins in 72 species: Archae - 0 Bacteria - 86 Metazoa - 10 Fungi - 0 Plants - 41 …
AT5G17170	6.84982e-19	1.94126e-17	Down	ENH1	rubredoxin family protein
AT2G22650	7.14605e-19	2.02237e-17	Down		FAD-dependent oxidoreductase family protein
AT5G62840	7.17074e-19	2.02651e-17	Down		Phosphoglycerate mutase family protein
AT5G45650	7.50915e-19	2.11918e-17	Down		subtilase family protein
AT2G47890	7.91547e-19	2.22761e-17	Down	COL13	Zinc finger protein CONSTANS-LIKE 13
AT5G64230	8.06319e-19	2.26601e-17	Down		unknown protein FUNCTIONS IN: molecular_function unknown INVOLVED IN: biological_process unknown LOCATED IN: endomembrane system EXPRESSED IN: 9 plant structures EXPRESSED DURING: 4 anthesis petal differentiation and expansion stage BEST Arab /.../s thaliana protein match is: unknown protein (TAIR:AT3G19920.1) Has 35333 Blast hits to 34131 proteins in 2444 species: Archae - 798 Bacteria - 22429 M…
AT5G53580	8.21001e-19	2.30406e-17	Down	PLR1	Pyridoxal reductase chloroplastic
AT3G43790	9.03355e-19	2.52463e-17	Down	ZIFL2	Probable peptide/nitrate transporter At3g43790
AT1G47580	9.55491e-19	2.65691e-17	Down	DYW1	Pentatricopeptide repeat-containing protein DWY1 chloroplastic
AT1G48500	1.09743e-18	3.04591e-17	Down	TIFY6A	Protein TIFY 6A
AT2G36145	1.10896e-18	3.07366e-17	Down		unknown protein FUNCTIONS IN: molecular_function unknown INVOLVED IN: biological_process unknown LOCATED IN: chloroplast thylakoid membrane chloroplast stroma chloroplast EXPRESSED IN: 19 plant structures EXPRESSED DURING: 13 growth stages H /.../Blast hits to 49 proteins in 17 species: Archae - 0 Bacteria - 0 Metazoa - 0 Fungi - 0 Plants - 49 Viruses - 0 Other Eukaryotes - 0 (source: NCBI BLink).
AT3G26510	1.23169e-18	3.39051e-17	Down		Octicosapeptide/Phox/Bem1p family protein
AT1G78995	1.24123e-18	3.41211e-17	Down		unknown protein Has 30201 Blast hits to 17322 proteins in 780 species: Archae - 12 Bacteria - 1396 Metazoa - 17338 Fungi - 3422 Plants - 5037 Viruses - 0 Other Eukaryotes - 2996 (source: NCBI BLink).
AT4G11320	1.25602e-18	3.44807e-17	Down		Probable cysteine proteinase At4g11320
AT5G50100	1.34168e-18	3.66325e-17	Down		Uncharacterized protein At5g50100 mitochondrial
AT5G38430	1.35656e-18	3.69888e-17	Down	RBCS-1B	Ribulose bisphosphate carboxylase small chain 1B chloroplastic
AT4G12970	1.39877e-18	3.80882e-17	Down	EPFL9	EPIDERMAL PATTERNING FACTOR-like protein 9
AT1G28330	1.52176e-18	4.13813e-17	Down	DYL1	dormancy-associated protein-like 1
AT4G00165	1.54226e-18	4.18821e-17	Down		Putative lipid-binding protein At4g00165
AT4G01670	1.65855e-18	4.49796e-17	Down		unknown protein BEST Arabidopsis thaliana protein match is: unknown protein (TAIR:AT3G62070.1) Has 141 Blast hits to 139 proteins in 15 species: Archae - 0 Bacteria - 0 Metazoa - 0 Fungi - 0 Plants - 138 Viruses - 0 Other Eukaryotes - 3 (sou /.../CBI BLink).
AT5G03555	1.66436e-18	4.50765e-17	Down	NCS1	Purine-uracil permease NCS1
AT5G59130	1.74718e-18	4.71927e-17	Down		Subtilase family protein
AT4G02920	1.85934e-18	5.00878e-17	Down		unknown protein BEST Arabidopsis thaliana protein match is: unknown protein (TAIR:AT1G03340.1) Has 41 Blast hits to 41 proteins in 12 species: Archae - 0 Bacteria - 0 Metazoa - 0 Fungi - 0 Plants - 41 Viruses - 0 Other Eukaryotes - 0 (source /.../ BLink).
AT2G43530	1.89639e-18	5.10176e-17	Down	ATTI3	Scorpion toxin-like knottin superfamily protein
AT1G59840	1.94252e-18	5.21196e-17	Down	CCB4	cofactor assembly of complex C
AT2G03310	2.01934e-18	5.40367e-17	Down		unknown protein Has 17 Blast hits to 17 proteins in 6 species: Archae - 0 Bacteria - 0 Metazoa - 0 Fungi - 0 Plants - 17 Viruses - 0 Other Eukaryotes - 0 (source: NCBI BLink).
AT5G13740	2.23478e-18	5.97227e-17	Down	ZIF1	Protein ZINC INDUCED FACILITATOR 1
AT3G50740	2.25815e-18	6.02671e-17	Down	UGT72E1	UDP-glycosyltransferase 72E1
AT5G01300	2.28639e-18	6.09401e-17	Down		PEBP (phosphatidylethanolamine-binding protein) family protein
AT3G16770	2.39296e-18	6.36965e-17	Down	RAP2-3	Ethylene-responsive transcription factor RAP2-3
AT3G27110	2.50375e-18	6.64697e-17	Down		Peptidase family M48 family protein
AT5G39210	3.45314e-18	9.09552e-17	Down	CRR7	chlororespiratory reduction 7
AT4G16270	3.58871e-18	9.44027e-17	Down	PER40	Peroxidase superfamily protein
AT2G26560	3.63021e-18	9.53699e-17	Down	PLP2	Patatin-like protein 2
AT5G67260	3.77962e-18	9.91658e-17	Down	CYCD3-2	Cyclin-D3-2
AT2G27250	3.83266e-18	1.00427e-16	Down	CLV3	Protein CLAVATA 3
AT1G20070	3.95601e-18	1.0339e-16	Down		unknown protein FUNCTIONS IN: molecular_function unknown INVOLVED IN: biological_process unknown LOCATED IN: chloroplast EXPRESSED IN: 20 plant structures EXPRESSED DURING: 11 growth stages Has 26 Blast hits to 26 proteins in 9 species: Archae /.../Bacteria - 0 Metazoa - 0 Fungi - 2 Plants - 24 Viruses - 0 Other Eukaryotes - 0 (source: NCBI BLink).
AT4G25450	4.01646e-18	1.04834e-16	Down	ABCB28	ABC transporter B family member 28
AT1G35190	4.24873e-18	1.10467e-16	Down		2-oxoglutarate (2OG) and Fe(II)-dependent oxygenase superfamily protein
AT4G28740	4.46246e-18	1.15874e-16	Down		FUNCTIONS IN: molecular_function unknown INVOLVED IN: biological_process unknown LOCATED IN: chloroplast EXPRESSED IN: 21 plant structures EXPRESSED DURING: 13 growth stages CONTAINS InterPro DOMAIN/s: Protein of unknown function DUF3493 (Inter /.../R021883) BEST Arabidopsis thaliana protein match is: tetratricopeptide repeat (TPR)-containing protein (TAIR:AT1G02910.1) Has 30201 Blast hits to 173…
AT3G14810	4.87993e-18	1.26151e-16	Down	MSL5	Mechanosensitive ion channel protein 5
AT1G23400	4.88325e-18	1.26151e-16	Down	CAF2	CRS2-associated factor 2 chloroplastic
AT1G02560	5.04107e-18	1.30061e-16	Down	CLPP5	ATP-dependent Clp protease proteolytic subunit 5 chloroplastic
AT1G21100	5.43291e-18	1.39991e-16	Down		O-methyltransferase family protein
AT5G55570	5.48493e-18	1.41151e-16	Down		unknown protein LOCATED IN: chloroplast Has 35333 Blast hits to 34131 proteins in 2444 species: Archae - 798 Bacteria - 22429 Metazoa - 974 Fungi - 991 Plants - 531 Viruses - 0 Other Eukaryotes - 9610 (source: NCBI BLink).
AT1G48000	5.55391e-18	1.42744e-16	Down	MYB112	myb domain protein 112
AT5G62140	6.18417e-18	1.5874e-16	Down		unknown protein FUNCTIONS IN: molecular_function unknown INVOLVED IN: biological_process unknown LOCATED IN: chloroplast EXPRESSED IN: 19 plant structures EXPRESSED DURING: 13 growth stages Has 60 Blast hits to 60 proteins in 24 species: Archa /.../ Bacteria - 14 Metazoa - 0 Fungi - 0 Plants - 45 Viruses - 0 Other Eukaryotes - 1 (source: NCBI BLink).
AT3G48460	6.69802e-18	1.71276e-16	Down		GDSL esterase/lipase At3g48460
AT5G38520	7.48322e-18	1.91111e-16	Down		alpha/beta-Hydrolases superfamily protein
AT1G21920	8.25611e-18	2.10317e-16	Down		Histone H3 K4-specific methyltransferase SET7/9 family protein
AT5G54250	8.34823e-18	2.12395e-16	Down	CNGC4	Cyclic nucleotide-gated ion channel 4
AT5G08650	8.68741e-18	2.20746e-16	Down		Translation factor GUF1 homolog chloroplastic
AT5G07230	8.80485e-18	2.23448e-16	Down	A9	Tapetum-specific protein A9
AT1G72030	8.85348e-18	2.24399e-16	Down		Acyl-CoA N-acyltransferases (NAT) superfamily protein
AT1G08890	9.70166e-18	2.4528e-16	Down	SUGTL4	Sugar transporter ERD6-like 1
AT2G36590	9.73928e-18	2.45923e-16	Down	PROT3	Proline transporter 3
AT1G12090	1.01327e-17	2.54263e-16	Down	ELP	extensin-like protein
AT1G48030	1.02465e-17	2.56481e-16	Down	LPD1	Dihydrolipoyl dehydrogenase 1 mitochondrial
AT2G27360	1.07467e-17	2.68002e-16	Down		GDSL esterase/lipase At2g27360
AT5G57040	1.07806e-17	2.68515e-16	Down		Lactoylglutathione lyase / glyoxalase I family protein
AT2G30950	1.08404e-17	2.69673e-16	Down	FTSH2	ATP-dependent zinc metalloprotease FTSH 2 chloroplastic
AT1G19670	1.12934e-17	2.80248e-16	Down	CLH1	Chlorophyllase-1
AT1G49740	1.19389e-17	2.95902e-16	Down		PLC-like phosphodiesterases superfamily protein
AT1G11070	1.28202e-17	3.15804e-16	Down		BEST Arabidopsis thaliana protein match is: Hydroxyproline-rich glycoprotein family protein (TAIR:AT1G61080.1) Has 579 Blast hits to 567 proteins in 152 species: Archae - 0 Bacteria - 68 Metazoa - 159 Fungi - 113 Plants - 172 Viruses - 0 Othe /.../ryotes - 67 (source: NCBI BLink).
AT3G62500	1.33123e-17	3.26571e-16	Down		BEST Arabidopsis thaliana protein match is: SET domain protein 14 (TAIR:AT3G61740.1) Has 66 Blast hits to 66 proteins in 11 species: Archae - 0 Bacteria - 0 Metazoa - 0 Fungi - 0 Plants - 66 Viruses - 0 Other Eukaryotes - 0 (source: NCBI BLink).
AT5G39080	1.33221e-17	3.26571e-16	Down		HXXXD-type acyl-transferase family protein
AT1G30220	1.50774e-17	3.69149e-16	Down	INT2	Probable inositol transporter 2
AT5G02710	1.60866e-17	3.92427e-16	Down		unknown protein LOCATED IN: chloroplast EXPRESSED IN: 21 plant structures EXPRESSED DURING: 13 growth stages CONTAINS InterPro DOMAIN/s: Uncharacterised protein family UPF0153 (InterPro:IPR005358) Has 240 Blast hits to 240 proteins in 73 specie /.../hae - 10 Bacteria - 110 Metazoa - 0 Fungi - 0 Plants - 25 Viruses - 0 Other Eukaryotes - 95 (source: NCBI BLink).
AT1G76930	1.67765e-17	4.08761e-16	Down	ATEXT4	extensin 4
AT4G34680	1.69464e-17	4.12403e-16	Down	GATA3	GATA transcription factor 3
AT2G44480	1.74506e-17	4.2416e-16	Down	BGLU17	Beta-glucosidase 17
AT3G23880	1.75772e-17	4.26723e-16	Down		F-box/kelch-repeat protein At3g23880
AT5G24870	1.80144e-17	4.36811e-16	Down		RING/U-box superfamily protein
AT1G55960	1.81581e-17	4.39766e-16	Down		Polyketide cyclase/dehydrase and lipid transport superfamily protein
AT2G23030	1.83136e-17	4.42999e-16	Down	SRK2J	Serine/threonine-protein kinase SRK2J
AT3G22750	1.85098e-17	4.47209e-16	Down		Protein kinase superfamily protein
AT5G56870	1.92745e-17	4.65126e-16	Down	BGAL4	Beta-galactosidase 4
AT3G16800	2.02917e-17	4.89088e-16	Down		Probable protein phosphatase 2C 41
AT5G61410	2.16205e-17	5.19872e-16	Down	RPE	D-ribulose-5-phosphate-3-epimerase
AT2G21960	2.25742e-17	5.42159e-16	Down		unknown protein LOCATED IN: chloroplast EXPRESSED IN: 22 plant structures EXPRESSED DURING: 13 growth stages BEST Arabidopsis thaliana protein match is: unknown protein (TAIR:AT1G56180.1) Has 224 Blast hits to 222 proteins in 59 species: Archae /.../Bacteria - 65 Metazoa - 0 Fungi - 0 Plants - 134 Viruses - 0 Other Eukaryotes - 25 (source: NCBI BLink).
AT1G47370	2.30871e-17	5.53157e-16	Down		Toll-Interleukin-Resistance (TIR) domain family protein
AT1G01390	2.49579e-17	5.96561e-16	Down	UGT72B2	UDP-glycosyltransferase 72B2
AT5G45820	2.84893e-17	6.80165e-16	Down	CIPK20	CBL-interacting serine/threonine-protein kinase 20
AT2G32500	3.07799e-17	7.33114e-16	Down		Stress responsive alpha-beta barrel domain protein
AT2G46660	3.10485e-17	7.38639e-16	Down	CYP78A6	Cytochrome P450 78A6
AT5G02180	3.13594e-17	7.45156e-16	Down		Transmembrane amino acid transporter family protein
AT3G01990	3.50315e-17	8.29478e-16	Down	ACR6	ACT domain-containing protein ACR6
AT1G24580	3.56659e-17	8.43508e-16	Down		RING/U-box superfamily protein
AT3G47430	3.59117e-17	8.48325e-16	Down	PEX11B	Peroxisomal membrane protein 11B
AT3G47540	3.64776e-17	8.60419e-16	Down		Chitinase family protein
AT2G03420	3.65091e-17	8.60419e-16	Down		unknown protein Has 38 Blast hits to 38 proteins in 17 species: Archae - 0 Bacteria - 0 Metazoa - 0 Fungi - 0 Plants - 38 Viruses - 0 Other Eukaryotes - 0 (source: NCBI BLink).
AT2G21730	3.75343e-17	8.83547e-16	Down	CAD2	Cinnamyl alcohol dehydrogenase 2
AT3G10450	4.36633e-17	1.02423e-15	Down	SCPL7	Serine carboxypeptidase-like 7
AT4G27450	4.95241e-17	1.15901e-15	Down		Aluminium induced protein with YGL and LRDR motifs
AT1G05340	4.97588e-17	1.16315e-15	Down		unknown protein FUNCTIONS IN: molecular_function unknown INVOLVED IN: biological_process unknown LOCATED IN: chloroplast EXPRESSED IN: 14 plant structures EXPRESSED DURING: 7 growth stages BEST Arabidopsis thaliana protein match is: unknown pr /.../(TAIR:AT2G32210.1) Has 189 Blast hits to 189 proteins in 27 species: Archae - 0 Bacteria - 0 Metazoa - 0 Fungi - 21 Plants - 168 Viruses - 0 Other Euk…
AT4G01985	5.10439e-17	1.19043e-15	Down		unknown protein FUNCTIONS IN: molecular_function unknown INVOLVED IN: biological_process unknown LOCATED IN: endomembrane system Has 35333 Blast hits to 34131 proteins in 2444 species: Archae - 798 Bacteria - 22429 Metazoa - 974 Fungi - 991 /.../ - 531 Viruses - 0 Other Eukaryotes - 9610 (source: NCBI BLink).
AT1G20490	5.59805e-17	1.30255e-15	Down		AMP-dependent synthetase and ligase family protein
AT5G59750	5.65009e-17	1.31314e-15	Down	RIBA3	Monofunctional riboflavin biosynthesis protein RIBA 3 chloroplastic
AT2G24580	5.85177e-17	1.35532e-15	Down		Probable sarcosine oxidase
AT3G04140	6.24922e-17	1.4424e-15	Down		Ankyrin repeat family protein
AT4G16146	7.00219e-17	1.6125e-15	Down		cAMP-regulated phosphoprotein 19-related protein
AT1G12250	7.05229e-17	1.62034e-15	Down		Thylakoid lumenal protein At1g12250 chloroplastic
AT2G04170	8.25486e-17	1.88162e-15	Down		TRAF-like family protein
AT5G67370	8.52117e-17	1.94013e-15	Down		Protein of unknown function (DUF1230)
AT1G35420	8.92319e-17	2.02937e-15	Down		alpha/beta-Hydrolases superfamily protein
AT1G62780	9.13583e-17	2.07305e-15	Down		unknown protein FUNCTIONS IN: molecular_function unknown INVOLVED IN: biological_process unknown LOCATED IN: chloroplast chloroplast stroma EXPRESSED IN: 22 plant structures EXPRESSED DURING: 14 growth stages Has 94 Blast hits to 94 proteins /.../species: Archae - 6 Bacteria - 10 Metazoa - 21 Fungi - 2 Plants - 48 Viruses - 0 Other Eukaryotes - 7 (source: NCBI BLink).
AT5G41800	9.56681e-17	2.16597e-15	Down		Probable GABA transporter 2
AT5G10300	1.11804e-16	2.52563e-15	Down	HNL	Alpha-hydroxynitrile lyase
AT5G13720	1.1411e-16	2.57482e-15	Down		Uncharacterised protein family (UPF0114)
AT3G47500	1.21591e-16	2.74055e-15	Down	CDF3	Cyclic dof factor 3
AT1G23740	1.32119e-16	2.9712e-15	Down		Quinone oxidoreductase-like protein At1g23740 chloroplastic
AT5G63450	1.4666e-16	3.29455e-15	Down	CYP94B1	Cytochrome P450 94B1
AT1G62540	1.48061e-16	3.3223e-15	Down	FMOGS-OX2	Flavin-containing monooxygenase FMO GS-OX2
AT1G76570	1.6008e-16	3.58799e-15	Down		Chlorophyll A-B binding family protein
AT2G40435	1.72124e-16	3.84939e-15	Down		BEST Arabidopsis thaliana protein match is: transcription regulators (TAIR:AT3G56220.1) Has 289 Blast hits to 289 proteins in 30 species: Archae - 0 Bacteria - 0 Metazoa - 0 Fungi - 0 Plants - 289 Viruses - 0 Other Eukaryotes - 0 (source: NCB /.../k).
AT2G20340	2.21876e-16	4.908e-15	Down	ELI5	Tyrosine decarboxylase 1
AT5G05200	2.28809e-16	5.05538e-15	Down		Uncharacterized aarF domain-containing protein kinase At5g05200 chloroplastic
AT2G16365	2.32761e-16	5.13144e-15	Down		F-box protein At2g16365
AT3G46130	2.43655e-16	5.35987e-15	Down	MYB48	Transcription factor MYB48
AT1G32080	3.12779e-16	6.85054e-15	Down	PLGG1	Plastidal glycolate/glycerate translocator 1 chloroplastic
AT4G14790	3.14159e-16	6.8733e-15	Down	SUV3	ATP-dependent RNA helicase SUV3 mitochondrial
AT5G09820	3.32781e-16	7.26494e-15	Down	PAP7	Probable plastid-lipid-associated protein 7 chloroplastic
AT4G19645	3.76859e-16	8.20055e-15	Down		TRAM LAG1 and CLN8 (TLC) lipid-sensing domain containing protein
AT2G03505	3.79729e-16	8.25409e-15	Down		Carbohydrate-binding X8 domain superfamily protein
AT2G34655	3.98853e-16	8.66043e-15	Down		unknown protein FUNCTIONS IN: molecular_function unknown INVOLVED IN: biological_process unknown LOCATED IN: endomembrane system EXPRESSED IN: stem root inflorescence cultured cell leaf Has 35333 Blast hits to 34131 proteins in 2444 species /.../ae - 798 Bacteria - 22429 Metazoa - 974 Fungi - 991 Plants - 531 Viruses - 0 Other Eukaryotes - 9610 (source: NCBI BLink).
AT5G49360	4.05363e-16	8.78287e-15	Down	BXL1	Beta-D-xylosidase 1
AT1G25230	4.27424e-16	9.24097e-15	Down	PAP4	Purple acid phosphatase 4
AT1G49010	4.39936e-16	9.50131e-15	Down		Duplicated homeodomain-like superfamily protein
AT5G63580	4.7045e-16	1.01277e-14	Down	FLS2	Putative inactive flavonol synthase 2
AT5G60470	4.76585e-16	1.02489e-14	Down	IDD13	Protein indeterminate-domain 13
AT4G37920	4.91298e-16	1.0554e-14	Down		Uncharacterized protein At4g37920 chloroplastic
AT3G28360	4.9365e-16	1.05932e-14	Down	ABCB16	ABC transporter B family member 16
AT4G08300	5.05573e-16	1.08376e-14	Down		WAT1-related protein At4g08300
AT1G64660	5.10899e-16	1.09401e-14	Down	MGL	Methionine gamma-lyase
AT5G42310	5.21135e-16	1.11356e-14	Down		Pentatricopeptide repeat-containing protein At5g42310 mitochondrial
AT5G14660	5.35092e-16	1.14217e-14	Down	PDF1B	Peptide deformylase 1B chloroplastic/mitochondrial
AT5G25990	5.38707e-16	1.14867e-14	Down		FUNCTIONS IN: molecular_function unknown INVOLVED IN: biological_process unknown LOCATED IN: chloroplast BEST Arabidopsis thaliana protein match is: Core-2/I-branching beta-16-N-acetylglucosaminyltransferase family protein (TAIR:AT5G25970.1) Ha /.../ Blast hits to 1807 proteins in 277 species: Archae - 0 Bacteria - 0 Metazoa - 736 Fungi - 347 Plants - 385 Viruses - 0 Other Eukaryotes - 339 (sourc…
AT2G35140	5.81393e-16	1.23707e-14	Down		DCD (Development and Cell Death) domain protein
AT3G03480	6.08819e-16	1.29134e-14	Down	CHAT	(Z)-3-hexen-1-ol acetyltransferase
AT1G44575	7.71344e-16	1.62579e-14	Down	PSBS	Photosystem II 22 kDa protein chloroplastic
AT1G32160	8.25951e-16	1.73907e-14	Down		Protein of unknown function (DUF760)
AT1G65230	8.49594e-16	1.78699e-14	Down		Uncharacterized conserved protein (DUF2358)
AT5G20140	9.3962e-16	1.97428e-14	Down		SOUL heme-binding family protein
AT1G04620	9.61613e-16	2.01839e-14	Down	HCAR	7-hydroxymethyl chlorophyll a reductase chloroplastic
AT3G10320	9.79871e-16	2.05243e-14	Down		Glycosyltransferase family 61 protein
AT4G00050	9.82489e-16	2.05578e-14	Down	UNE10	Transcription factor UNE10
AT1G78510	9.85756e-16	2.06048e-14	Down	SPS1	Solanesyl diphosphate synthase 1
AT4G31240	1.01736e-15	2.12434e-14	Down		Probable nucleoredoxin 3
AT5G24155	1.08214e-15	2.25027e-14	Down		FAD/NAD(P)-binding oxidoreductase family protein
AT3G15900	1.09831e-15	2.28104e-14	Down		unknown protein FUNCTIONS IN: molecular_function unknown INVOLVED IN: biological_process unknown LOCATED IN: chloroplast EXPRESSED IN: 23 plant structures EXPRESSED DURING: 13 growth stages Has 26 Blast hits to 26 proteins in 10 species: Archa /.../ Bacteria - 0 Metazoa - 0 Fungi - 0 Plants - 26 Viruses - 0 Other Eukaryotes - 0 (source: NCBI BLink).
AT5G48485	1.16486e-15	2.41482e-14	Down	DIR1	Putative lipid-transfer protein DIR1
AT1G57590	1.23414e-15	2.55581e-14	Down	PAE2	Pectin acetylesterase 2
AT3G24140	1.24417e-15	2.57392e-14	Down	FAMA	Transcription factor FAMA
AT3G06510	1.24885e-15	2.58097e-14	Down	SFR2	Beta-glucosidase-like SFR2 chloroplastic
AT1G12240	1.32118e-15	2.72765e-14	Down	BFRUCT4	Acid beta-fructofuranosidase 4 vacuolar
AT1G42970	1.75413e-15	3.59936e-14	Down	GAPB	Glyceraldehyde-3-phosphate dehydrogenase GAPB chloroplastic
AT3G01970	1.76556e-15	3.61913e-14	Down	WRKY45	Probable WRKY transcription factor 45
AT5G53170	1.79053e-15	3.66286e-14	Down	FTSH11	ATP-dependent zinc metalloprotease FTSH 11 chloroplastic/mitochondrial
AT5G64380	1.81179e-15	3.7026e-14	Down		Inositol monophosphatase family protein
AT5G10280	1.85839e-15	3.79397e-14	Down	MYB92	myb domain protein 92
AT1G78070	1.94723e-15	3.9673e-14	Down		Transducin/WD40 repeat-like superfamily protein
AT4G24700	1.97744e-15	4.02479e-14	Down		unknown protein Has 20 Blast hits to 20 proteins in 7 species: Archae - 0 Bacteria - 0 Metazoa - 0 Fungi - 0 Plants - 20 Viruses - 0 Other Eukaryotes - 0 (source: NCBI BLink).
AT3G15354	1.98153e-15	4.02904e-14	Down	SPA3	SPA1-related 3
AT1G03340	2.03229e-15	4.12393e-14	Down		unknown protein BEST Arabidopsis thaliana protein match is: unknown protein (TAIR:AT4G02920.1) Has 44 Blast hits to 41 proteins in 13 species: Archae - 0 Bacteria - 1 Metazoa - 0 Fungi - 0 Plants - 43 Viruses - 0 Other Eukaryotes - 0 (source /.../ BLink).
AT1G51110	2.13984e-15	4.33344e-14	Down	PAP12	Probable plastid-lipid-associated protein 12 chloroplastic
AT5G46730	2.16342e-15	4.37679e-14	Down		glycine-rich protein
AT4G25160	2.27816e-15	4.6043e-14	Down	PUB35	U-box domain-containing protein 35
AT4G05130	2.34913e-15	4.74298e-14	Down	ENT4	Equilibrative nucleotide transporter 4
AT1G26770	2.43984e-15	4.92119e-14	Down	EXPA10	Expansin-A10
AT4G27820	2.52462e-15	5.08202e-14	Down	BGLU9	Beta-glucosidase 9
AT2G32290	2.56327e-15	5.14953e-14	Down	BAM6	Beta-amylase 6
AT5G06220	2.57305e-15	5.16404e-14	Down		LETM1-like protein
AT5G04810	2.63709e-15	5.2873e-14	Down	PPR4	Pentatricopeptide repeat-containing protein At5g04810 chloroplastic
AT3G04260	2.69285e-15	5.39372e-14	Down	PTAC3	plastid transcriptionally active 3
AT3G45680	2.72526e-15	5.45322e-14	Down	NPF2.3	Protein NRT1/ PTR FAMILY 2.3
AT5G23230	2.74572e-15	5.48872e-14	Down	NIC2	Nicotinamidase 2
AT4G03280	2.75809e-15	5.50797e-14	Down	PETC	Cytochrome b6-f complex iron-sulfur subunit chloroplastic
AT5G62210	2.7738e-15	5.53387e-14	Down		Embryo-specific protein 3 (ATS3)
AT1G04420	2.90501e-15	5.7899e-14	Down		NAD(P)-linked oxidoreductase superfamily protein
AT1G07430	2.95345e-15	5.88063e-14	Down	AIP1	Protein phosphatase 2C 3
AT3G08010	3.00869e-15	5.9847e-14	Down	ATAB2	RNA binding
AT3G12685	3.10978e-15	6.1736e-14	Down		Acid phosphatase/vanadium-dependent haloperoxidase-related protein
AT3G19000	3.2051e-15	6.35656e-14	Down		2-oxoglutarate (2OG) and Fe(II)-dependent oxygenase superfamily protein
AT4G14210	3.30604e-15	6.55031e-14	Down	PDS	15-cis-phytoene desaturase chloroplastic/chromoplastic
AT3G25690	3.45911e-15	6.84013e-14	Down	CHUP1	Protein CHUP1 chloroplastic
AT1G15180	3.62537e-15	7.16188e-14	Down		MATE efflux family protein
AT2G41680	3.67217e-15	7.24724e-14	Down	NTRC	NADPH-dependent thioredoxin reductase 3
AT1G55480	3.69924e-15	7.29351e-14	Down	ZKT	protein containing PDZ domain a K-box domain and a TPR region
AT5G54190	3.75459e-15	7.3954e-14	Down	PORA	Protochlorophyllide reductase A chloroplastic
AT3G20340	4.16918e-15	8.18801e-14	Down		Expression of the gene is downregulated in the presence of paraquat an inducer of photoxidative stress.
AT3G02690	4.36987e-15	8.55713e-14	Down		WAT1-related protein At3g02690 chloroplastic
AT5G11450	4.57327e-15	8.94674e-14	Down	PPD5	PsbP domain-containing protein 5 chloroplastic
AT3G58010	4.72604e-15	9.23663e-14	Down	PAP9	Probable plastid-lipid-associated protein 9 chloroplastic
AT1G05190	4.85517e-15	9.47982e-14	Down	RPL6	50S ribosomal protein L6 chloroplastic
AT4G39795	4.98556e-15	9.72499e-14	Down		Protein of unknown function (DUF581)
AT5G52970	5.30415e-15	1.03165e-13	Down		Thylakoid lumenal 15.0 kDa protein 2 chloroplastic
AT2G28800	5.4594e-15	1.05776e-13	Down	ALB3	Inner membrane protein ALBINO3 chloroplastic
AT5G13770	5.70557e-15	1.10333e-13	Down		Pentatricopeptide repeat-containing protein At5g13770 chloroplastic
AT1G45616	5.73898e-15	1.10873e-13	Down	AtRLP6	receptor like protein 6
AT4G24670	5.89485e-15	1.13666e-13	Down	TAR2	Tryptophan aminotransferase-related protein 2
AT2G16910	6.38925e-15	1.22964e-13	Down	AMS	Transcription factor ABORTED MICROSPORES
AT4G16690	6.4233e-15	1.23501e-13	Down	PPD	Probable pheophorbidase
AT4G30950	6.51429e-15	1.25132e-13	Down	FAD6	Omega-6 fatty acid desaturase chloroplastic
AT4G39780	6.59557e-15	1.26518e-13	Down	ERF060	Ethylene-responsive transcription factor ERF060
AT4G17090	6.75754e-15	1.29434e-13	Down	BAM3	Beta-amylase 3 chloroplastic
AT3G09050	7.91546e-15	1.51325e-13	Down		unknown protein FUNCTIONS IN: molecular_function unknown INVOLVED IN: biological_process unknown LOCATED IN: chloroplast thylakoid membrane chloroplast EXPRESSED IN: 21 plant structures EXPRESSED DURING: 13 growth stages Has 120 Blast hits to /.../roteins in 47 species: Archae - 4 Bacteria - 10 Metazoa - 33 Fungi - 2 Plants - 44 Viruses - 0 Other Eukaryotes - 27 (source: NCBI BLink).
AT5G18570	8.00605e-15	1.52912e-13	Down	OBGL	GTP-binding protein OBGC chloroplastic
AT4G13670	8.04533e-15	1.53517e-13	Down	PTAC5	plastid transcriptionally active 5
AT5G24150	8.22737e-15	1.56842e-13	Down	SQE5	Squalene epoxidase 5
AT1G48520	8.48245e-15	1.61399e-13	Down	GATB	Glutamyl-tRNA(Gln) amidotransferase subunit B chloroplastic/mitochondrial
AT4G20370	8.64485e-15	1.64334e-13	Down	TSF	Protein TWIN SISTER of FT
AT3G14850	9.15419e-15	1.73525e-13	Down	TBL41	Protein trichome birefringence-like 41
AT5G24160	9.22622e-15	1.74562e-13	Down	SQE6	Squalene epoxidase 6
AT4G15545	9.48796e-15	1.79346e-13	Down		Uncharacterized protein At4g15545
AT2G47190	9.65901e-15	1.82237e-13	Down	ATMYB2	myb domain protein 2
AT2G30790	9.95612e-15	1.87491e-13	Down	PSBP2	Putative oxygen-evolving enhancer protein 2-2
AT5G07030	1.00122e-14	1.88372e-13	Down		Eukaryotic aspartyl protease family protein
AT1G07440	1.01295e-14	1.90401e-13	Down		Tropinone reductase homolog At1g07440
AT2G29620	1.04978e-14	1.96956e-13	Down		unknown protein BEST Arabidopsis thaliana protein match is: unknown protein (TAIR:AT1G07330.1) Has 887 Blast hits to 750 proteins in 151 species: Archae - 2 Bacteria - 63 Metazoa - 270 Fungi - 51 Plants - 111 Viruses - 6 Other Eukaryotes - 3 /.../urce: NCBI BLink).
AT2G16570	1.08308e-14	2.03014e-13	Down	ASE1	Amidophosphoribosyltransferase 1 chloroplastic
AT5G59400	1.08851e-14	2.03843e-13	Down		FUNCTIONS IN: molecular_function unknown INVOLVED IN: biological_process unknown LOCATED IN: chloroplast EXPRESSED IN: 23 plant structures EXPRESSED DURING: 13 growth stages BEST Arabidopsis thaliana protein match is: PGR5-like B (TAIR:AT4G1196 /.../Has 97 Blast hits to 97 proteins in 19 species: Archae - 0 Bacteria - 0 Metazoa - 0 Fungi - 0 Plants - 97 Viruses - 0 Other Eukaryotes - 0 (source: N…
AT3G61490	1.08982e-14	2.03899e-13	Down		Pectin lyase-like superfamily protein
AT5G14570	1.18434e-14	2.20762e-13	Down	NRT2.7	High affinity nitrate transporter 2.7
AT5G53970	1.27875e-14	2.37701e-13	Down		Probable aminotransferase TAT2
AT1G44542	1.2816e-14	2.38012e-13	Down		Cyclase family protein
AT4G18810	1.34434e-14	2.48975e-13	Down		NAD(P)-binding Rossmann-fold superfamily protein
AT1G26761	1.45161e-14	2.68101e-13	Down		Arabinanase/levansucrase/invertase
AT5G14460	1.5075e-14	2.77915e-13	Down		Pseudouridine synthase family protein
AT3G22142	1.62776e-14	2.99811e-13	Down		Bifunctional inhibitor/lipid-transfer protein/seed storage 2S albumin superfamily protein
AT5G56550	1.6634e-14	3.06097e-13	Down	OXS3	oxidative stress 3
AT2G46970	1.76322e-14	3.23873e-13	Down	PIL1	Transcription factor PIL1
AT4G00750	1.7975e-14	3.29868e-13	Down		Probable methyltransferase PMT15
AT5G48360	1.88885e-14	3.46318e-13	Down	FH9	Formin-like protein 9
AT5G22800	1.95574e-14	3.58255e-13	Down	EMB86	Probable alanine--tRNA ligase chloroplastic
AT2G34000	2.01788e-14	3.69303e-13	Down		RING/U-box superfamily protein
AT5G67520	2.0523e-14	3.75261e-13	Down	APK4	Adenylyl-sulfate kinase 4 chloroplastic
AT1G64780	2.09691e-14	3.83072e-13	Down	AMT1-2	Ammonium transporter 1 member 2
AT4G03410	2.11204e-14	3.85486e-13	Down		Peroxisomal membrane 22 kDa (Mpv17/PMP22) family protein
AT3G53800	2.23609e-14	4.07758e-13	Down	Fes1B	Fes1B
AT5G28237	2.29207e-14	4.17588e-13	Down		Pyridoxal-5'-phosphate-dependent enzyme family protein
AT5G23750	2.4842e-14	4.51774e-13	Down		Remorin family protein
AT2G15050	2.5833e-14	4.69373e-13	Down	LTP7	Non-specific lipid-transfer protein 7
AT5G05280	2.59233e-14	4.70166e-13	Down	ATL73	RING-H2 finger protein ATL73
AT5G05282	2.60268e-14	4.71618e-13	Down	CPuORF64	conserved peptide upstream open reading frame 64
AT1G52820	2.62914e-14	4.75984e-13	Down		2-oxoglutarate (2OG) and Fe(II)-dependent oxygenase superfamily protein
AT3G21790	2.80639e-14	5.07164e-13	Down	UGT71B7	UDP-glycosyltransferase 71B7
AT1G32200	2.90082e-14	5.2376e-13	Down	ATS1	Glycerol-3-phosphate acyltransferase chloroplastic
AT1G70610	3.12486e-14	5.63705e-13	Down	ABCB26	ABC transporter B family member 26 chloroplastic
AT1G22400	3.19961e-14	5.76674e-13	Down	UGT85A1	UDP-glycosyltransferase 85A1
AT5G17660	3.24888e-14	5.85031e-13	Down		tRNA (guanine-N-7) methyltransferase
AT2G37130	3.58598e-14	6.44581e-13	Down	PER21	Peroxidase 21
AT1G79500	3.7817e-14	6.77947e-13	Down	KDSA1	2-dehydro-3-deoxyphosphooctonate aldolase 1
AT3G06210	3.79394e-14	6.79537e-13	Down		ARM repeat superfamily protein
AT4G17340	3.85266e-14	6.89369e-13	Down	TIP2-2	Probable aquaporin TIP2-2
AT4G18550	3.85568e-14	6.89369e-13	Down	DSEL	Phospholipase A1-IIgamma
AT1G70140	3.86292e-14	6.90052e-13	Down	FH8	Formin-like protein 8
AT2G45040	4.03358e-14	7.17357e-13	Down		Matrixin family protein
AT3G46610	4.05755e-14	7.20985e-13	Down		Pentatricopeptide repeat-containing protein At3g46610
AT5G42270	4.41204e-14	7.81905e-13	Down	FTSH5	ATP-dependent zinc metalloprotease FTSH 5 chloroplastic
AT5G66053	4.75732e-14	8.42356e-13	Down		unknown protein LOCATED IN: mitochondrion Has 30201 Blast hits to 17322 proteins in 780 species: Archae - 12 Bacteria - 1396 Metazoa - 17338 Fungi - 3422 Plants - 5037 Viruses - 0 Other Eukaryotes - 2996 (source: NCBI BLink).
AT1G19510	4.78658e-14	8.46792e-13	Down	RL5	Protein RADIALIS-like 5
AT3G57180	5.03582e-14	8.88544e-13	Down	BPG2	P-loop containing nucleoside triphosphate hydrolases superfamily protein
AT3G10525	5.08899e-14	8.97141e-13	Down	SMR1	Cyclin-dependent protein kinase inhibitor SMR1
AT1G67870	5.21808e-14	9.19094e-13	Down		glycine-rich protein
AT2G21045	5.38358e-14	9.46589e-13	Down	STR19	Rhodanese-like domain-containing protein 19 mitochondrial
AT5G02720	5.45225e-14	9.57827e-13	Down		unknown protein BEST Arabidopsis thaliana protein match is: unknown protein (TAIR:AT3G53490.1) Has 47 Blast hits to 47 proteins in 13 species: Archae - 0 Bacteria - 0 Metazoa - 0 Fungi - 0 Plants - 47 Viruses - 0 Other Eukaryotes - 0 (source /.../ BLink).
AT1G77122	5.7101e-14	9.99639e-13	Down		Uncharacterised protein family UPF0090
AT1G01355	5.96373e-14	1.04043e-12	Down		Putative endonuclease or glycosyl hydrolase
AT2G03410	6.21511e-14	1.08334e-12	Down		MO25-like protein At2g03410
AT4G38810	6.47984e-14	1.12851e-12	Down		Calcium-binding EF-hand family protein
AT3G05160	6.64777e-14	1.15476e-12	Down		Sugar transporter ERD6-like 10
AT3G25805	7.11982e-14	1.2357e-12	Down		unknown protein Has 98 Blast hits to 98 proteins in 45 species: Archae - 0 Bacteria - 51 Metazoa - 0 Fungi - 0 Plants - 43 Viruses - 0 Other Eukaryotes - 4 (source: NCBI BLink).
AT1G45474	7.34141e-14	1.27306e-12	Down	LHCA5	photosystem I light harvesting complex gene 5
AT5G17230	7.35593e-14	1.27448e-12	Down	PSY1	Phytoene synthase chloroplastic
AT1G10060	7.46644e-14	1.29141e-12	Down	BCAT1	Branched-chain-amino-acid aminotransferase 1 mitochondrial
AT4G15990	7.56251e-14	1.3069e-12	Down		unknown protein BEST Arabidopsis thaliana protein match is: unknown protein (TAIR:AT4G16024.1) Has 14 Blast hits to 14 proteins in 2 species: Archae - 0 Bacteria - 0 Metazoa - 0 Fungi - 0 Plants - 14 Viruses - 0 Other Eukaryotes - 0 (source: /.../BLink).
AT5G59670	7.70347e-14	1.33012e-12	Down		Receptor-like protein kinase At5g59670
AT2G15820	8.70564e-14	1.49802e-12	Down	OTP51	Pentatricopeptide repeat-containing protein At2g15820
AT4G10770	9.75305e-14	1.67683e-12	Down	OPT7	Oligopeptide transporter 7
AT3G63490	1.04796e-13	1.79715e-12	Down	RPL1	50S ribosomal protein L1 chloroplastic
AT3G20660	1.04931e-13	1.79792e-12	Down	42647	Organic cation/carnitine transporter 4
AT1G71480	1.05804e-13	1.81113e-12	Down		Nuclear transport factor 2 (NTF2) family protein
AT3G52920	1.07374e-13	1.83355e-12	Down		Family of unknown function (DUF662)
AT3G26310	1.10596e-13	1.88697e-12	Down	CYP71B35	Cytochrome P450 71B35
AT5G64570	1.14091e-13	1.94496e-12	Down	BXL4	Beta-D-xylosidase 4
AT4G11350	1.16352e-13	1.98182e-12	Down		Protein of unknown function (DUF604)
AT4G39040	1.17739e-13	2.00206e-12	Down		RNA-binding CRS1 / YhbY (CRM) domain protein
AT2G29310	1.19815e-13	2.03171e-12	Down		Tropinone reductase homolog At2g29310
AT2G39030	1.19886e-13	2.03171e-12	Down	NATA1	L-ornithine N5-acetyltransferase NATA1
AT5G35970	1.22605e-13	2.07604e-12	Down		P-loop containing nucleoside triphosphate hydrolases superfamily protein
AT5G47190	1.2409e-13	2.09942e-12	Down		50S ribosomal protein L19-2 chloroplastic
AT2G41720	1.25155e-13	2.11566e-12	Down	EMB2654	Pentatricopeptide repeat-containing protein At2g41720
AT3G32980	1.31337e-13	2.21831e-12	Down	PER32	Peroxidase 32
AT1G26230	1.34612e-13	2.27171e-12	Down	CPN60B4	Chaperonin 60 subunit beta 4 chloroplastic
AT1G66840	1.37495e-13	2.31843e-12	Down	PMI2	Protein PLASTID MOVEMENT IMPAIRED 2
AT1G78476	1.38637e-13	2.33573e-12	Down		unknown protein.
AT5G61820	1.42546e-13	2.39758e-12	Down		FUNCTIONS IN: molecular_function unknown INVOLVED IN: biological_process unknown LOCATED IN: vacuole EXPRESSED IN: 24 plant structures EXPRESSED DURING: 15 growth stages CONTAINS InterPro DOMAIN/s: Stress up-regulated Nod 19 (InterPro:IPR011692 /.../ 30201 Blast hits to 17322 proteins in 780 species: Archae - 12 Bacteria - 1396 Metazoa - 17338 Fungi - 3422 Plants - 5037 Viruses - 0 Other Eukaryot…
AT3G57740	1.45641e-13	2.4476e-12	Down		Protein kinase superfamily protein
AT5G44410	1.4988e-13	2.51255e-12	Down		FAD-binding Berberine family protein
AT2G31040	1.54569e-13	2.58685e-12	Down		ATP synthase protein I -related
AT5G65870	1.56005e-13	2.60871e-12	Down	PSK5	Phytosulfokines 5
AT1G69040	1.7013e-13	2.82849e-12	Down	ACR4	ACT domain-containing protein ACR4
AT5G55220	1.73684e-13	2.88519e-12	Down	TIG	Trigger factor-like protein TIG Chloroplastic
AT4G37200	1.78201e-13	2.95778e-12	Down	HCF164	Thioredoxin-like protein HCF164 chloroplastic
AT3G53310	1.87941e-13	3.11176e-12	Down	REM20	B3 domain-containing protein REM20
AT4G04850	1.90654e-13	3.14847e-12	Down	KEA3	K(+) efflux antiporter 3 chloroplastic
AT2G20620	1.90783e-13	3.14847e-12	Down		UPF0725 protein At2g20620
AT5G14910	2.24791e-13	3.69759e-12	Down		Heavy metal transport/detoxification superfamily protein
AT1G78480	2.2551e-13	3.70638e-12	Down		Prenyltransferase family protein
AT5G45680	2.29648e-13	3.77132e-12	Down	FKBP13	Peptidyl-prolyl cis-trans isomerase FKBP13 chloroplastic
AT4G37810	2.36337e-13	3.87485e-12	Down	EPFL2	EPIDERMAL PATTERNING FACTOR-like protein 2
AT4G34090	2.36768e-13	3.87875e-12	Down		unknown protein FUNCTIONS IN: molecular_function unknown INVOLVED IN: biological_process unknown LOCATED IN: chloroplast chloroplast stroma EXPRESSED IN: 22 plant structures EXPRESSED DURING: 13 growth stages BEST Arabidopsis thaliana protein /.../ is: unknown protein (TAIR:AT2G23370.1) Has 30201 Blast hits to 17322 proteins in 780 species: Archae - 12 Bacteria - 1396 Metazoa - 17338 Fungi - 3422…
AT3G29185	2.45987e-13	4.02652e-12	Down		Domain of unknown function (DUF3598)
AT3G11680	2.47001e-13	4.03983e-12	Down	ALMT8	Aluminum-activated malate transporter 8
AT2G23670	2.63504e-13	4.29927e-12	Down	YCF37	homolog of Synechocystis YCF37
AT2G12190	2.71246e-13	4.41843e-12	Down		Cytochrome P450 superfamily protein
AT3G27120	2.88598e-13	4.68973e-12	Down		P-loop containing nucleoside triphosphate hydrolases superfamily protein
AT5G50950	2.89392e-13	4.69883e-12	Down	FUM2	Fumarate hydratase 2 chloroplastic
AT3G09210	2.91112e-13	4.72296e-12	Down	PTAC13	plastid transcriptionally active 13
AT3G43670	2.98207e-13	4.8264e-12	Down		Copper amine oxidase family protein
AT5G50920	2.99371e-13	4.83746e-12	Down	CLPC1	Chaperone protein ClpC1 chloroplastic
AT2G01850	3.0748e-13	4.96453e-12	Down	XTH27	Probable xyloglucan endotransglucosylase/hydrolase protein 27
AT5G05790	3.12549e-13	5.03829e-12	Down		Duplicated homeodomain-like superfamily protein
AT4G27030	3.13688e-13	5.0526e-12	Down	FAD4	Fatty acid desaturase 4 chloroplastic
AT2G32640	3.14689e-13	5.06468e-12	Down		Lycopene beta/epsilon cyclase protein
AT2G34110	3.25693e-13	5.23343e-12	Down		BEST Arabidopsis thaliana protein match is: forkhead-associated (FHA) domain-containing protein (TAIR:AT1G34355.1) Has 19 Blast hits to 19 proteins in 5 species: Archae - 0 Bacteria - 0 Metazoa - 0 Fungi - 0 Plants - 19 Viruses - 0 Other Euk /.../s - 0 (source: NCBI BLink).
AT1G15410	3.4261e-13	5.4965e-12	Down		aspartate-glutamate racemase family
AT1G66670	3.47927e-13	5.57735e-12	Down	CLPP3	ATP-dependent Clp protease proteolytic subunit 3 chloroplastic
ATCG00740	3.5147e-13	5.62966e-12	Down	RPOA	DNA-directed RNA polymerase subunit alpha
AT2G26670	3.53584e-13	5.65903e-12	Down	HO1	Heme oxygenase 1 chloroplastic
AT4G29980	3.5827e-13	5.72493e-12	Down		FUNCTIONS IN: molecular_function unknown INVOLVED IN: biological_process unknown LOCATED IN: endomembrane system EXPRESSED IN: leaf whorl sepal flower seed EXPRESSED DURING: petal differentiation and expansion stage E expanded cotyledon stag /.../T Arabidopsis thaliana protein match is: Fasciclin-like arabinogalactan family protein (TAIR:AT1G30800.1) Has 30201 Blast hits to 17322 proteins in 780 …
AT1G78310	3.64855e-13	5.82092e-12	Down	VQ9	VQ motif-containing protein 9
AT2G11810	3.65888e-13	5.82818e-12	Down	MGD3	Monogalactosyldiacylglycerol synthase 3 chloroplastic
AT5G08410	3.81975e-13	6.07002e-12	Down	FTRA2	ferredoxin/thioredoxin reductase subunit A (variable subunit) 2
AT5G55050	3.89806e-13	6.18472e-12	Down		GDSL esterase/lipase At5g55050
AT1G75790	3.90431e-13	6.18976e-12	Down	sks18	SKU5 similar 18
AT4G28085	3.91364e-13	6.19968e-12	Down		unknown protein Has 30201 Blast hits to 17322 proteins in 780 species: Archae - 12 Bacteria - 1396 Metazoa - 17338 Fungi - 3422 Plants - 5037 Viruses - 0 Other Eukaryotes - 2996 (source: NCBI BLink).
AT5G05580	3.94613e-13	6.24097e-12	Down	FAD8	Temperature-sensitive omega-3 fatty acid desaturase chloroplastic
AT3G50820	4.22838e-13	6.67727e-12	Down	PSBO2	Oxygen-evolving enhancer protein 1-2 chloroplastic
AT2G03750	4.5891e-13	7.21861e-12	Down	SOT11	Cytosolic sulfotransferase 11
AT4G22920	4.62914e-13	7.27592e-12	Down	SGR1	Protein STAY-GREEN 1 chloroplastic
AT4G21445	4.73117e-13	7.42221e-12	Down		unknown protein FUNCTIONS IN: molecular_function unknown INVOLVED IN: biological_process unknown LOCATED IN: chloroplast chloroplast stroma Has 30201 Blast hits to 17322 proteins in 780 species: Archae - 12 Bacteria - 1396 Metazoa - 17338 Fu /.../3422 Plants - 5037 Viruses - 0 Other Eukaryotes - 2996 (source: NCBI BLink).
AT5G23920	4.73327e-13	7.42221e-12	Down		unknown protein FUNCTIONS IN: molecular_function unknown INVOLVED IN: biological_process unknown LOCATED IN: plasma membrane vacuole EXPRESSED IN: 22 plant structures EXPRESSED DURING: 13 growth stages BEST Arabidopsis thaliana protein match /.../known protein (TAIR:AT5G52420.1) Has 1807 Blast hits to 1807 proteins in 277 species: Archae - 0 Bacteria - 0 Metazoa - 736 Fungi - 347 Plants - 385 Vir…
AT3G07670	4.84774e-13	7.5958e-12	Down		Rubisco methyltransferase family protein
AT3G18500	5.46454e-13	8.53569e-12	Down	CCR4-3	Carbon catabolite repressor protein 4 homolog 3
AT5G26742	5.65574e-13	8.82752e-12	Down	RH3	DEAD-box ATP-dependent RNA helicase 3 chloroplastic
AT5G26730	5.80047e-13	9.0464e-12	Down		Fasciclin-like arabinogalactan family protein
AT3G51910	5.91464e-13	9.20305e-12	Down	HSFA7A	Heat stress transcription factor A-7a
AT1G13270	5.91918e-13	9.20305e-12	Down	MAP1B	Methionine aminopeptidase 1B chloroplastic
ATCG00790	5.95596e-13	9.25309e-12	Down	RPL16	50S ribosomal protein L16 chloroplastic
AT1G11370	6.11919e-13	9.48475e-12	Down	PME56	Probable pectinesterase 56
AT3G24430	6.20491e-13	9.61022e-12	Down	HCF101	Fe-S cluster assembly factor HCF101 chloroplastic
AT1G31190	6.23552e-13	9.65021e-12	Down	IMPL1	Phosphatase IMPL1 chloroplastic
AT4G14400	6.25864e-13	9.67855e-12	Down	ACD6	ankyrin repeat family protein
AT2G45960	6.31113e-13	9.75225e-12	Down	PIP1-2	Aquaporin PIP1-2
AT3G63190	6.35049e-13	9.80554e-12	Down	RRF	Ribosome-recycling factor chloroplastic
AT2G39000	7.25842e-13	1.11903e-11	Down		Acyl-CoA N-acyltransferases (NAT) superfamily protein
AT1G07110	7.30802e-13	1.12582e-11	Down	FKFBP	6-phosphofructo-2-kinase/fructose-26-bisphosphatase
AT3G04420	7.34487e-13	1.13063e-11	Down	anac048	NAC domain containing protein 48
AT1G50450	7.64732e-13	1.17449e-11	Down		Saccharopine dehydrogenase
AT1G55850	7.72077e-13	1.18397e-11	Down	CSLE1	Cellulose synthase-like protein E1
AT3G23560	7.84812e-13	1.20258e-11	Down	ALF5	MATE efflux family protein ALF5
AT2G30390	8.00549e-13	1.22576e-11	Down	FC2	Ferrochelatase-2 chloroplastic
AT2G24820	8.06291e-13	1.23362e-11	Down	TIC55	Protein TIC 55 chloroplastic
AT2G47910	8.37379e-13	1.28021e-11	Down	CRR6	chlororespiratory reduction 6
AT1G06690	8.45347e-13	1.29141e-11	Down		Uncharacterized oxidoreductase At1g06690 chloroplastic
AT5G51530	8.58046e-13	1.30982e-11	Down		Ubiquitin carboxyl-terminal hydrolase-related protein
AT2G03440	8.99763e-13	1.37246e-11	Down	NRP1	nodulin-related protein 1
AT4G26700	9.24608e-13	1.40716e-11	Down	FIM1	Fimbrin-1
ATCG00750	9.48694e-13	1.44164e-11	Down	RPS11	30S ribosomal protein S11 chloroplastic
AT1G32350	9.6092e-13	1.45912e-11	Down	AOX3	Ubiquinol oxidase 3 mitochondrial
AT2G43010	9.62454e-13	1.45931e-11	Down	PIF4	Transcription factor PIF4
AT4G34990	9.62493e-13	1.45931e-11	Down	MYB32	Transcription factor MYB32
AT4G24660	1.03578e-12	1.56689e-11	Down	ZHD1	Zinc-finger homeodomain protein 2
AT2G18940	1.04322e-12	1.57697e-11	Down		Pentatricopeptide repeat-containing protein At2g18940 chloroplastic
AT1G71140	1.06078e-12	1.6011e-11	Down		MATE efflux family protein
AT1G31800	1.09466e-12	1.64977e-11	Down	CYP97A3	Protein LUTEIN DEFICIENT 5 chloroplastic
AT2G05620	1.12047e-12	1.68615e-11	Down	PGR5	Protein PROTON GRADIENT REGULATION 5 chloroplastic
AT3G54820	1.17042e-12	1.76e-11	Down	PIP2-5	Probable aquaporin PIP2-5
AT4G19530	1.22293e-12	1.83486e-11	Down		disease resistance protein (TIR-NBS-LRR class) family
AT3G48300	1.23404e-12	1.85015e-11	Down	CYP71A23	Cytochrome P450 71A23
AT3G45860	1.24725e-12	1.8684e-11	Down	CRK4	Cysteine-rich receptor-like protein kinase 4
AT3G22570	1.24807e-12	1.8684e-11	Down		Bifunctional inhibitor/lipid-transfer protein/seed storage 2S albumin superfamily protein
AT5G05600	1.26051e-12	1.88406e-11	Down		2-oxoglutarate (2OG) and Fe(II)-dependent oxygenase superfamily protein
AT1G48300	1.26134e-12	1.88406e-11	Down		unknown protein FUNCTIONS IN: molecular_function unknown INVOLVED IN: biological_process unknown LOCATED IN: endomembrane system EXPRESSED IN: 24 plant structures EXPRESSED DURING: 15 growth stages Has 96 Blast hits to 87 proteins in 37 specie /.../hae - 0 Bacteria - 2 Metazoa - 12 Fungi - 2 Plants - 65 Viruses - 0 Other Eukaryotes - 15 (source: NCBI BLink).
AT3G12700	1.27062e-12	1.89652e-11	Down		Eukaryotic aspartyl protease family protein
AT2G01918	1.31225e-12	1.95576e-11	Down	PQL3	PsbQ-like protein 3 chloroplastic
AT1G22740	1.3589e-12	2.01634e-11	Down	RABG3B	Ras-related protein RABG3b
AT2G19900	1.41398e-12	2.09344e-11	Down	NADP-ME1	NADP-dependent malic enzyme 1
ATCG00780	1.42016e-12	2.10104e-11	Down	RPL14	50S ribosomal protein L14 chloroplastic
AT3G27820	1.43894e-12	2.12726e-11	Down	ATMDAR4	Probable monodehydroascorbate reductase cytoplasmic isoform 2
AT3G51420	1.47267e-12	2.17553e-11	Down	SSL4	Protein STRICTOSIDINE SYNTHASE-LIKE 4
AT4G24040	1.48931e-12	2.1985e-11	Down	TRE1	Trehalase
AT2G31230	1.55089e-12	2.28531e-11	Down	ERF15	Ethylene-responsive transcription factor 15
AT4G13580	1.55151e-12	2.28531e-11	Down	DIR18	Dirigent protein 18
AT1G22630	1.55496e-12	2.28871e-11	Down		unknown protein LOCATED IN: chloroplast EXPRESSED IN: 21 plant structures EXPRESSED DURING: 13 growth stages Has 87 Blast hits to 86 proteins in 34 species: Archae - 0 Bacteria - 13 Metazoa - 27 Fungi - 0 Plants - 40 Viruses - 0 Other Euka /.../ - 7 (source: NCBI BLink).
AT4G30720	1.55624e-12	2.28892e-11	Down		FAD/NAD(P)-binding oxidoreductase family protein
AT3G17510	1.55914e-12	2.29152e-11	Down	CIPK1	CBL-interacting serine/threonine-protein kinase 1
AT1G73330	1.59593e-12	2.34047e-11	Down	ATDR4	drought-repressed 4
AT4G20130	1.61821e-12	2.36874e-11	Down	PTAC14	plastid transcriptionally active 14
AT1G77060	1.61874e-12	2.36874e-11	Down		Carboxyvinyl-carboxyphosphonate phosphorylmutase chloroplastic
AT5G52440	1.65237e-12	2.41445e-11	Down	TATB	Sec-independent protein translocase protein TATB chloroplastic
AT4G31390	1.7491e-12	2.5484e-11	Down		Uncharacterized aarF domain-containing protein kinase At4g31390 chloroplastic
AT3G27170	1.75287e-12	2.55204e-11	Down	CLC-B	Chloride channel protein CLC-b
AT5G57345	1.77522e-12	2.58272e-11	Down		unknown protein Has 30201 Blast hits to 17322 proteins in 780 species: Archae - 12 Bacteria - 1396 Metazoa - 17338 Fungi - 3422 Plants - 5037 Viruses - 0 Other Eukaryotes - 2996 (source: NCBI BLink).
AT1G16880	1.81317e-12	2.63603e-11	Down	ACR11	ACT domain-containing protein ACR11
AT2G07140	1.81518e-12	2.63705e-11	Down		F-box protein At2g07140
AT3G62750	1.8251e-12	2.64955e-11	Down	BGLU8	Beta-glucosidase 8
AT1G16320	1.86841e-12	2.70852e-11	Down		Uncharacterized conserved protein (DUF2358)
AT1G09130	1.87567e-12	2.7171e-11	Down	CLPR3	ATP-dependent Clp protease proteolytic subunit-related protein 3 chloroplastic
AT5G24820	1.93408e-12	2.79568e-11	Down		Eukaryotic aspartyl protease family protein
AT3G51870	1.94324e-12	2.80691e-11	Down	EAAC	Probable envelope ADPATP carrier protein chloroplastic
AT4G21210	2.05587e-12	2.96534e-11	Down	RP1	Pyruvate phosphate dikinase regulatory protein 1 chloroplastic
AT2G47150	2.08636e-12	3.00502e-11	Down		NAD(P)-binding Rossmann-fold superfamily protein
AT5G52100	2.15915e-12	3.1032e-11	Down	DAPB3	Putative 4-hydroxy-tetrahydrodipicolinate reductase 3 chloroplastic
AT4G13250	2.16319e-12	3.10679e-11	Down	NYC1	Probable chlorophyll(ide) b reductase NYC1 chloroplastic
AT1G02620	2.28435e-12	3.2738e-11	Down		Ras-related small GTP-binding family protein
AT2G31750	2.32417e-12	3.32377e-11	Down	UGT74D1	UDP-glycosyltransferase 74D1
AT5G42760	2.4132e-12	3.44864e-11	Down		Leucine carboxyl methyltransferase
AT1G75380	2.41767e-12	3.45259e-11	Down	BBD1	Bifunctional nuclease 1
AT5G26200	2.43397e-12	3.47341e-11	Down		Mitochondrial substrate carrier family protein
AT5G53900	2.45079e-12	3.49494e-11	Down		Serine/threonine-protein kinase WNK (With No Lysine)-related
AT2G16380	2.46296e-12	3.50981e-11	Down	SFH7	Phosphatidylinositol/phosphatidylcholine transfer protein SFH7
AT3G57190	2.4758e-12	3.5256e-11	Down	PRFB3	Peptide chain release factor PrfB3 chloroplastic
AT5G67310	2.49197e-12	3.54362e-11	Down	CYP81G1	cytochrome P450 family 81 subfamily G polypeptide 1
AT2G39920	2.50579e-12	3.56077e-11	Down		Uncharacterized protein At2g39920
AT1G77090	2.56412e-12	3.63852e-11	Down	PPD4	PsbP domain-containing protein 4 chloroplastic
AT3G27250	2.61339e-12	3.70583e-11	Down		unknown protein BEST Arabidopsis thaliana protein match is: unknown protein (TAIR:AT5G40800.1) Has 104 Blast hits to 104 proteins in 13 species: Archae - 0 Bacteria - 0 Metazoa - 0 Fungi - 0 Plants - 104 Viruses - 0 Other Eukaryotes - 0 (sou /.../CBI BLink).
AT1G30520	2.63422e-12	3.73274e-11	Down	AAE14	2-succinylbenzoate--CoA ligase chloroplastic/peroxisomal
AT5G57960	2.80607e-12	3.97182e-11	Down		GTP-binding protein HflX
AT5G13800	2.80689e-12	3.97182e-11	Down	PPH	Pheophytinase chloroplastic
AT1G65810	2.82332e-12	3.99227e-11	Down		P-loop containing nucleoside triphosphate hydrolases superfamily protein
AT2G40460	2.95383e-12	4.16805e-11	Down	NPF5.1	Protein NRT1/ PTR FAMILY 5.1
AT4G28350	3.0216e-12	4.2577e-11	Down	LECRK72	Concanavalin A-like lectin protein kinase family protein
AT4G26290	3.17532e-12	4.46807e-11	Down		unknown protein Has 9 Blast hits to 9 proteins in 5 species: Archae - 0 Bacteria - 0 Metazoa - 2 Fungi - 0 Plants - 3 Viruses - 0 Other Eukaryotes - 4 (source: NCBI BLink).
AT3G04060	3.25721e-12	4.5769e-11	Down	anac046	NAC domain containing protein 46
AT1G23020	3.2671e-12	4.5876e-11	Down	FRO3	Ferric reduction oxidase 3 mitochondrial
AT5G23060	3.2782e-12	4.59998e-11	Down	CAS	Calcium sensing receptor chloroplastic
AT5G58390	3.42706e-12	4.80217e-11	Down	PER67	Peroxidase 67
AT1G64940	3.45979e-12	4.84467e-11	Down	CYP89A6	cytochrome P450 family 87 subfamily A polypeptide 6
AT5G47050	3.53209e-12	4.93904e-11	Down		SBP (S-ribonuclease binding protein) family protein
AT1G07010	3.5387e-12	4.94486e-11	Down		Calcineurin-like metallo-phosphoesterase superfamily protein
AT2G37540	3.54944e-12	4.95299e-11	Down		NAD(P)-binding Rossmann-fold superfamily protein
AT3G62590	3.78756e-12	5.27797e-11	Down		alpha/beta-Hydrolases superfamily protein
AT1G66330	3.9703e-12	5.51735e-11	Down		senescence-associated family protein
AT1G17020	4.22195e-12	5.86301e-11	Down	SRG1	Protein SRG1
AT1G57770	4.25335e-12	5.89444e-11	Down		FAD/NAD(P)-binding oxidoreductase family protein
AT2G31220	4.27159e-12	5.91564e-11	Down	BHLH10	Transcription factor bHLH10
AT1G67090	4.28737e-12	5.93342e-11	Down	RBCS-1A	Ribulose bisphosphate carboxylase small chain 1A chloroplastic
AT4G36390	4.29869e-12	5.94092e-11	Down		CDK5RAP1-like protein
AT1G78290	4.32746e-12	5.97658e-11	Down	SRK2C	Serine/threonine-protein kinase SRK2C
AT2G03710	4.54076e-12	6.25829e-11	Down	AGL3	Agamous-like MADS-box protein AGL3
AT5G02070	4.71194e-12	6.48535e-11	Down	WAKL20	Wall-associated receptor kinase-like 20
AT5G54870	4.72021e-12	6.48787e-11	Down		unknown protein FUNCTIONS IN: molecular_function unknown INVOLVED IN: biological_process unknown LOCATED IN: vacuole EXPRESSED IN: 24 plant structures EXPRESSED DURING: 15 growth stages BEST Arabidopsis thaliana protein match is: unknown prote /.../IR:AT4G27020.1) Has 1807 Blast hits to 1807 proteins in 277 species: Archae - 0 Bacteria - 0 Metazoa - 736 Fungi - 347 Plants - 385 Viruses - 0 Other …
AT5G56840	4.72569e-12	6.49098e-11	Down		myb-like transcription factor family protein
AT1G17960	4.8687e-12	6.68286e-11	Down		Probable threonine--tRNA ligase cytoplasmic
AT3G44120	4.89008e-12	6.70525e-11	Down		F-box/kelch-repeat protein At3g44120
AT2G27680	4.89167e-12	6.70525e-11	Down		NAD(P)-linked oxidoreductase superfamily protein
AT1G05385	4.93117e-12	6.7548e-11	Down	PSB27-2	Photosystem II D1 precursor processing protein PSB27-H2 chloroplastic
AT5G57170	5.17324e-12	7.07197e-11	Down		Tautomerase/MIF superfamily protein
AT1G52410	5.20951e-12	7.11673e-11	Down	TSA1	TSK-associating protein 1
AT3G03710	5.31101e-12	7.25046e-11	Down	PNP1	Polyribonucleotide nucleotidyltransferase 1 chloroplastic
AT2G35370	5.51326e-12	7.52148e-11	Down	GDH1	Glycine cleavage system H protein 1 mitochondrial
AT5G64120	5.5307e-12	7.54016e-11	Down	PER71	Peroxidase 71
AT5G02830	5.55067e-12	7.56227e-11	Down		Pentatricopeptide repeat-containing protein At5g02830 chloroplastic
AT5G54630	5.57044e-12	7.58408e-11	Down		zinc finger protein-related
AT4G17030	6.07402e-12	8.25297e-11	Down	EXLB1	Expansin-like B1
AT2G23390	6.22551e-12	8.44742e-11	Down		CONTAINS InterPro DOMAIN/s: Protein of unknown function DUF482 (InterPro:IPR007434) Acyl-CoA N-acyltransferase (InterPro:IPR016181) Has 2165 Blast hits to 2163 proteins in 543 species: Archae - 0 Bacteria - 1044 Metazoa - 0 Fungi - 0 Plants - /.../ruses - 0 Other Eukaryotes - 1088 (source: NCBI BLink).
AT5G02020	6.23989e-12	8.46122e-11	Down	SIS	Encodes a protein involved in salt tolerance names SIS (Salt Induced Serine rich).
AT2G35660	6.24868e-12	8.46744e-11	Down	CTF2A	FAD/NAD(P)-binding oxidoreductase family protein
AT5G55740	6.28052e-12	8.50486e-11	Down	CRR21	Pentatricopeptide repeat-containing protein At5g55740 chloroplastic
AT3G15110	6.29437e-12	8.5179e-11	Down		unknown protein FUNCTIONS IN: molecular_function unknown INVOLVED IN: biological_process unknown LOCATED IN: chloroplast thylakoid membrane EXPRESSED IN: 20 plant structures EXPRESSED DURING: 13 growth stages CONTAINS InterPro DOMAIN/s: Protei /.../nknown function DUF3082 (InterPro:IPR021434) Has 77 Blast hits to 77 proteins in 38 species: Archae - 0 Bacteria - 37 Metazoa - 0 Fungi - 0 Plants - 3…
AT1G19450	6.3366e-12	8.56355e-11	Down		Sugar transporter ERD6-like 4
AT3G27870	6.41968e-12	8.67001e-11	Down	ALA8	Putative phospholipid-transporting ATPase 8
AT5G51020	6.48133e-12	8.7474e-11	Down	CRL	Chromophore lyase CRL chloroplastic
AT5G48545	6.54808e-12	8.83158e-11	Down	HINT3	histidine triad nucleotide-binding 3
AT4G25650	6.63344e-12	8.94072e-11	Down	PTC52	Protochlorophyllide-dependent translocon component 52 chloroplastic
AT3G26085	6.67838e-12	8.99528e-11	Down		CAAX amino terminal protease family protein
AT4G33770	6.87986e-12	9.24811e-11	Down	ITPK2	Inositol-tetrakisphosphate 1-kinase 2
AT3G10230	6.91872e-12	9.29414e-11	Down	LCY1	Lycopene beta cyclase chloroplastic
AT5G24420	6.98632e-12	9.37871e-11	Down	PGL5	Probable 6-phosphogluconolactonase 3
AT5G44620	7.2988e-12	9.77215e-11	Down	CYP706A3	cytochrome P450 family 706 subfamily A polypeptide 3
AT1G02020	7.38313e-12	9.87849e-11	Down		nitroreductase family protein
AT2G37420	7.48297e-12	1.00054e-10	Down		ATP binding microtubule motor family protein
AT5G43440	8.08139e-12	1.07984e-10	Down		1-aminocyclopropane-1-carboxylate oxidase homolog 9
AT4G37560	8.09447e-12	1.08087e-10	Down		Acetamidase/Formamidase family protein
AT1G02190	8.11585e-12	1.08301e-10	Down		Protein CER1-like 1
AT3G51510	8.1594e-12	1.08738e-10	Down		unknown protein FUNCTIONS IN: molecular_function unknown INVOLVED IN: biological_process unknown LOCATED IN: chloroplast thylakoid membrane chloroplast EXPRESSED IN: 22 plant structures EXPRESSED DURING: 13 growth stages Has 42 Blast hits to /.../teins in 19 species: Archae - 0 Bacteria - 0 Metazoa - 0 Fungi - 0 Plants - 40 Viruses - 0 Other Eukaryotes - 2 (source: NCBI BLink).
AT4G38970	8.41216e-12	1.11884e-10	Down	FBA2	Probable fructose-bisphosphate aldolase 2 chloroplastic
AT5G53450	8.74133e-12	1.16109e-10	Down	PAP14	Probable plastid-lipid-associated protein 14 chloroplastic
AT5G10410	8.76433e-12	1.16338e-10	Down		Putative clathrin assembly protein At5g10410
AT3G29290	9.66745e-12	1.28073e-10	Down	EMB2076	Pentatricopeptide repeat-containing protein At3g29290
AT3G05640	1.00181e-11	1.32457e-10	Down		Probable protein phosphatase 2C 34
AT2G26690	1.00749e-11	1.33034e-10	Down	NPF6.2	Protein NRT1/ PTR FAMILY 6.2
AT1G22370	1.03458e-11	1.36432e-10	Down	UGT85A5	UDP-glycosyltransferase 85A5
AT1G09240	1.0596e-11	1.39548e-10	Down	NAS3	Nicotianamine synthase 3
AT1G32470	1.06405e-11	1.40043e-10	Down	GDH3	Glycine cleavage system H protein 3 mitochondrial
AT5G16970	1.0789e-11	1.41905e-10	Down	P1	NADP-dependent alkenal double bond reductase P1
AT4G32190	1.10394e-11	1.4482e-10	Down		Myosin heavy chain-related protein
AT5G16570	1.1502e-11	1.50497e-10	Down	GLN1-4	Glutamine synthetase cytosolic isozyme 1-4
AT2G33000	1.15282e-11	1.50742e-10	Down		ubiquitin-associated (UBA)/TS-N domain-containing protein-related
AT1G49970	1.17695e-11	1.53598e-10	Down	CLPR1	ATP-dependent Clp protease proteolytic subunit-related protein 1 chloroplastic
AT5G49030	1.18941e-11	1.55024e-10	Down	OVA2	tRNA synthetase class I (I L M and V) family protein
AT3G04000	1.19927e-11	1.56107e-10	Down		NAD(P)-binding Rossmann-fold superfamily protein
AT1G67150	1.24213e-11	1.61373e-10	Down		Plant protein of unknown function (DUF247)
AT5G01220	1.27744e-11	1.65853e-10	Down	SQD2	Sulfoquinovosyl transferase SQD2
AT4G32270	1.31997e-11	1.71044e-10	Down		Ubiquitin-like superfamily protein
AT3G10840	1.35802e-11	1.7573e-10	Down		alpha/beta-Hydrolases superfamily protein
AT2G16650	1.35875e-11	1.7573e-10	Down	PRORP2	Proteinaceous RNase P 2
AT5G47240	1.4332e-11	1.85121e-10	Down	NUDT8	Nudix hydrolase 8
AT3G58430	1.51052e-11	1.94859e-10	Down		TRAF-like family protein
AT3G60750	1.54901e-11	1.99441e-10	Down	TKL-1	Transketolase-1 chloroplastic
AT3G53470	1.57149e-11	2.02206e-10	Down		unknown protein FUNCTIONS IN: molecular_function unknown INVOLVED IN: biological_process unknown LOCATED IN: chloroplast thylakoid membrane chloroplast EXPRESSED IN: 22 plant structures EXPRESSED DURING: 13 growth stages Has 35 Blast hits to /.../teins in 13 species: Archae - 0 Bacteria - 0 Metazoa - 0 Fungi - 0 Plants - 35 Viruses - 0 Other Eukaryotes - 0 (source: NCBI BLink).
AT2G40080	1.57687e-11	2.0277e-10	Down	ELF4	Protein EARLY FLOWERING 4
AT4G13030	1.5967e-11	2.05057e-10	Down		P-loop containing nucleoside triphosphate hydrolases superfamily protein
AT5G04140	1.65243e-11	2.11809e-10	Down	GLU1	Ferredoxin-dependent glutamate synthase 1 chloroplastic/mitochondrial
AT4G01410	1.69495e-11	2.17122e-10	Down		Late embryogenesis abundant (LEA) hydroxyproline-rich glycoprotein family
AT2G04842	1.71664e-11	2.1976e-10	Down	EMB2761	threonyl-tRNA synthetase putative / threonine--tRNA ligase putative
AT2G41290	1.72976e-11	2.21299e-10	Down	SSL2	Protein STRICTOSIDINE SYNTHASE-LIKE 2
AT2G29995	1.76288e-11	2.25363e-10	Down	PSY3	Protein PSY3
AT3G23290	1.78868e-11	2.28258e-10	Down	LSH4	Protein LIGHT-DEPENDENT SHORT HYPOCOTYLS 4
AT4G29020	1.82444e-11	2.32674e-10	Down		glycine-rich protein
AT5G60540	1.85322e-11	2.36194e-10	Down	PDX2	Probable pyridoxal 5'-phosphate synthase subunit PDX2
AT2G45340	1.89095e-11	2.40852e-10	Down		Leucine-rich repeat protein kinase family protein
AT2G23790	1.89405e-11	2.41093e-10	Down		Calcium uniporter protein 2 mitochondrial
AT3G25410	1.92263e-11	2.44577e-10	Down	BASS3	Probable sodium/metabolite cotransporter BASS3 chloroplastic
AT4G18170	1.93641e-11	2.46175e-10	Down	WRKY28	Probable WRKY transcription factor 28
AT5G65890	1.9487e-11	2.47392e-10	Down	ACR1	ACT domain-containing protein ACR1
AT2G33830	1.94967e-11	2.47392e-10	Down		Dormancy/auxin associated family protein
AT3G51820	1.98256e-11	2.51249e-10	Down	CHLG	Chlorophyll synthase chloroplastic
AT5G66052	2.01558e-11	2.55273e-10	Down		unknown protein Has 30201 Blast hits to 17322 proteins in 780 species: Archae - 12 Bacteria - 1396 Metazoa - 17338 Fungi - 3422 Plants - 5037 Viruses - 0 Other Eukaryotes - 2996 (source: NCBI BLink).
AT3G48346	2.03699e-11	2.57661e-10	Down		unknown protein Has 30201 Blast hits to 17322 proteins in 780 species: Archae - 12 Bacteria - 1396 Metazoa - 17338 Fungi - 3422 Plants - 5037 Viruses - 0 Other Eukaryotes - 2996 (source: NCBI BLink).
AT3G10970	2.08332e-11	2.63191e-10	Down		Haloacid dehalogenase-like hydrolase (HAD) superfamily protein
AT3G47070	2.08952e-11	2.63809e-10	Down		LOCATED IN: thylakoid chloroplast thylakoid membrane chloroplast chloroplast envelope EXPRESSED IN: 22 plant structures EXPRESSED DURING: 13 growth stages CONTAINS InterPro DOMAIN/s: Thylakoid soluble phosphoprotein TSP9 (InterPro:IPR021584) /.../ Blast hits to 37 proteins in 10 species: Archae - 0 Bacteria - 0 Metazoa - 0 Fungi - 0 Plants - 37 Viruses - 0 Other Eukaryotes - 0 (source: NCBI BLink…
AT4G36470	2.22325e-11	2.79815e-10	Down		S-adenosyl-L-methionine-dependent methyltransferases superfamily protein
AT3G57680	2.26428e-11	2.84802e-10	Down	CTPA3	Carboxyl-terminal-processing peptidase 3 chloroplastic
AT3G60900	2.29385e-11	2.88341e-10	Down	FLA10	Fasciclin-like arabinogalactan protein 10
AT5G19490	2.29549e-11	2.88368e-10	Down		Histone superfamily protein
AT5G44700	2.35266e-11	2.95365e-10	Down	GSO2	LRR receptor-like serine/threonine-protein kinase GSO2
AT5G02840	2.39554e-11	3.00374e-10	Down	RVE4	Protein REVEILLE 4
AT2G22420	2.40471e-11	3.01337e-10	Down	PER17	Peroxidase 17
AT3G20230	2.41952e-11	3.03004e-10	Down		Ribosomal L18p/L5e family protein
AT2G26870	2.43922e-11	3.05092e-10	Down	NPC2	Non-specific phospholipase C2
AT5G39530	2.4722e-11	3.09025e-10	Down		Protein of unknown function (DUF1997)
AT4G11040	2.49914e-11	3.12198e-10	Down		Probable protein phosphatase 2C 54
AT5G15410	2.56017e-11	3.19625e-10	Down	CNGC2	Cyclic nucleotide-gated ion channel 2
AT5G06340	2.58338e-11	3.22323e-10	Down	NUDT27	Nudix hydrolase 27 chloroplastic
AT1G11870	2.6082e-11	3.25217e-10	Down	ATSRS	Seryl-tRNA synthetase
AT5G06290	2.61651e-11	3.26052e-10	Down	2-Cys Prx B	2-Cys peroxiredoxin BAS1-like chloroplastic
AT4G27600	2.62067e-11	3.26369e-10	Down	NARA5	pfkB-like carbohydrate kinase family protein
AT4G16680	2.65192e-11	3.30057e-10	Down		P-loop containing nucleoside triphosphate hydrolases superfamily protein
AT4G32320	2.8485e-11	3.54304e-10	Down	APX6	Putative L-ascorbate peroxidase 6
AT5G26820	2.90009e-11	3.60498e-10	Down	IREG3	Solute carrier family 40 member 3 chloroplastic
AT5G02230	2.90313e-11	3.60654e-10	Down		Haloacid dehalogenase-like hydrolase (HAD) superfamily protein
AT4G24810	2.92339e-11	3.62936e-10	Down		Protein kinase superfamily protein
AT1G32520	2.9251e-11	3.62936e-10	Down		unknown protein FUNCTIONS IN: molecular_function unknown INVOLVED IN: biological_process unknown LOCATED IN: chloroplast EXPRESSED IN: 24 plant structures EXPRESSED DURING: 15 growth stages Has 143 Blast hits to 142 proteins in 34 species: Arc /.../0 Bacteria - 0 Metazoa - 39 Fungi - 0 Plants - 56 Viruses - 0 Other Eukaryotes - 48 (source: NCBI BLink).
AT5G10520	2.9627e-11	3.67375e-10	Down	RBK1	Receptor-like cytosolic serine/threonine-protein kinase RBK1
AT5G61660	3.06596e-11	3.79945e-10	Down		glycine-rich protein
AT4G25170	3.13172e-11	3.87856e-10	Down		Uncharacterised conserved protein (UCP012943)
AT4G34135	3.17702e-11	3.92983e-10	Down	UGT73B2	UDP-glucosyl transferase 73B2
AT5G66190	3.20994e-11	3.96811e-10	Down	LFNR1	Ferredoxin--NADP reductase leaf isozyme 1 chloroplastic
AT3G09580	3.32081e-11	4.10014e-10	Down		FAD/NAD(P)-binding oxidoreductase family protein
AT2G46820	3.50641e-11	4.31607e-10	Down	CURT1B	Protein CURVATURE THYLAKOID 1B chloroplastic
AT3G07700	3.62354e-11	4.44667e-10	Down		Protein kinase superfamily protein
AT1G03600	3.63335e-11	4.45599e-10	Down	PSB27-1	Photosystem II repair protein PSB27-H1 chloroplastic
AT5G47860	3.6479e-11	4.47112e-10	Down		Protein of unknown function (DUF1350)
AT3G14660	3.67572e-11	4.5002e-10	Down	CYP72A13	Cytochrome P450 72A13
AT3G11150	3.67609e-11	4.5002e-10	Down		2-oxoglutarate (2OG) and Fe(II)-dependent oxygenase superfamily protein
AT2G28790	3.68088e-11	4.50332e-10	Down		Pathogenesis-related thaumatin superfamily protein
AT5G02780	3.7896e-11	4.63071e-10	Down	GSTL1	Glutathione S-transferase L1
AT5G38780	3.86163e-11	4.71302e-10	Down		Probable S-adenosylmethionine-dependent methyltransferase At5g38780
AT5G39110	3.87936e-11	4.73179e-10	Down	GLP6	Germin-like protein subfamily 1 member 14
AT1G75350	4.08872e-11	4.98414e-10	Down	RPL31	50S ribosomal protein L31 chloroplastic
AT4G01390	4.11137e-11	5.00871e-10	Down		TRAF-like family protein
AT4G31450	4.22188e-11	5.13713e-10	Down		RING/U-box superfamily protein
AT5G04900	4.25074e-11	5.16912e-10	Down	NOL	Chlorophyll(ide) b reductase NOL chloroplastic
AT4G31780	4.31773e-11	5.24742e-10	Down	MGD1	Monogalactosyldiacylglycerol synthase 1 chloroplastic
AT2G06010	4.45711e-11	5.41355e-10	Down	ORG4	OBP3-responsive gene 4
AT3G63160	4.61689e-11	5.59076e-10	Down		FUNCTIONS IN: molecular_function unknown INVOLVED IN: biological_process unknown LOCATED IN: chloroplast outer membrane thylakoid chloroplast thylakoid membrane chloroplast chloroplast envelope EXPRESSED IN: 21 plant structures EXPRESSED DUR /.../3 growth stages BEST Arabidopsis thaliana protein match is: outer envelope membrane protein 7 (TAIR:AT3G52420.1) Has 26 Blast hits to 26 proteins in 8 s…
AT3G48350	4.62848e-11	5.60144e-10	Down	CEP3	KDEL-tailed cysteine endopeptidase CEP3
AT3G23790	4.67875e-11	5.65208e-10	Down	AAE16	Probable acyl-activating enzyme 16 chloroplastic
AT2G46250	4.75173e-11	5.73682e-10	Down		myosin heavy chain-related
AT5G28500	4.81923e-11	5.81482e-10	Down	RAF1	Rubisco accumulation factor 1 chloroplastic
AT3G05370	4.82771e-11	5.82156e-10	Down	AtRLP31	receptor like protein 31
AT4G39180	4.9154e-11	5.92376e-10	Down	SFH2	Phosphatidylinositol/phosphatidylcholine transfer protein SFH2
AT5G18860	5.12544e-11	6.15847e-10	Down		inosine-uridine preferring nucleoside hydrolase family protein
AT5G36170	5.22733e-11	6.27342e-10	Down	PRFB1	Peptide chain release factor PrfB1 chloroplastic
AT5G27890	5.34468e-11	6.40663e-10	Down		BEST Arabidopsis thaliana protein match is: myosin heavy chain-related (TAIR:AT2G15420.1) Has 8 Blast hits to 7 proteins in 1 species: Archae - 0 Bacteria - 0 Metazoa - 0 Fungi - 0 Plants - 8 Viruses - 0 Other Eukaryotes - 0 (source: NCBI BLink).
AT1G10960	5.36655e-11	6.42609e-10	Down	FD1	Ferredoxin-1 chloroplastic
AT5G30510	5.45468e-11	6.52295e-10	Down	RPS1	ribosomal protein S1
AT4G19100	5.55565e-11	6.63582e-10	Down	PAM68	Protein PAM68 chloroplastic
AT3G14650	5.64669e-11	6.73658e-10	Down	CYP72A11	Cytochrome P450 72A11
AT2G30170	5.77802e-11	6.8851e-10	Down		Probable protein phosphatase 2C 26
AT4G11960	5.81318e-11	6.92291e-10	Down	PGRL1B	PGR5-like protein 1B chloroplastic
AT1G18060	5.91149e-11	7.03331e-10	Down		unknown protein INVOLVED IN: biological_process unknown LOCATED IN: chloroplast EXPRESSED IN: 22 plant structures EXPRESSED DURING: 13 growth stages Has 74 Blast hits to 74 proteins in 29 species: Archae - 0 Bacteria - 19 Metazoa - 0 Fungi - /.../ants - 49 Viruses - 0 Other Eukaryotes - 6 (source: NCBI BLink).
AT3G53130	5.91287e-11	7.03331e-10	Down	CYP97C1	Carotene epsilon-monooxygenase chloroplastic
AT5G13180	6.01709e-11	7.14884e-10	Down	ANAC083	NAC domain containing protein 83
AT2G37470	6.04243e-11	7.17472e-10	Down		Histone H2B.4
AT2G24060	6.067e-11	7.19541e-10	Down		Translation initiation factor 3 protein
AT1G06460	6.49576e-11	7.67231e-10	Down	ACD32.1	alpha-crystallin domain 32.1
AT1G32090	6.53469e-11	7.71376e-10	Down		CSC1-like protein At1g32090
AT1G76590	7.21275e-11	8.49923e-10	Down		PLATZ transcription factor family protein
AT4G15810	7.35877e-11	8.66623e-10	Down		P-loop containing nucleoside triphosphate hydrolases superfamily protein
AT3G28070	7.40592e-11	8.71667e-10	Down		WAT1-related protein At3g28070
AT2G36990	7.54319e-11	8.85237e-10	Down	SIGF	RNA polymerase sigma factor sigF chloroplastic
AT2G33250	7.57256e-11	8.88167e-10	Down		unknown protein FUNCTIONS IN: molecular_function unknown INVOLVED IN: biological_process unknown LOCATED IN: chloroplast EXPRESSED IN: 21 plant structures EXPRESSED DURING: 13 growth stages BEST Arabidopsis thaliana protein match is: unknown p /.../ (TAIR:AT3G04310.1) Has 41 Blast hits to 41 proteins in 12 species: Archae - 0 Bacteria - 0 Metazoa - 0 Fungi - 0 Plants - 41 Viruses - 0 Other Eukary…
AT4G26850	7.90963e-11	9.2678e-10	Down	VTC2	GDP-L-galactose phosphorylase 1
AT3G47450	7.91098e-11	9.2678e-10	Down	NOA1	NO-associated protein 1 chloroplastic/mitochondrial
AT2G43560	8.52091e-11	9.96497e-10	Down	FKBP16-3	Peptidyl-prolyl cis-trans isomerase FKBP16-3 chloroplastic
AT2G01890	8.86905e-11	1.03361e-09	Down	PAP8	Purple acid phosphatase 8
AT5G46180	9.12678e-11	1.06303e-09	Down	DELTA-OAT	Ornithine aminotransferase mitochondrial
AT5G44920	9.43156e-11	1.09726e-09	Down		Toll-Interleukin-Resistance (TIR) domain family protein
AT1G64950	9.49035e-11	1.10347e-09	Down	CYP89A5	cytochrome P450 family 89 subfamily A polypeptide 5
AT5G28020	9.57111e-11	1.11221e-09	Down	CYSD2	Bifunctional L-3-cyanoalanine synthase/cysteine synthase D2
AT3G23070	9.61069e-11	1.11617e-09	Down	ATCFM3A	CRM family member 3A
AT4G31370	9.62592e-11	1.11729e-09	Down	FLA5	Fasciclin-like arabinogalactan protein 5
AT3G60110	9.69501e-11	1.12467e-09	Down		DNA-binding bromodomain-containing protein
AT4G31115	9.79068e-11	1.13511e-09	Down		Protein of unknown function (DUF1997)
AT3G46500	9.8297e-11	1.13898e-09	Down		2-oxoglutarate (2OG) and Fe(II)-dependent oxygenase superfamily protein
AT3G61870	9.99972e-11	1.15735e-09	Down		unknown protein FUNCTIONS IN: molecular_function unknown INVOLVED IN: biological_process unknown LOCATED IN: chloroplast chloroplast inner membrane EXPRESSED IN: 23 plant structures EXPRESSED DURING: 14 growth stages Has 35333 Blast hits to 3 /.../roteins in 2444 species: Archae - 798 Bacteria - 22429 Metazoa - 974 Fungi - 991 Plants - 531 Viruses - 0 Other Eukaryotes - 9610 (source: NCBI BLink).
AT3G15500	1.00843e-10	1.16647e-09	Down	NAC055	NAC domain-containing protein 55
AT5G46580	1.01739e-10	1.17616e-09	Down		Pentatricopeptide repeat-containing protein At5g46580 chloroplastic
AT4G13500	1.01857e-10	1.17685e-09	Down		unknown protein FUNCTIONS IN: molecular_function unknown INVOLVED IN: biological_process unknown LOCATED IN: chloroplast BEST Arabidopsis thaliana protein match is: unknown protein (TAIR:AT2G05310.1) Has 50 Blast hits to 50 proteins in 20 speci /.../chae - 0 Bacteria - 0 Metazoa - 0 Fungi - 0 Plants - 50 Viruses - 0 Other Eukaryotes - 0 (source: NCBI BLink).
AT2G32470	1.02198e-10	1.18011e-09	Down		F-box associated ubiquitination effector family protein
AT3G49300	1.02877e-10	1.18727e-09	Down		proline-rich family protein
AT4G16640	1.03213e-10	1.19046e-09	Down		Matrixin family protein
AT2G38110	1.03628e-10	1.19457e-09	Down	GPAT6	Glycerol-3-phosphate 2-O-acyltransferase 6
AT5G35480	1.08054e-10	1.24488e-09	Down		unknown protein Has 1807 Blast hits to 1807 proteins in 277 species: Archae - 0 Bacteria - 0 Metazoa - 736 Fungi - 347 Plants - 385 Viruses - 0 Other Eukaryotes - 339 (source: NCBI BLink).
AT1G17100	1.08423e-10	1.24841e-09	Down		SOUL heme-binding family protein
AT1G11170	1.08723e-10	1.25115e-09	Down		Protein of unknown function (DUF707)
AT5G09930	1.11688e-10	1.2838e-09	Down	ABCF2	ABC transporter F family member 2
AT2G47270	1.12652e-10	1.29415e-09	Down	UPB1	Transcription factor UPBEAT1
AT1G04580	1.1426e-10	1.31188e-09	Down	AAO4	Benzaldehyde dehydrogenase (NAD(+))
AT4G23600	1.14708e-10	1.31626e-09	Down	CORI3	Cystine lyase CORI3
AT1G73325	1.16443e-10	1.33542e-09	Down		Kunitz family trypsin and protease inhibitor protein
AT5G43630	1.19494e-10	1.36885e-09	Down	TZP	zinc knuckle (CCHC-type) family protein
AT1G49650	1.20117e-10	1.3752e-09	Down	CXE4	Probable carboxylesterase 4
ATCG00770	1.28998e-10	1.47353e-09	Down	RPS8	30S ribosomal protein S8 chloroplastic
AT5G19855	1.29435e-10	1.47768e-09	Down		Chaperonin-like RbcX protein
AT5G38240	1.30482e-10	1.4888e-09	Down		Protein kinase family protein
AT3G48344	1.32397e-10	1.50893e-09	Down		unknown protein Has 30201 Blast hits to 17322 proteins in 780 species: Archae - 12 Bacteria - 1396 Metazoa - 17338 Fungi - 3422 Plants - 5037 Viruses - 0 Other Eukaryotes - 2996 (source: NCBI BLink).
AT4G35750	1.35801e-10	1.54686e-09	Down		SEC14 cytosolic factor family protein / phosphoglyceride transfer family protein
AT2G02610	1.36417e-10	1.55212e-09	Down		Cysteine/Histidine-rich C1 domain family protein
AT5G16030	1.37529e-10	1.563e-09	Down		unknown protein BEST Arabidopsis thaliana protein match is: unknown protein (TAIR:AT3G02500.1) Has 30201 Blast hits to 17322 proteins in 780 species: Archae - 12 Bacteria - 1396 Metazoa - 17338 Fungi - 3422 Plants - 5037 Viruses - 0 Other Eu /.../es - 2996 (source: NCBI BLink).
AT3G13180	1.39071e-10	1.57964e-09	Down		NOL1/NOP2/sun family protein / antitermination NusB domain-containing protein
AT5G35170	1.43483e-10	1.62791e-09	Down		Adenylate kinase 5 chloroplastic
AT1G66540	1.50463e-10	1.70519e-09	Down		Cytochrome P450 superfamily protein
AT4G00210	1.56609e-10	1.77086e-09	Down	LBD31	LOB domain-containing protein 31
AT3G18773	1.57691e-10	1.78209e-09	Down	ATL77	RING-H2 finger protein ATL77
AT4G25000	1.67417e-10	1.88777e-09	Down	AMY1	Alpha-amylase 1
AT5G50240	1.76622e-10	1.98713e-09	Down	PIMT2	Protein-L-isoaspartate O-methyltransferase 2
AT2G34810	1.79948e-10	2.02231e-09	Down		FAD-binding Berberine family protein
AT2G46530	1.79951e-10	2.02231e-09	Down	ARF11	Auxin response factor 11
AT1G70920	1.93074e-10	2.16376e-09	Down	ATHB-X	Homeobox-leucine zipper protein ATHB-X
AT3G15720	1.94076e-10	2.17378e-09	Down		Probable polygalacturonase At3g15720
AT3G55040	1.9639e-10	2.19848e-09	Down	GSTL2	Glutathione S-transferase L2 chloroplastic
AT5G61350	1.99152e-10	2.22692e-09	Down		Probable receptor-like protein kinase At5g61350
AT1G76450	2.00554e-10	2.24136e-09	Down	PPD3	PsbP domain-containing protein 3 chloroplastic
AT2G20880	2.03655e-10	2.27475e-09	Down	ERF053	Ethylene-responsive transcription factor ERF053
AT1G22590	2.08387e-10	2.32503e-09	Down	AGL87	AGAMOUS-like 87
AT1G36320	2.12782e-10	2.37275e-09	Down		unknown protein BEST Arabidopsis thaliana protein match is: unknown protein (TAIR:AT4G37920.1) Has 93 Blast hits to 90 proteins in 22 species: Archae - 0 Bacteria - 0 Metazoa - 0 Fungi - 0 Plants - 85 Viruses - 0 Other Eukaryotes - 8 (source /.../ BLink).
AT3G58780	2.13187e-10	2.37595e-09	Down	AGL1	Agamous-like MADS-box protein AGL1
AT1G51080	2.13585e-10	2.37907e-09	Down		unknown protein FUNCTIONS IN: molecular_function unknown INVOLVED IN: biological_process unknown LOCATED IN: chloroplast EXPRESSED IN: 15 plant structures EXPRESSED DURING: 11 growth stages Has 101 Blast hits to 98 proteins in 44 species: Arch /.../ Bacteria - 0 Metazoa - 38 Fungi - 10 Plants - 27 Viruses - 0 Other Eukaryotes - 26 (source: NCBI BLink).
AT4G04640	2.13792e-10	2.38006e-09	Down	ATPC1	ATP synthase gamma chain 1 chloroplastic
AT4G33020	2.14786e-10	2.3898e-09	Down	ZIP9	Zinc transporter 9
AT1G32960	2.16057e-10	2.39904e-09	Down	SBT3.3	Subtilisin-like protease SBT3.3
AT5G15240	2.20663e-10	2.44709e-09	Down		Transmembrane amino acid transporter family protein
AT1G24020	2.24733e-10	2.48948e-09	Down	MLP423	MLP-like protein 423
AT5G07680	2.27498e-10	2.51735e-09	Down	ANAC080	NAC domain containing protein 80
AT3G27270	2.27957e-10	2.52104e-09	Down		TRAM LAG1 and CLN8 (TLC) lipid-sensing domain containing protein
AT2G26080	2.28503e-10	2.5257e-09	Down	GLDP2	Glycine dehydrogenase (decarboxylating) 2 mitochondrial
AT1G08230	2.42253e-10	2.67473e-09	Down	GAT1	GABA transporter 1
AT2G20920	2.45236e-10	2.70471e-09	Down		Protein of unknown function (DUF3353)
AT4G01995	2.45642e-10	2.7077e-09	Down		unknown protein BEST Arabidopsis thaliana protein match is: unknown protein (TAIR:AT1G64680.1) Has 30201 Blast hits to 17322 proteins in 780 species: Archae - 12 Bacteria - 1396 Metazoa - 17338 Fungi - 3422 Plants - 5037 Viruses - 0 Other Eu /.../es - 2996 (source: NCBI BLink).
AT1G71810	2.49096e-10	2.74128e-09	Down		Uncharacterized aarF domain-containing protein kinase At1g71810 chloroplastic
AT1G76090	2.55129e-10	2.80461e-09	Down	SMT3	24-methylenesterol C-methyltransferase 3
AT5G01520	2.56659e-10	2.81989e-09	Down		RING/U-box superfamily protein
AT4G00150	2.58879e-10	2.84274e-09	Down	SCL6	Scarecrow-like protein 6
AT1G80820	2.75803e-10	3.02199e-09	Down	CCR2	Cinnamoyl-CoA reductase 2
AT2G47370	2.80034e-10	3.06668e-09	Down		Calcium-dependent phosphotriesterase superfamily protein
AT2G38240	2.87359e-10	3.14317e-09	Down		2-oxoglutarate (2OG) and Fe(II)-dependent oxygenase superfamily protein
AT1G14270	2.93587e-10	3.20638e-09	Down		CAAX amino terminal protease family protein
AT2G43500	2.94372e-10	3.21322e-09	Down	NLP8	Protein NLP8
AT1G62280	2.97373e-10	3.24422e-09	Down	SLAH1	S-type anion channel SLAH1
AT5G02940	3.02493e-10	3.29294e-09	Down		Putative ion channel POLLUX-like 1
AT1G64355	3.05957e-10	3.32885e-09	Down		unknown protein FUNCTIONS IN: molecular_function unknown INVOLVED IN: biological_process unknown LOCATED IN: chloroplast EXPRESSED IN: 23 plant structures EXPRESSED DURING: 13 growth stages CONTAINS InterPro DOMAIN/s: Protein of unknown functi /.../3593 (InterPro:IPR021995) Has 301 Blast hits to 301 proteins in 96 species: Archae - 0 Bacteria - 143 Metazoa - 0 Fungi - 0 Plants - 44 Viruses - 0 Ot…
AT2G47920	3.12564e-10	3.39706e-09	Down	NET3C	Protein NETWORKED 3C
AT3G52780	3.18821e-10	3.4632e-09	Down	PAP20	Probable purple acid phosphatase 20
AT2G32480	3.19114e-10	3.46452e-09	Down	ARASP	Membrane metalloprotease ARASP chloroplastic
AT5G23660	3.34328e-10	3.62579e-09	Down	SWEET12	Bidirectional sugar transporter SWEET12
AT5G52110	3.36893e-10	3.65164e-09	Down	HCF208	Protein of unknown function (DUF2930)
AT5G35510	3.41043e-10	3.69463e-09	Down		unknown protein Has 1807 Blast hits to 1807 proteins in 277 species: Archae - 0 Bacteria - 0 Metazoa - 736 Fungi - 347 Plants - 385 Viruses - 0 Other Eukaryotes - 339 (source: NCBI BLink).
AT3G53920	3.49135e-10	3.77824e-09	Down	SIGC	RNA polymerase sigma factor sigC
AT5G14870	3.68572e-10	3.9843e-09	Down	CNGC18	Putative cyclic nucleotide-gated ion channel 18
AT4G30450	3.78927e-10	4.09403e-09	Down		glycine-rich protein
AT3G19900	3.83827e-10	4.14153e-09	Down		unknown protein FUNCTIONS IN: molecular_function unknown INVOLVED IN: biological_process unknown LOCATED IN: chloroplast EXPRESSED IN: 23 plant structures EXPRESSED DURING: 13 growth stages CONTAINS InterPro DOMAIN/s: Protein of unknown functi /.../3067 (InterPro:IPR021420) Has 276 Blast hits to 276 proteins in 83 species: Archae - 0 Bacteria - 112 Metazoa - 0 Fungi - 2 Plants - 59 Viruses - 0 Ot…
AT4G13150	3.83939e-10	4.14153e-09	Down		unknown protein Has 83 Blast hits to 82 proteins in 37 species: Archae - 0 Bacteria - 51 Metazoa - 0 Fungi - 0 Plants - 30 Viruses - 0 Other Eukaryotes - 2 (source: NCBI BLink).
AT4G34350	3.87584e-10	4.17576e-09	Down	ISPH	4-hydroxy-3-methylbut-2-enyl diphosphate reductase chloroplastic
AT4G26860	3.87735e-10	4.17576e-09	Down		Predicted pyridoxal phosphate-dependent enzyme YBL036C type
AT1G48310	3.91596e-10	4.21509e-09	Down	CHR18	chromatin remodeling factor18
AT1G75770	3.92941e-10	4.22732e-09	Down		unknown protein Has 6 Blast hits to 5 proteins in 2 species: Archae - 0 Bacteria - 0 Metazoa - 0 Fungi - 0 Plants - 6 Viruses - 0 Other Eukaryotes - 0 (source: NCBI BLink).
AT3G52070	3.98276e-10	4.28243e-09	Down		unknown protein FUNCTIONS IN: molecular_function unknown INVOLVED IN: biological_process unknown LOCATED IN: chloroplast EXPRESSED IN: 22 plant structures EXPRESSED DURING: 13 growth stages Has 23 Blast hits to 23 proteins in 10 species: Archa /.../ Bacteria - 0 Metazoa - 0 Fungi - 0 Plants - 23 Viruses - 0 Other Eukaryotes - 0 (source: NCBI BLink).
AT1G11785	4.06904e-10	4.36821e-09	Down		unknown protein FUNCTIONS IN: molecular_function unknown INVOLVED IN: biological_process unknown LOCATED IN: cellular_component unknown Has 2 Blast hits to 2 proteins in 1 species: Archae - 0 Bacteria - 0 Metazoa - 0 Fungi - 0 Plants - 2 Vi /.../- 0 Other Eukaryotes - 0 (source: NCBI BLink).
AT5G58330	4.20452e-10	4.51124e-09	Down		lactate/malate dehydrogenase family protein
AT3G62040	4.27805e-10	4.58769e-09	Down		Haloacid dehalogenase-like hydrolase (HAD) superfamily protein
AT2G44590	4.36625e-10	4.6773e-09	Down	DRP1D	Dynamin-related protein 1D
AT3G57770	4.45196e-10	4.75899e-09	Down		Protein kinase superfamily protein
AT5G03560	4.54264e-10	4.85335e-09	Down		Tetratricopeptide repeat (TPR)-like superfamily protein
AT3G47650	4.56832e-10	4.8782e-09	Down		DnaJ/Hsp40 cysteine-rich domain superfamily protein
AT3G57600	4.7763e-10	5.0922e-09	Down	DREB2F	Dehydration-responsive element-binding protein 2F
AT4G28790	4.93893e-10	5.25862e-09	Down	BHLH23	Transcription factor bHLH23
AT2G45740	5.00226e-10	5.32183e-09	Down	PEX11D	Peroxisomal membrane protein 11D
AT3G03890	5.02293e-10	5.341e-09	Down		FMN binding
AT3G52130	5.05921e-10	5.37087e-09	Down		Bifunctional inhibitor/lipid-transfer protein/seed storage 2S albumin superfamily protein
AT1G73885	5.06168e-10	5.37087e-09	Down		unknown protein FUNCTIONS IN: molecular_function unknown INVOLVED IN: biological_process unknown LOCATED IN: chloroplast thylakoid membrane chloroplast Has 37 Blast hits to 37 proteins in 13 species: Archae - 0 Bacteria - 0 Metazoa - 0 Fungi /.../Plants - 37 Viruses - 0 Other Eukaryotes - 0 (source: NCBI BLink).
AT5G25280	5.20649e-10	5.51582e-09	Down		serine-rich protein-related
AT5G44520	5.22708e-10	5.53181e-09	Down	RPI4	Probable ribose-5-phosphate isomerase 4 chloroplastic
AT3G61210	5.24615e-10	5.54326e-09	Down		S-adenosyl-L-methionine-dependent methyltransferases superfamily protein
AT3G05900	5.51702e-10	5.82336e-09	Down		neurofilament protein-related
AT2G01320	5.55499e-10	5.86037e-09	Down	ABCG7	ABC transporter G family member 7
AT2G01110	5.63213e-10	5.93864e-09	Down	TATC	Sec-independent protein translocase protein TATC chloroplastic
AT3G53420	5.64417e-10	5.94823e-09	Down	PIP2-1	Aquaporin PIP2-1
AT3G27925	5.71806e-10	6.02295e-09	Down	DEGP1	Protease Do-like 1 chloroplastic
AT5G25040	5.85824e-10	6.16093e-09	Down		Major facilitator superfamily protein
AT4G37150	5.86946e-10	6.1678e-09	Down	MES9	Methylesterase 9
AT1G54095	5.95202e-10	6.24977e-09	Down		Protein of unknown function (DUF1677)
AT2G41120	5.95626e-10	6.25097e-09	Down		unknown protein INVOLVED IN: biological_process unknown LOCATED IN: chloroplast EXPRESSED IN: 19 plant structures EXPRESSED DURING: 10 growth stages CONTAINS InterPro DOMAIN/s: Protein of unknown function DUF309 (InterPro:IPR005500) Has 349 Bl /.../ts to 349 proteins in 112 species: Archae - 2 Bacteria - 189 Metazoa - 0 Fungi - 0 Plants - 31 Viruses - 0 Other Eukaryotes - 127 (source: NCBI BLink).
AT3G55080	6.12581e-10	6.42556e-09	Down		SET domain-containing protein
AT5G58140	6.20826e-10	6.50756e-09	Down	PHOT2	Phototropin-2
AT1G51100	6.29013e-10	6.58763e-09	Down		unknown protein FUNCTIONS IN: molecular_function unknown INVOLVED IN: biological_process unknown LOCATED IN: chloroplast chloroplast stroma EXPRESSED IN: 22 plant structures EXPRESSED DURING: 13 growth stages Has 26 Blast hits to 26 proteins /.../pecies: Archae - 0 Bacteria - 0 Metazoa - 0 Fungi - 0 Plants - 26 Viruses - 0 Other Eukaryotes - 0 (source: NCBI BLink).
AT1G75700	6.55901e-10	6.86567e-09	Down	HVA22G	Putative HVA22-like protein g
AT5G46420	6.57819e-10	6.88216e-09	Down		16S rRNA processing protein RimM family
AT4G08770	6.61082e-10	6.91271e-09	Down	PER37	Peroxidase 37
AT2G36630	6.6849e-10	6.98293e-09	Down		Sulfite exporter TauE/SafE family protein
AT4G33660	6.87805e-10	7.17725e-09	Down		unknown protein Has 30201 Blast hits to 17322 proteins in 780 species: Archae - 12 Bacteria - 1396 Metazoa - 17338 Fungi - 3422 Plants - 5037 Viruses - 0 Other Eukaryotes - 2996 (source: NCBI BLink).
AT5G43860	7.17103e-10	7.47523e-09	Down	CLH2	Chlorophyllase-2 chloroplastic
AT1G60950	7.27905e-10	7.57999e-09	Down	FD2	Ferredoxin-2 chloroplastic
AT5G48110	7.33889e-10	7.63835e-09	Down		Terpenoid cyclases/Protein prenyltransferases superfamily protein
AT3G26710	7.44853e-10	7.74847e-09	Down	CCB1	cofactor assembly of complex C
AT3G57020	7.79652e-10	8.09793e-09	Down	SSL9	Protein STRICTOSIDINE SYNTHASE-LIKE 9
AT1G64720	7.90183e-10	8.19464e-09	Down	CP5	Polyketide cyclase/dehydrase and lipid transport superfamily protein
AT1G49975	7.96665e-10	8.25336e-09	Down		INVOLVED IN: photosynthesis LOCATED IN: photosystem I chloroplast thylakoid membrane EXPRESSED IN: 20 plant structures EXPRESSED DURING: 13 growth stages CONTAINS InterPro DOMAIN/s: Photosystem I reaction centre subunit N (InterPro:IPR008796) /.../4 Blast hits to 34 proteins in 14 species: Archae - 0 Bacteria - 0 Metazoa - 0 Fungi - 0 Plants - 34 Viruses - 0 Other Eukaryotes - 0 (source: NCBI BLi…
AT1G35340	8.08106e-10	8.36759e-09	Down		ATP-dependent protease La (LON) domain protein
AT1G17220	8.27677e-10	8.54828e-09	Down	FUG1	Translation initiation factor IF-2 chloroplastic
AT2G35740	8.3508e-10	8.62032e-09	Down	INT3	Probable inositol transporter 3
AT3G45060	8.74489e-10	9.01328e-09	Down	NRT2.6	High affinity nitrate transporter 2.6
AT1G67700	9.03995e-10	9.29836e-09	Down	HHL1	Protein HHL1 chloroplastic
AT4G12080	9.04602e-10	9.29986e-09	Down	AHL1	AT-hook motif nuclear-localized protein 1
AT3G01500	9.1832e-10	9.43127e-09	Down	BCA1	Beta carbonic anhydrase 1 chloroplastic
AT1G58520	9.43852e-10	9.68459e-09	Down	RXW8	CSC1-like protein RXW8
AT3G24190	9.43947e-10	9.68459e-09	Down		Protein kinase superfamily protein
AT5G39830	9.61803e-10	9.85774e-09	Down	DEGP8	Protease Do-like 8 chloroplastic
AT2G41230	1.03904e-09	1.06116e-08	Down	ORS1	Protein ORGAN SIZE RELATED 1
AT1G75640	1.06906e-09	1.09071e-08	Down		Leucine-rich receptor-like protein kinase family protein
AT5G44630	1.10638e-09	1.12765e-08	Down	BS	Alpha-barbatene synthase
AT1G12800	1.17836e-09	1.19858e-08	Down		Nucleic acid-binding OB-fold-like protein
AT3G26630	1.2095e-09	1.22837e-08	Down	PCMP-A6	Pentatricopeptide repeat-containing protein At3g26630 chloroplastic
AT5G59680	1.21605e-09	1.23318e-08	Down		Probable LRR receptor-like serine/threonine-protein kinase At5g59680
AT3G21200	1.23797e-09	1.25415e-08	Down	GLUTRBP	Glutamyl-tRNA reductase-binding protein chloroplastic
AT4G25080	1.24977e-09	1.26547e-08	Down	CHLM	Magnesium protoporphyrin IX methyltransferase chloroplastic
AT5G10770	1.25858e-09	1.27375e-08	Down		Eukaryotic aspartyl protease family protein
AT5G43870	1.27896e-09	1.29308e-08	Down		Plant protein of unknown function (DUF828) with plant pleckstrin homology-like region
AT5G62720	1.28684e-09	1.29974e-08	Down		Integral membrane HPP family protein
AT4G24090	1.29288e-09	1.30453e-08	Down		unknown protein FUNCTIONS IN: molecular_function unknown INVOLVED IN: biological_process unknown LOCATED IN: chloroplast EXPRESSED IN: 23 plant structures EXPRESSED DURING: 13 growth stages Has 144 Blast hits to 142 proteins in 73 species: Arc /.../3 Bacteria - 62 Metazoa - 7 Fungi - 13 Plants - 44 Viruses - 0 Other Eukaryotes - 15 (source: NCBI BLink).
AT5G53490	1.36211e-09	1.37233e-08	Down		Thylakoid lumenal 17.4 kDa protein chloroplastic
AT1G06645	1.38855e-09	1.39826e-08	Down		2-oxoglutarate (2OG) and Fe(II)-dependent oxygenase superfamily protein
AT4G24000	1.4431e-09	1.44957e-08	Down	CSLG2	Cellulose synthase-like protein G2
AT3G25770	1.48115e-09	1.48557e-08	Down	AOC2	Allene oxide cyclase 2 chloroplastic
AT2G14070	1.48574e-09	1.48944e-08	Down		wound-responsive protein-related
AT1G57980	1.52674e-09	1.52902e-08	Down	PUP22	Probable purine permease 22
AT1G64930	1.5313e-09	1.53282e-08	Down	CYP89A7	cytochrome P450 family 87 subfamily A polypeptide 7
AT5G25630	1.54326e-09	1.54403e-08	Down		Pentatricopeptide repeat-containing protein At5g25630
AT1G51805	1.56465e-09	1.56465e-08	Down		Leucine-rich repeat protein kinase family protein
AT2G35070	1.56685e-09	1.56608e-08	Down		unknown protein FUNCTIONS IN: molecular_function unknown INVOLVED IN: pollen tube development pollen development LOCATED IN: mitochondrion BEST Arabidopsis thaliana protein match is: Protein of unknown function (DUF1640) (TAIR:AT2G35090.1) Has /.../ast hits to 62 proteins in 11 species: Archae - 0 Bacteria - 0 Metazoa - 0 Fungi - 0 Plants - 62 Viruses - 0 Other Eukaryotes - 0 (source: NCBI BLink).
AT3G23760	1.59197e-09	1.59039e-08	Down		FUNCTIONS IN: molecular_function unknown INVOLVED IN: biological_process unknown LOCATED IN: vacuole EXPRESSED IN: 20 plant structures EXPRESSED DURING: 13 growth stages BEST Arabidopsis thaliana protein match is: transferases transferring gly /.../groups (TAIR:AT4G14100.1) Has 108 Blast hits to 104 proteins in 19 species: Archae - 0 Bacteria - 0 Metazoa - 8 Fungi - 0 Plants - 90 Viruses - 0 Othe…
AT5G40390	1.62416e-09	1.61934e-08	Down	RFS5	Probable galactinol--sucrose galactosyltransferase 5
AT1G42470	1.62557e-09	1.61994e-08	Down		Patched family protein
AT1G65870	1.73471e-09	1.72189e-08	Down	DIR21	Dirigent protein 21
AT1G22850	1.76641e-09	1.75249e-08	Down		SNARE associated Golgi protein family
AT3G56140	1.77738e-09	1.76251e-08	Down		Protein of unknown function (DUF399 and DUF3411)
AT1G44920	1.80124e-09	1.78442e-08	Down		unknown protein FUNCTIONS IN: molecular_function unknown INVOLVED IN: biological_process unknown LOCATED IN: chloroplast EXPRESSED IN: 22 plant structures EXPRESSED DURING: 13 growth stages CONTAINS InterPro DOMAIN/s: Protein of unknown functi /.../3054 (InterPro:IPR021414) Has 246 Blast hits to 246 proteins in 119 species: Archae - 14 Bacteria - 181 Metazoa - 0 Fungi - 0 Plants - 45 Viruses - 0 …
AT3G03470	1.81901e-09	1.80113e-08	Down	CYP89A9	Cytochrome P450 89A9
AT5G07010	1.8306e-09	1.81171e-08	Down	SOT15	Cytosolic sulfotransferase 15
AT1G05490	1.83315e-09	1.81335e-08	Down	CLSY3	SNF2 domain-containing protein CLASSY 3
AT2G17695	1.84699e-09	1.82614e-08	Down		UPF0548 protein At2g17695
AT5G35220	1.86783e-09	1.84404e-08	Down	EGY1	Probable zinc metalloprotease EGY1 chloroplastic
AT5G43470	1.91828e-09	1.89291e-08	Down	RPP8	Disease resistance protein RPP8
AT1G06520	2.02144e-09	1.99276e-08	Down	GPAT1	Glycerol-3-phosphate acyltransferase 1
AT5G09530	2.0421e-09	2.01214e-08	Down		hydroxyproline-rich glycoprotein family protein
AT2G21530	2.10708e-09	2.07516e-08	Down		SMAD/FHA domain-containing protein
AT2G32550	2.12098e-09	2.08782e-08	Down		Cell differentiation Rcd1-like protein
AT4G34550	2.34792e-09	2.29998e-08	Down		BEST Arabidopsis thaliana protein match is: F-box family protein (TAIR:AT2G16365.3) Has 37 Blast hits to 37 proteins in 8 species: Archae - 0 Bacteria - 0 Metazoa - 0 Fungi - 0 Plants - 37 Viruses - 0 Other Eukaryotes - 0 (source: NCBI BLink).
AT2G46340	2.35765e-09	2.30838e-08	Down	SPA1	Protein SUPPRESSOR OF PHYA-105 1
AT5G64190	2.48693e-09	2.43025e-08	Down		unknown protein BEST Arabidopsis thaliana protein match is: unknown protein (TAIR:AT2G40390.1) Has 1807 Blast hits to 1807 proteins in 277 species: Archae - 0 Bacteria - 0 Metazoa - 736 Fungi - 347 Plants - 385 Viruses - 0 Other Eukaryotes - /.../source: NCBI BLink).
AT1G18860	2.52491e-09	2.46616e-08	Down	WRKY61	Probable WRKY transcription factor 61
AT5G20935	2.53076e-09	2.47068e-08	Down		unknown protein CONTAINS InterPro DOMAIN/s: Protein of unknown function DUF3148 (InterPro:IPR021495) Has 30201 Blast hits to 17322 proteins in 780 species: Archae - 12 Bacteria - 1396 Metazoa - 17338 Fungi - 3422 Plants - 5037 Viruses - 0 Ot /.../karyotes - 2996 (source: NCBI BLink).
AT5G51110	2.61577e-09	2.54996e-08	Down		Transcriptional coactivator/pterin dehydratase
AT1G12940	2.70005e-09	2.63085e-08	Down	NRT2.5	High affinity nitrate transporter 2.5
AT5G16740	2.70767e-09	2.637e-08	Down		Transmembrane amino acid transporter family protein
AT5G55370	2.75303e-09	2.67729e-08	Down	AT2	Probable long-chain-alcohol O-fatty-acyltransferase 2
AT5G03940	2.76709e-09	2.68967e-08	Down	FFC	Signal recognition particle 54 kDa protein chloroplastic
AT4G27710	2.78102e-09	2.70191e-08	Down	CYP709B3	cytochrome P450 family 709 subfamily B polypeptide 3
AT1G60810	2.79353e-09	2.71275e-08	Down	ACLA-2	ATP-citrate synthase alpha chain protein 2
AT4G38092	2.83833e-09	2.75493e-08	Down		unknown protein FUNCTIONS IN: molecular_function unknown INVOLVED IN: biological_process unknown LOCATED IN: endomembrane system BEST Arabidopsis thaliana protein match is: unknown protein (TAIR:AT3G04490.1) Has 30201 Blast hits to 17322 protei /.../780 species: Archae - 12 Bacteria - 1396 Metazoa - 17338 Fungi - 3422 Plants - 5037 Viruses - 0 Other Eukaryotes - 2996 (source: NCBI BLink).
AT2G47000	2.8415e-09	2.75668e-08	Down	ABCB4	ABC transporter B family member 4
AT3G60140	2.9184e-09	2.82856e-08	Down	BGLU30	Beta-glucosidase 30
AT5G05550	3.01016e-09	2.91329e-08	Down		sequence-specific DNA binding transcription factors
AT1G51340	3.01962e-09	2.91964e-08	Down	MATE	MATE efflux family protein 1
AT1G12480	3.06075e-09	2.95799e-08	Down	SLAC1	Guard cell S-type anion channel SLAC1
AT2G45690	3.09322e-09	2.9865e-08	Down	PEX16	Peroxisome biogenesis protein 16
AT5G52450	3.14231e-09	3.03245e-08	Down		MATE efflux family protein
AT2G41040	3.16497e-09	3.05285e-08	Down		Uncharacterized methyltransferase At2g41040 chloroplastic
AT1G50732	3.21844e-09	3.09998e-08	Down		unknown protein.
AT1G08540	3.2797e-09	3.15597e-08	Down	SIGB	RNA polymerase sigma factor sigB
AT5G50940	3.28635e-09	3.16086e-08	Down		RNA-binding KH domain-containing protein
AT1G21065	3.42037e-09	3.28505e-08	Down		unknown protein INVOLVED IN: biological_process unknown LOCATED IN: chloroplast EXPRESSED IN: 22 plant structures EXPRESSED DURING: 13 growth stages CONTAINS InterPro DOMAIN/s: Uncharacterised protein family UPF0047 (InterPro:IPR001602) Has 38 /.../st hits to 3784 proteins in 1137 species: Archae - 215 Bacteria - 2154 Metazoa - 42 Fungi - 99 Plants - 99 Viruses - 0 Other Eukaryotes - 1191 (source…
AT5G65609	3.42581e-09	3.28871e-08	Down		unknown protein FUNCTIONS IN: molecular_function unknown INVOLVED IN: biological_process unknown LOCATED IN: chloroplast BEST Arabidopsis thaliana protein match is: unknown protein (TAIR:AT5G67245.1) Has 30201 Blast hits to 17322 proteins in 78 /.../ies: Archae - 12 Bacteria - 1396 Metazoa - 17338 Fungi - 3422 Plants - 5037 Viruses - 0 Other Eukaryotes - 2996 (source: NCBI BLink).
AT3G10420	3.46376e-09	3.32356e-08	Down	SPD1	P-loop containing nucleoside triphosphate hydrolases superfamily protein
AT5G57660	3.47329e-09	3.33112e-08	Down	COL5	Zinc finger protein CONSTANS-LIKE 5
AT2G25680	3.48724e-09	3.34291e-08	Down	MOT1	Molybdate transporter 1
AT2G24270	3.53455e-09	3.38503e-08	Down	ALDH11A3	NADP-dependent glyceraldehyde-3-phosphate dehydrogenase
AT4G25300	3.58649e-09	3.43151e-08	Down		2-oxoglutarate (2OG) and Fe(II)-dependent oxygenase superfamily protein
AT5G07100	3.58998e-09	3.43182e-08	Down	WRKY26	Probable WRKY transcription factor 26
AT4G38380	3.59021e-09	3.43182e-08	Down	DTX45	MATE efflux family protein 3 chloroplastic
AT5G33370	3.62857e-09	3.46549e-08	Down		GDSL esterase/lipase At5g33370
AT1G73110	3.62887e-09	3.46549e-08	Down		P-loop containing nucleoside triphosphate hydrolases superfamily protein
AT4G13590	3.64095e-09	3.47403e-08	Down		GDT1-like protein 2 chloroplastic
AT3G25920	3.64127e-09	3.47403e-08	Down	RPL15	50S ribosomal protein L15 chloroplastic
AT4G11910	3.65034e-09	3.48104e-08	Down	SGR2	Protein STAY-GREEN 2 chloroplastic
AT1G03160	3.68112e-09	3.50873e-08	Down	FZL	FZO-like
AT2G28720	3.79283e-09	3.61179e-08	Down		Histone H2B.3
AT1G32450	3.81393e-09	3.62989e-08	Down	NPF7.3	Protein NRT1/ PTR FAMILY 7.3
AT2G36950	3.88809e-09	3.69727e-08	Down		Heavy metal transport/detoxification superfamily protein
AT2G47950	3.89285e-09	3.70004e-08	Down		unknown protein FUNCTIONS IN: molecular_function unknown INVOLVED IN: biological_process unknown LOCATED IN: endomembrane system EXPRESSED IN: root flower EXPRESSED DURING: petal differentiation and expansion stage BEST Arabidopsis thaliana p /.../ match is: unknown protein (TAIR:AT3G62990.1) Has 22 Blast hits to 22 proteins in 5 species: Archae - 0 Bacteria - 0 Metazoa - 0 Fungi - 0 Plants - 22 …
AT1G47510	3.92083e-09	3.72488e-08	Down	AT5PTASE11	Type I inositol 145-trisphosphate 5-phosphatase 11
AT1G52200	3.92764e-09	3.72959e-08	Down	PCR8	Protein PLANT CADMIUM RESISTANCE 8
AT1G78630	3.96745e-09	3.76562e-08	Down	RPL13	50S ribosomal protein L13 chloroplastic
AT3G16220	4.06462e-09	3.8524e-08	Down		Predicted eukaryotic LigT
AT5G51030	4.15753e-09	3.93676e-08	Down		NAD(P)-binding Rossmann-fold superfamily protein
AT1G50250	4.34871e-09	4.11199e-08	Down	FTSH1	ATP-dependent zinc metalloprotease FTSH 1 chloroplastic
AT1G71490	4.59656e-09	4.33618e-08	Down	PCMP-E67	Pentatricopeptide repeat-containing protein At1g71490
AT3G19480	4.61026e-09	4.34707e-08	Down	PGDH3	D-3-phosphoglycerate dehydrogenase 3 chloroplastic
AT5G39520	4.63953e-09	4.37057e-08	Down		Protein of unknown function (DUF1997)
AT5G48570	4.69451e-09	4.41823e-08	Down	FKBP65	Peptidyl-prolyl cis-trans isomerase FKBP65
AT3G20300	4.77807e-09	4.49478e-08	Down		Protein of unknown function (DUF3537)
AT1G33290	5.03285e-09	4.73003e-08	Down		P-loop containing nucleoside triphosphate hydrolases superfamily protein
AT1G69230	5.06013e-09	4.75345e-08	Down	SP1L2	Protein SPIRAL1-like 2
ATCG00820	5.09548e-09	4.7822e-08	Down	RPS19	ribosomal protein S19
AT4G19160	5.12851e-09	4.81096e-08	Down		unknown protein Has 35333 Blast hits to 34131 proteins in 2444 species: Archae - 798 Bacteria - 22429 Metazoa - 974 Fungi - 991 Plants - 531 Viruses - 0 Other Eukaryotes - 9610 (source: NCBI BLink).
AT1G56500	5.20012e-09	4.8736e-08	Down		haloacid dehalogenase-like hydrolase family protein
AT3G51960	5.21557e-09	4.88354e-08	Down	ATBZIP24	basic leucine zipper 24
AT3G05625	5.2203e-09	4.8857e-08	Down		Tetratricopeptide repeat (TPR)-like superfamily protein
AT4G31850	5.26222e-09	4.92264e-08	Down	PGR3	Pentatricopeptide repeat-containing protein At4g31850 chloroplastic
AT1G54000	5.32386e-09	4.97799e-08	Down	GLL22	GDSL esterase/lipase 22
AT3G05345	5.3772e-09	5.02321e-08	Down		Chaperone DnaJ-domain superfamily protein
AT5G66520	5.42533e-09	5.06582e-08	Down	PCMP-H61	Pentatricopeptide repeat-containing protein At5g66520
AT4G27800	5.58497e-09	5.21006e-08	Down	PPH1	Protein phosphatase 2C 57
AT3G54610	5.60865e-09	5.22972e-08	Down	HAG1	Histone acetyltransferase GCN5
AT1G80060	5.69292e-09	5.30339e-08	Down		Ubiquitin-like superfamily protein
AT1G77990	5.7514e-09	5.34798e-08	Down	SULTR2 3B2	Sulfate transporter 2.2
AT5G24490	5.80153e-09	5.39211e-08	Down		30S ribosomal protein putative
AT1G54520	5.91125e-09	5.49155e-08	Down		unknown protein FUNCTIONS IN: molecular_function unknown INVOLVED IN: biological_process unknown LOCATED IN: chloroplast EXPRESSED IN: 24 plant structures EXPRESSED DURING: 15 growth stages CONTAINS InterPro DOMAIN/s: Protein of unknown functi /.../1517 (InterPro:IPR010903) Has 276 Blast hits to 275 proteins in 83 species: Archae - 0 Bacteria - 108 Metazoa - 6 Fungi - 0 Plants - 113 Viruses - 0 O…
AT4G24770	5.9233e-09	5.49947e-08	Down	CP31A	31 kDa ribonucleoprotein chloroplastic
AT4G13800	6.02617e-09	5.58544e-08	Down		Probable magnesium transporter NIPA2
AT5G66780	6.08942e-09	5.64147e-08	Down		unknown protein Has 1807 Blast hits to 1807 proteins in 277 species: Archae - 0 Bacteria - 0 Metazoa - 736 Fungi - 347 Plants - 385 Viruses - 0 Other Eukaryotes - 339 (source: NCBI BLink).
AT3G48730	6.1064e-09	5.65393e-08	Down	GSA2	Glutamate-1-semialdehyde 21-aminomutase 2 chloroplastic
AT3G10130	6.13192e-09	5.67301e-08	Down		Heme-binding-like protein At3g10130 chloroplastic
AT2G24850	6.22058e-09	5.74449e-08	Down	TAT3	Probable aminotransferase TAT3
AT1G64430	6.27872e-09	5.79552e-08	Down		Pentatricopeptide repeat (PPR) superfamily protein
AT3G45010	6.30207e-09	5.81441e-08	Down	SCPL48	Serine carboxypeptidase-like 48
AT1G15730	6.34465e-09	5.85102e-08	Down		Cobalamin biosynthesis CobW-like protein
AT5G60890	6.35605e-09	5.85885e-08	Down	MYB34	Transcription factor MYB34
AT1G16400	6.48035e-09	5.97069e-08	Down	CYP79F2	Hexahomomethionine N-hydroxylase
ATCG00800	6.57066e-09	6.04561e-08	Down	RPS3	30S ribosomal protein S3 chloroplastic
AT1G03850	6.6254e-09	6.09319e-08	Down	GRXS13	Monothiol glutaredoxin-S13
AT2G34720	6.74652e-09	6.19892e-08	Down	NFYA4	Nuclear transcription factor Y subunit A-4
AT1G69160	6.89953e-09	6.33374e-08	Down		unknown protein BEST Arabidopsis thaliana protein match is: unknown protein (TAIR:AT3G13980.1) Has 173 Blast hits to 172 proteins in 54 species: Archae - 0 Bacteria - 0 Metazoa - 25 Fungi - 33 Plants - 84 Viruses - 2 Other Eukaryotes - 29 (s /.../ NCBI BLink).
AT4G09900	6.9079e-09	6.33853e-08	Down	MES12	Putative methylesterase 12 chloroplastic
AT4G01310	6.98881e-09	6.40403e-08	Down	RPL5	50S ribosomal protein L5 chloroplastic
AT1G19660	7.02251e-09	6.43198e-08	Down	BBD2	Bifunctional nuclease 2
AT1G70410	7.04172e-09	6.44665e-08	Down	BCA4	Beta carbonic anhydrase 4
AT3G51540	7.06892e-09	6.46861e-08	Down		unknown protein BEST Arabidopsis thaliana protein match is: unknown protein (TAIR:AT3G08670.1) Has 22744 Blast hits to 9965 proteins in 783 species: Archae - 64 Bacteria - 2760 Metazoa - 8515 Fungi - 3864 Plants - 499 Viruses - 702 Other Euk /.../s - 6340 (source: NCBI BLink).
AT5G49640	7.28469e-09	6.65698e-08	Down		unknown protein Has 1807 Blast hits to 1807 proteins in 277 species: Archae - 0 Bacteria - 0 Metazoa - 736 Fungi - 347 Plants - 385 Viruses - 0 Other Eukaryotes - 339 (source: NCBI BLink).
AT5G10170	7.29089e-09	6.65722e-08	Down	IPS3	Probable inositol 3-phosphate synthase isozyme 3
AT3G17609	7.29156e-09	6.65722e-08	Down	HYH	Transcription factor HY5-like
AT5G36940	7.30941e-09	6.66546e-08	Down	CAT3	Cationic amino acid transporter 3 mitochondrial
AT3G20270	7.31051e-09	6.66546e-08	Down		Putative BPI/LBP family protein At3g20270
AT1G61820	7.39188e-09	6.7366e-08	Down	BGLU46	Beta-glucosidase 46
AT5G09610	7.40716e-09	6.74748e-08	Down	APUM21	Putative pumilio homolog 21
AT4G11211	7.64586e-09	6.95863e-08	Down		unknown protein Has 35333 Blast hits to 34131 proteins in 2444 species: Archae - 798 Bacteria - 22429 Metazoa - 974 Fungi - 991 Plants - 531 Viruses - 0 Other Eukaryotes - 9610 (source: NCBI BLink).
AT3G15115	7.65332e-09	6.96228e-08	Down		unknown protein BEST Arabidopsis thaliana protein match is: unknown protein (TAIR:AT1G53180.1) Has 47 Blast hits to 47 proteins in 15 species: Archae - 0 Bacteria - 0 Metazoa - 13 Fungi - 0 Plants - 30 Viruses - 0 Other Eukaryotes - 4 (sourc /.../I BLink).
AT4G36410	7.71554e-09	7.01571e-08	Down	UBC17	Probable ubiquitin-conjugating enzyme E2 17
AT1G08630	7.92906e-09	7.20336e-08	Down	THA1	Probable low-specificity L-threonine aldolase 1
AT2G16050	7.94791e-09	7.21398e-08	Down		Cysteine/Histidine-rich C1 domain family protein
AT2G36790	7.99335e-09	7.25138e-08	Down	UGT73C6	UDP-glycosyltransferase 73C6
AT3G13740	8.06417e-09	7.30963e-08	Down		Ribonuclease III family protein
AT1G70070	8.10818e-09	7.34622e-08	Down	ISE2	DEAD-box ATP-dependent RNA helicase ISE2 chloroplastic
AT3G22420	8.17092e-09	7.39973e-08	Down	WNK2	Serine/threonine-protein kinase WNK2
AT1G05550	8.35694e-09	7.55801e-08	Down		Protein of unknown function (DUF295)
AT5G02950	8.40672e-09	7.59962e-08	Down		Tudor/PWWP/MBT superfamily protein
AT4G01550	8.76345e-09	7.9079e-08	Down	NAC69	NAC domain-containing protein 69
AT3G05220	8.99529e-09	8.1026e-08	Down		Heavy metal transport/detoxification superfamily protein
AT1G74850	9.00419e-09	8.10699e-08	Down	PTAC2	Pentatricopeptide repeat-containing protein At1g74850 chloroplastic
AT2G34310	9.20975e-09	8.28466e-08	Down		unknown protein FUNCTIONS IN: molecular_function unknown INVOLVED IN: biological_process unknown LOCATED IN: cellular_component unknown EXPRESSED IN: 24 plant structures EXPRESSED DURING: 13 growth stages BEST Arabidopsis thaliana protein matc /.../unknown protein (TAIR:AT1G29530.1) Has 1236 Blast hits to 680 proteins in 89 species: Archae - 0 Bacteria - 0 Metazoa - 473 Fungi - 0 Plants - 332 Vir…
AT5G52420	9.26465e-09	8.32662e-08	Down		unknown protein FUNCTIONS IN: molecular_function unknown INVOLVED IN: biological_process unknown LOCATED IN: endoplasmic reticulum EXPRESSED IN: 24 plant structures EXPRESSED DURING: 13 growth stages BEST Arabidopsis thaliana protein match is: /.../wn protein (TAIR:AT5G23920.1) Has 30201 Blast hits to 17322 proteins in 780 species: Archae - 12 Bacteria - 1396 Metazoa - 17338 Fungi - 3422 Plants -…
AT5G19830	9.28237e-09	8.33511e-08	Down		Peptidyl-tRNA hydrolase mitochondrial
AT1G68660	9.38591e-09	8.42299e-08	Down		Ribosomal protein L12/ ATP-dependent Clp protease adaptor protein ClpS family protein
AT4G31330	9.3886e-09	8.42299e-08	Down		Protein of unknown function DUF599
AT4G28290	9.49037e-09	8.50796e-08	Down		unknown protein FUNCTIONS IN: molecular_function unknown INVOLVED IN: biological_process unknown LOCATED IN: chloroplast EXPRESSED IN: 23 plant structures EXPRESSED DURING: 15 growth stages Has 45 Blast hits to 45 proteins in 11 species: Archa /.../ Bacteria - 0 Metazoa - 0 Fungi - 0 Plants - 45 Viruses - 0 Other Eukaryotes - 0 (source: NCBI BLink).
AT1G67750	9.49176e-09	8.50796e-08	Down		Probable pectate lyase 5
AT5G17490	9.84561e-09	8.81338e-08	Down	RGL3	DELLA protein RGL3
AT5G42825	1.00065e-08	8.95341e-08	Down		unknown protein Has 35333 Blast hits to 34131 proteins in 2444 species: Archae - 798 Bacteria - 22429 Metazoa - 974 Fungi - 991 Plants - 531 Viruses - 0 Other Eukaryotes - 9610 (source: NCBI BLink).
AT3G01660	1.00658e-08	9.00244e-08	Down		S-adenosyl-L-methionine-dependent methyltransferases superfamily protein
AT5G10470	1.03091e-08	9.20147e-08	Down	KCA1	Kinesin-like protein KCA1
AT2G03390	1.04251e-08	9.2991e-08	Down		uvrB/uvrC motif-containing protein
AT3G26650	1.04875e-08	9.34755e-08	Down	GAPA1	Glyceraldehyde-3-phosphate dehydrogenase GAPA1 chloroplastic
AT4G15530	1.0569e-08	9.41077e-08	Down	PPDK	Pyruvate phosphate dikinase 1 chloroplastic
AT1G31790	1.06246e-08	9.45611e-08	Down	PCMP-A1	Pentatricopeptide repeat-containing protein At1g31790
AT2G41231	1.06394e-08	9.46508e-08	Down		unknown protein.
AT5G18140	1.07256e-08	9.52916e-08	Down		Chaperone DnaJ-domain superfamily protein
AT1G44000	1.1039e-08	9.78166e-08	Down	SGRL	Protein STAY-GREEN LIKE chloroplastic
AT1G64180	1.1402e-08	1.009e-07	Down		intracellular protein transport protein USO1-related
AT2G22920	1.15496e-08	1.02072e-07	Down	SCPL12	Serine carboxypeptidase-like 12
AT2G25080	1.16329e-08	1.02763e-07	Down	GPX1	Phospholipid hydroperoxide glutathione peroxidase 1 chloroplastic
AT1G59720	1.19003e-08	1.04987e-07	Down	PCMP-H51	Pentatricopeptide repeat-containing protein At1g59720 mitochondrial
AT4G29060	1.24064e-08	1.09217e-07	Down	emb2726	elongation factor Ts family protein
AT1G05690	1.26981e-08	1.11677e-07	Down	BT3	BTB/POZ and TAZ domain-containing protein 3
AT1G26220	1.277e-08	1.12169e-07	Down		Acyl-CoA N-acyltransferases (NAT) superfamily protein
AT1G77520	1.28109e-08	1.12479e-07	Down		O-methyltransferase family protein
AT3G04290	1.28601e-08	1.12855e-07	Down	LTL1	GDSL esterase/lipase LTL1
AT2G46690	1.28649e-08	1.12855e-07	Down	SAUR32	Auxin-responsive protein SAUR32
AT2G25480	1.28822e-08	1.12908e-07	Down		TPX2 (targeting protein for Xklp2) protein family
AT3G25570	1.2893e-08	1.1295e-07	Down	SAMDC3	S-adenosylmethionine decarboxylase proenzyme 3
AT3G25572	1.28981e-08	1.1295e-07	Down	CPuORF11	conserved peptide upstream open reading frame 11
AT3G63520	1.30062e-08	1.13847e-07	Down	CCD1	Carotenoid 910(9'10')-cleavage dioxygenase 1
AT1G72150	1.31326e-08	1.14853e-07	Down	PATL1	Patellin-1
AT2G35410	1.3508e-08	1.17881e-07	Down		RNA-binding (RRM/RBD/RNP motifs) family protein
AT1G70200	1.36519e-08	1.19033e-07	Down		RNA-binding (RRM/RBD/RNP motifs) family protein
AT5G51680	1.3659e-08	1.19044e-07	Down		hydroxyproline-rich glycoprotein family protein
AT3G56730	1.39141e-08	1.21215e-07	Down		Putative endonuclease or glycosyl hydrolase
AT5G18130	1.41104e-08	1.22765e-07	Down		unknown protein BEST Arabidopsis thaliana protein match is: unknown protein (TAIR:AT3G03870.1) Has 35333 Blast hits to 34131 proteins in 2444 species: Archae - 798 Bacteria - 22429 Metazoa - 974 Fungi - 991 Plants - 531 Viruses - 0 Other Euk /.../s - 9610 (source: NCBI BLink).
AT1G12900	1.4121e-08	1.22804e-07	Down	GAPA2	Glyceraldehyde-3-phosphate dehydrogenase GAPA2 chloroplastic
AT4G36870	1.41364e-08	1.22885e-07	Down	BLH2	BEL1-like homeodomain protein 2
AT1G77000	1.41694e-08	1.23066e-07	Down	SKP2B	F-box protein SKP2B
AT3G54630	1.42366e-08	1.23539e-07	Down		CONTAINS InterPro DOMAIN/s: Kinetochore protein Ndc80 (InterPro:IPR005550) Has 24780 Blast hits to 15608 proteins in 1321 species: Archae - 545 Bacteria - 2969 Metazoa - 12597 Fungi - 2181 Plants - 1581 Viruses - 39 Other Eukaryotes - 4868 (s /.../ NCBI BLink).
AT3G56080	1.42794e-08	1.23808e-07	Down		Probable methyltransferase PMT22
AT3G20680	1.45026e-08	1.25689e-07	Down		Domain of unknown function (DUF1995)
AT4G13660	1.49897e-08	1.29724e-07	Down	PRR2	Pinoresinol reductase 2
AT2G22970	1.51569e-08	1.31078e-07	Down	SCPL11	Serine carboxypeptidase-like 11
AT1G23390	1.60112e-08	1.38253e-07	Down		F-box/kelch-repeat protein At1g23390
AT3G26890	1.6014e-08	1.38253e-07	Down		unknown protein BEST Arabidopsis thaliana protein match is: unknown protein (TAIR:AT5G41110.1) Has 393 Blast hits to 383 proteins in 134 species: Archae - 0 Bacteria - 61 Metazoa - 171 Fungi - 74 Plants - 80 Viruses - 0 Other Eukaryotes - 7 /.../e: NCBI BLink).
AT4G14070	1.60658e-08	1.38641e-07	Down	AAE15	Long-chain-fatty-acid--
AT4G37760	1.61522e-08	1.39267e-07	Down	SQE3	Squalene epoxidase 3
AT5G24270	1.61603e-08	1.39277e-07	Down	CBL4	Calcineurin B-like protein 4
AT5G49448	1.61685e-08	1.39288e-07	Down	CPuORF4	conserved peptide upstream open reading frame 4
AT5G49450	1.61938e-08	1.39447e-07	Down	BZIP1	Basic leucine zipper 1
AT2G14910	1.62803e-08	1.40072e-07	Down		unknown protein LOCATED IN: chloroplast EXPRESSED IN: 24 plant structures EXPRESSED DURING: 15 growth stages BEST Arabidopsis thaliana protein match is: unknown protein (TAIR:AT5G14970.1) Has 605 Blast hits to 425 proteins in 102 species: Archa /.../ Bacteria - 300 Metazoa - 25 Fungi - 0 Plants - 89 Viruses - 0 Other Eukaryotes - 191 (source: NCBI BLink).
AT1G27300	1.63152e-08	1.40313e-07	Down		unknown protein Has 54 Blast hits to 54 proteins in 19 species: Archae - 0 Bacteria - 0 Metazoa - 11 Fungi - 6 Plants - 34 Viruses - 0 Other Eukaryotes - 3 (source: NCBI BLink).
AT5G64170	1.63347e-08	1.4042e-07	Down		dentin sialophosphoprotein-related
AT5G54170	1.64628e-08	1.41401e-07	Down		Polyketide cyclase/dehydrase and lipid transport superfamily protein
AT1G49900	1.66144e-08	1.42642e-07	Down		C2H2 type zinc finger transcription factor family
AT5G44420	1.70053e-08	1.45935e-07	Down	PDF1.2A	Defensin-like protein 16
AT4G37990	1.7433e-08	1.49479e-07	Down	CAD8	Cinnamyl alcohol dehydrogenase 8
AT1G32990	1.75392e-08	1.50325e-07	Down	RPL11	50S ribosomal protein L11 chloroplastic
AT2G21370	1.79192e-08	1.53452e-07	Down	XK-1	xylulose kinase-1
AT5G23950	1.80693e-08	1.54671e-07	Down		Calcium-dependent lipid-binding (CaLB domain) family protein
AT3G12145	1.88869e-08	1.61327e-07	Down	FLR1	Leucine-rich repeat (LRR) family protein
AT4G28025	1.89772e-08	1.6203e-07	Down		unknown protein FUNCTIONS IN: molecular_function unknown INVOLVED IN: biological_process unknown LOCATED IN: chloroplast thylakoid membrane EXPRESSED IN: 23 plant structures EXPRESSED DURING: 13 growth stages Has 30201 Blast hits to 17322 prot /.../n 780 species: Archae - 12 Bacteria - 1396 Metazoa - 17338 Fungi - 3422 Plants - 5037 Viruses - 0 Other Eukaryotes - 2996 (source: NCBI BLink).
AT1G65260	1.91088e-08	1.63029e-07	Down	VIPP1	Membrane-associated protein VIPP1 chloroplastic
AT1G18330	1.92129e-08	1.63732e-07	Down	RVE7	Protein REVEILLE 7
AT4G25010	1.93519e-08	1.6481e-07	Down	SWEET14	Bidirectional sugar transporter SWEET14
AT2G35830	1.94285e-08	1.65393e-07	Down		unknown protein BEST Arabidopsis thaliana protein match is: unknown protein (TAIR:AT2G35810.1) Has 155 Blast hits to 155 proteins in 54 species: Archae - 0 Bacteria - 66 Metazoa - 0 Fungi - 0 Plants - 82 Viruses - 0 Other Eukaryotes - 7 (sou /.../CBI BLink).
AT1G27110	2.00854e-08	1.70769e-07	Down		Tetratricopeptide repeat (TPR)-like superfamily protein
AT3G61260	2.01671e-08	1.7139e-07	Down		Uncharacterized protein At3g61260
AT1G53990	2.03329e-08	1.726e-07	Down	GLIP3	GDSL esterase/lipase 3
AT1G12730	2.09617e-08	1.7758e-07	Down		GPI transamidase subunit PIG-U
AT5G24060	2.13984e-08	1.81015e-07	Down		Pentatricopeptide repeat (PPR) superfamily protein
AT3G23430	2.15111e-08	1.81816e-07	Down	PHO1	Phosphate transporter PHO1
AT5G59030	2.16162e-08	1.82628e-07	Down	COPT1	Copper transporter 1
AT5G22290	2.27743e-08	1.9217e-07	Down	NAC089	NAC domain-containing protein 89
AT4G12390	2.37732e-08	2.00263e-07	Down	PME1	pectin methylesterase inhibitor 1
AT4G35900	2.39204e-08	2.01419e-07	Down	FD	Protein FD
AT1G79900	2.41765e-08	2.03491e-07	Down	BAC2	Mitochondrial arginine transporter BAC2
AT4G03930	2.43601e-08	2.04865e-07	Down	PME42	Probable pectinesterase/pectinesterase inhibitor 42
AT2G22360	2.43929e-08	2.05055e-07	Down		DNAJ heat shock family protein
AT4G29590	2.44052e-08	2.05073e-07	Down		S-adenosyl-L-methionine-dependent methyltransferases superfamily protein
AT5G17670	2.45203e-08	2.05954e-07	Down		alpha/beta-Hydrolases superfamily protein
AT1G18265	2.49617e-08	2.094e-07	Down		Protein of unknown function DUF593
AT2G25470	2.52177e-08	2.11371e-07	Down	AtRLP21	receptor like protein 21
AT3G56010	2.55928e-08	2.14337e-07	Down		unknown protein FUNCTIONS IN: molecular_function unknown INVOLVED IN: biological_process unknown LOCATED IN: chloroplast thylakoid membrane EXPRESSED IN: 22 plant structures EXPRESSED DURING: 13 growth stages Has 25 Blast hits to 25 proteins i /.../pecies: Archae - 0 Bacteria - 0 Metazoa - 0 Fungi - 0 Plants - 25 Viruses - 0 Other Eukaryotes - 0 (source: NCBI BLink).
AT2G30100	2.6373e-08	2.20687e-07	Down		Pentatricopeptide repeat-containing protein At2g30100 chloroplastic
AT1G77530	2.66749e-08	2.23028e-07	Down		O-methyltransferase family protein
AT5G51010	2.68955e-08	2.2478e-07	Down		Rubredoxin-like superfamily protein
AT1G01180	2.71367e-08	2.26702e-07	Down		S-adenosyl-L-methionine-dependent methyltransferases superfamily protein
AT5G20630	2.81107e-08	2.34449e-07	Down	GER3	Germin-like protein subfamily 3 member 3
AT5G18840	2.84494e-08	2.37125e-07	Down		Sugar transporter ERD6-like 16
AT5G06730	2.85852e-08	2.38112e-07	Down	PER54	Peroxidase 54
AT1G79040	2.87128e-08	2.39076e-07	Down	PSBR	Photosystem II 10 kDa polypeptide chloroplastic
AT1G69890	2.87527e-08	2.39309e-07	Down		Protein of unknown function (DUF569)
AT4G24750	2.89203e-08	2.40505e-07	Down	STR11	Rhodanese-like domain-containing protein 11 chloroplastic
AT1G15000	2.90873e-08	2.41794e-07	Down	SCPL50	Serine carboxypeptidase-like 50
AT5G21280	2.91428e-08	2.42155e-07	Down		hydroxyproline-rich glycoprotein family protein
AT3G15510	2.95024e-08	2.44942e-07	Down	ATNAC2	NAC domain containing protein 2
AT2G47140	2.96195e-08	2.45737e-07	Down	SDR3B	Short-chain dehydrogenase reductase 3b
AT5G25120	2.96225e-08	2.45737e-07	Down	CYP71B11	Cytochrome P450 71B11
AT5G05740	3.07369e-08	2.54771e-07	Down	EGY2	Probable zinc metalloprotease EGY2 chloroplastic
AT3G07450	3.17472e-08	2.62929e-07	Down		Bifunctional inhibitor/lipid-transfer protein/seed storage 2S albumin superfamily protein
AT1G53250	3.18766e-08	2.63893e-07	Down		unknown protein BEST Arabidopsis thaliana protein match is: unknown protein (TAIR:AT1G53800.1) Has 11909 Blast hits to 7704 proteins in 757 species: Archae - 51 Bacteria - 1338 Metazoa - 4550 Fungi - 987 Plants - 464 Viruses - 24 Other Eukar /.../- 4495 (source: NCBI BLink).
AT5G47500	3.3177e-08	2.7432e-07	Down	PME68	Probable pectinesterase 68
AT1G76820	3.44474e-08	2.8459e-07	Down		eukaryotic translation initiation factor 2 (eIF-2) family protein
AT2G04080	3.58965e-08	2.9644e-07	Down	DTXL3	MATE efflux family protein 7
AT4G39235	3.59424e-08	2.96698e-07	Down		unknown protein BEST Arabidopsis thaliana protein match is: unknown protein (TAIR:AT3G05570.1) Has 30201 Blast hits to 17322 proteins in 780 species: Archae - 12 Bacteria - 1396 Metazoa - 17338 Fungi - 3422 Plants - 5037 Viruses - 0 Other Eu /.../es - 2996 (source: NCBI BLink).
AT2G30840	3.61798e-08	2.98535e-07	Down		2-oxoglutarate (2OG) and Fe(II)-dependent oxygenase superfamily protein
AT5G14970	3.66137e-08	3.01868e-07	Down		unknown protein BEST Arabidopsis thaliana protein match is: unknown protein (TAIR:AT2G14910.1) Has 579 Blast hits to 397 proteins in 95 species: Archae - 0 Bacteria - 294 Metazoa - 0 Fungi - 0 Plants - 86 Viruses - 0 Other Eukaryotes - 199 ( /.../: NCBI BLink).
AT5G02120	3.77726e-08	3.11041e-07	Down	HLIP	High-light-induced protein chloroplastic
AT4G39960	3.78096e-08	3.11219e-07	Down		Molecular chaperone Hsp40/DnaJ family protein
AT3G25597	3.79209e-08	3.1188e-07	Down		unknown protein LOCATED IN: endomembrane system BEST Arabidopsis thaliana protein match is: unknown protein (TAIR:AT1G26140.1) Has 35333 Blast hits to 34131 proteins in 2444 species: Archae - 798 Bacteria - 22429 Metazoa - 974 Fungi - 991 Pla /.../531 Viruses - 0 Other Eukaryotes - 9610 (source: NCBI BLink).
AT3G11670	3.81271e-08	3.13448e-07	Down	DGD1	Digalactosyldiacylglycerol synthase 1 chloroplastic
AT3G51750	4.00492e-08	3.2858e-07	Down		unknown protein Has 15 Blast hits to 14 proteins in 5 species: Archae - 0 Bacteria - 0 Metazoa - 0 Fungi - 0 Plants - 15 Viruses - 0 Other Eukaryotes - 0 (source: NCBI BLink).
AT5G56200	4.04415e-08	3.31663e-07	Down		C2H2 type zinc finger transcription factor family
AT4G03400	4.10937e-08	3.36738e-07	Down	DFL2	Auxin-responsive GH3 family protein
AT5G40730	4.27558e-08	3.49788e-07	Down	AGP24	Arabinogalactan peptide 24
AT4G01120	4.32016e-08	3.53292e-07	Down	GBF2	G-box-binding factor 2
AT1G53450	4.33869e-08	3.54664e-07	Down		unknown protein BEST Arabidopsis thaliana protein match is: unknown protein (TAIR:AT3G14830.2) Has 71 Blast hits to 71 proteins in 12 species: Archae - 0 Bacteria - 0 Metazoa - 0 Fungi - 0 Plants - 71 Viruses - 0 Other Eukaryotes - 0 (source /.../ BLink).
ATCG00810	4.3564e-08	3.55967e-07	Down	RPL22	50S ribosomal protein L22 chloroplastic
AT1G60550	4.45457e-08	3.63399e-07	Down	MENB	14-dihydroxy-2-naphthoyl-CoA synthase peroxisomal
AT1G14440	4.46274e-08	3.63918e-07	Down	ZHD4	Zinc-finger homeodomain protein 4
AT5G16960	4.52021e-08	3.68307e-07	Down		Zinc-binding dehydrogenase family protein
AT2G35300	4.5492e-08	3.7044e-07	Down	LEA18	Late embryogenesis abundant protein group 1 protein
AT2G01150	4.55007e-08	3.7044e-07	Down	RHA2B	Probable E3 ubiquitin-protein ligase RHA2B
AT1G65845	4.5732e-08	3.72172e-07	Down		unknown protein FUNCTIONS IN: molecular_function unknown INVOLVED IN: biological_process unknown LOCATED IN: endomembrane system Has 9 Blast hits to 9 proteins in 2 species: Archae - 0 Bacteria - 0 Metazoa - 0 Fungi - 0 Plants - 9 Viruses - /.../her Eukaryotes - 0 (source: NCBI BLink).
AT1G07900	4.71589e-08	3.83166e-07	Down	LBD1	LOB domain-containing protein 1
AT2G47220	4.71816e-08	3.83196e-07	Down	DUF5	DOMAIN OF UNKNOWN FUNCTION 724 5
AT2G23840	4.75219e-08	3.85439e-07	Down		HNH endonuclease
AT3G13062	4.76823e-08	3.86483e-07	Down		Polyketide cyclase/dehydrase and lipid transport superfamily protein
AT5G06300	4.81328e-08	3.89821e-07	Down	LOG7	Cytokinin riboside 5'-monophosphate phosphoribohydrolase LOG7
AT1G64510	5.00245e-08	4.04654e-07	Down	RPS6	30S ribosomal protein S6 alpha chloroplastic
AT1G61660	5.00729e-08	4.04883e-07	Down	BHLH112	Transcription factor bHLH112
AT4G25790	5.08901e-08	4.11161e-07	Down		CAP (Cysteine-rich secretory proteins Antigen 5 and Pathogenesis-related 1 protein) superfamily protein
AT4G32860	5.11655e-08	4.1322e-07	Down		unknown protein Has 46 Blast hits to 46 proteins in 10 species: Archae - 0 Bacteria - 0 Metazoa - 0 Fungi - 0 Plants - 46 Viruses - 0 Other Eukaryotes - 0 (source: NCBI BLink).
AT1G28130	5.14087e-08	4.15019e-07	Down	GH3.17	Indole-3-acetic acid-amido synthetase GH3.17
AT3G58380	5.18573e-08	4.18472e-07	Down		MATH domain and coiled-coil domain-containing protein At3g58380
AT1G53120	5.18991e-08	4.18529e-07	Down		RNA-binding S4 domain-containing protein
AT4G11400	5.19266e-08	4.18529e-07	Down	ARID2	AT-rich interactive domain-containing protein 2
AT1G64370	5.19794e-08	4.18786e-07	Down		unknown protein Has 773 Blast hits to 375 proteins in 118 species: Archae - 0 Bacteria - 97 Metazoa - 421 Fungi - 108 Plants - 31 Viruses - 0 Other Eukaryotes - 116 (source: NCBI BLink).
AT3G19800	5.21208e-08	4.19757e-07	Down		Protein of unknown function (DUF177)
AT3G12780	5.26624e-08	4.2395e-07	Down	PGK1	Phosphoglycerate kinase 1 chloroplastic
AT5G51750	5.32481e-08	4.28323e-07	Down	ATSBT1.3	subtilase 1.3
AT1G22430	5.34412e-08	4.29705e-07	Down		Alcohol dehydrogenase-like 1
AT4G17370	5.42813e-08	4.35938e-07	Down		Oxidoreductase family protein
AT4G17040	5.57019e-08	4.46813e-07	Down	CLPR4	ATP-dependent Clp protease proteolytic subunit-related protein 4 chloroplastic
AT5G20040	5.60683e-08	4.49394e-07	Down	IPT9	tRNA dimethylallyltransferase 9
AT5G66470	5.65227e-08	4.52676e-07	Down		RNA bindingGTP binding
AT4G16563	5.78986e-08	4.6351e-07	Down		Eukaryotic aspartyl protease family protein
AT1G53785	5.81971e-08	4.65716e-07	Down		unknown protein FUNCTIONS IN: molecular_function unknown INVOLVED IN: biological_process unknown LOCATED IN: mitochondrion Has 35333 Blast hits to 34131 proteins in 2444 species: Archae - 798 Bacteria - 22429 Metazoa - 974 Fungi - 991 Plants /.../ Viruses - 0 Other Eukaryotes - 9610 (source: NCBI BLink).
AT4G10230	5.90666e-08	4.72299e-07	Down		unknown protein BEST Arabidopsis thaliana protein match is: unknown protein (TAIR:AT1G24380.1) Has 216 Blast hits to 216 proteins in 30 species: Archae - 0 Bacteria - 8 Metazoa - 10 Fungi - 4 Plants - 160 Viruses - 0 Other Eukaryotes - 34 (s /.../ NCBI BLink).
AT3G60120	6.04927e-08	4.8351e-07	Down	BGLU27	Beta-glucosidase 27
AT4G17600	6.09442e-08	4.86732e-07	Down	LIL3:1	Chlorophyll A-B binding family protein
AT3G56630	6.14565e-08	4.90294e-07	Down	CYP94D2	cytochrome P450 family 94 subfamily D polypeptide 2
AT4G01600	6.14631e-08	4.90294e-07	Down		GEM-like protein 2
AT3G55110	6.16908e-08	4.91915e-07	Down	ABCG18	ABC transporter G family member 18
AT1G15550	6.23511e-08	4.96591e-07	Down	GA3OX1	Gibberellin 3-beta-dioxygenase 1
AT1G67740	6.28984e-08	5.00752e-07	Down	PSBY	Photosystem II core complex proteins psbY chloroplastic
AT4G00370	6.30472e-08	5.01738e-07	Down	PHT4 3B4	Ascorbate transporter chloroplastic
AT1G15100	6.30855e-08	5.01844e-07	Down	RHA2A	E3 ubiquitin-protein ligase RHA2A
AT4G40020	6.31902e-08	5.02479e-07	Down		Myosin heavy chain-related protein
AT5G48840	6.48962e-08	5.14623e-07	Down	PANC	Pantoate--beta-alanine ligase
AT4G28780	6.51617e-08	5.16323e-07	Down		GDSL esterase/lipase At4g28780
AT5G51720	6.56243e-08	5.19784e-07	Down	NEET	CDGSH iron-sulfur domain-containing protein NEET
AT3G25660	6.6019e-08	5.22704e-07	Down	GATA	Glutamyl-tRNA(Gln) amidotransferase subunit A chloroplastic/mitochondrial
ATCG00760	6.62057e-08	5.23977e-07	Down	RPL36	50S ribosomal protein L36 chloroplastic
AT4G03600	6.62514e-08	5.24132e-07	Down		unknown protein BEST Arabidopsis thaliana protein match is: unknown protein (TAIR:AT1G03730.1) Has 30201 Blast hits to 17322 proteins in 780 species: Archae - 12 Bacteria - 1396 Metazoa - 17338 Fungi - 3422 Plants - 5037 Viruses - 0 Other Eu /.../es - 2996 (source: NCBI BLink).
AT1G30500	6.76886e-08	5.34663e-07	Down	NFYA7	Nuclear transcription factor Y subunit A-7
AT5G57030	6.78219e-08	5.35506e-07	Down	LUT2	Lycopene epsilon cyclase chloroplastic
AT2G43535	6.85781e-08	5.40841e-07	Down	ATTI4	Defensin-like protein 196
AT2G43550	6.87688e-08	5.42133e-07	Down	ATTI6	Scorpion toxin-like knottin superfamily protein
AT4G29700	6.89331e-08	5.43003e-07	Down		Alkaline-phosphatase-like family protein
AT5G56220	7.09533e-08	5.58044e-07	Down		P-loop containing nucleoside triphosphate hydrolases superfamily protein
AT5G10150	7.15421e-08	5.62455e-07	Down	UFC	Protein UPSTREAM OF FLC
AT3G21360	7.23286e-08	5.68417e-07	Down		Clavaminate synthase-like protein At3g21360
AT2G31400	7.26378e-08	5.70625e-07	Down	GUN1	Pentatricopeptide repeat-containing protein At2g31400 chloroplastic
AT5G24470	7.31591e-08	5.74048e-07	Down	APRR5	pseudo-response regulator 5
AT4G23890	7.36629e-08	5.77551e-07	Down	ndhS	NAD(P)H-quinone oxidoreductase subunit S chloroplastic
AT2G03330	7.62166e-08	5.97109e-07	Down		unknown protein BEST Arabidopsis thaliana protein match is: unknown protein (TAIR:AT3G11810.1) Has 370 Blast hits to 370 proteins in 33 species: Archae - 0 Bacteria - 0 Metazoa - 0 Fungi - 0 Plants - 368 Viruses - 0 Other Eukaryotes - 2 (sou /.../CBI BLink).
AT5G28660	7.641e-08	5.98159e-07	Down		NHL domain-containing protein
AT1G01860	7.6853e-08	6.01393e-07	Down	PFC1	Ribosomal RNA adenine dimethylase family protein
AT5G44530	7.71562e-08	6.03532e-07	Down		Subtilase family protein
AT5G14180	7.77689e-08	6.08088e-07	Down	LIP2	Triacylglycerol lipase 2
AT4G26520	7.78819e-08	6.08735e-07	Down		Fructose-bisphosphate aldolase cytoplasmic isozyme
AT2G21880	7.81815e-08	6.1084e-07	Down	RABG2	Ras-related protein RABG2
AT4G13010	7.88945e-08	6.16172e-07	Down		Putative quinone-oxidoreductase homolog chloroplastic
AT4G27020	7.94414e-08	6.20203e-07	Down		unknown protein FUNCTIONS IN: molecular_function unknown LOCATED IN: vacuole BEST Arabidopsis thaliana protein match is: unknown protein (TAIR:AT5G54870.1) Has 1807 Blast hits to 1807 proteins in 277 species: Archae - 0 Bacteria - 0 Metazoa - /.../ungi - 347 Plants - 385 Viruses - 0 Other Eukaryotes - 339 (source: NCBI BLink).
AT4G25050	7.95868e-08	6.21098e-07	Down	ACP4	Acyl carrier protein 4 chloroplastic
AT3G54500	8.16391e-08	6.36128e-07	Down		BEST Arabidopsis thaliana protein match is: dentin sialophosphoprotein-related (TAIR:AT5G64170.1) Has 183 Blast hits to 175 proteins in 44 species: Archae - 0 Bacteria - 4 Metazoa - 38 Fungi - 11 Plants - 120 Viruses - 0 Other Eukaryotes - 10 /.../ce: NCBI BLink).
AT3G04550	8.33536e-08	6.47985e-07	Down	RAF2	Rubisco accumulation factor 2 chloroplastic
AT3G01750	8.34402e-08	6.48407e-07	Down		Ankyrin repeat family protein
AT5G26570	8.44052e-08	6.55653e-07	Down	GWD3	Phosphoglucan water dikinase chloroplastic
AT1G21360	8.47005e-08	6.57693e-07	Down	GLTP2	Glycolipid transfer protein 2
AT2G28100	8.59885e-08	6.6718e-07	Down	FUC1	Alpha-L-fucosidase 1
AT2G40350	8.64722e-08	6.70417e-07	Down	DREB2H	Putative dehydration-responsive element-binding protein 2H
AT5G07310	8.67051e-08	6.71786e-07	Down	ERF115	Ethylene-responsive transcription factor ERF115
AT1G73170	8.76581e-08	6.78828e-07	Down		P-loop containing nucleoside triphosphate hydrolases superfamily protein
AT4G16410	8.9096e-08	6.89698e-07	Down		unknown protein CONTAINS InterPro DOMAIN/s: Protein of unknown function DUF751 (InterPro:IPR008470) Has 30201 Blast hits to 17322 proteins in 780 species: Archae - 12 Bacteria - 1396 Metazoa - 17338 Fungi - 3422 Plants - 5037 Viruses - 0 Oth /.../aryotes - 2996 (source: NCBI BLink).
AT5G03890	8.94145e-08	6.91898e-07	Down		unknown protein INVOLVED IN: N-terminal protein myristoylation LOCATED IN: cellular_component unknown BEST Arabidopsis thaliana protein match is: unknown protein (TAIR:AT3G10120.1) Has 1807 Blast hits to 1807 proteins in 277 species: Archae - 0 /.../ria - 0 Metazoa - 736 Fungi - 347 Plants - 385 Viruses - 0 Other Eukaryotes - 339 (source: NCBI BLink).
AT1G43560	9.02599e-08	6.97903e-07	Down	Aty2	Thioredoxin Y2 chloroplastic
AT1G74070	9.31392e-08	7.18788e-07	Down	CYP26-2	Peptidyl-prolyl cis-trans isomerase CYP26-2 chloroplastic
AT1G70230	9.58323e-08	7.3844e-07	Down	AXY4	Protein ALTERED XYLOGLUCAN 4
AT5G13220	9.63067e-08	7.41812e-07	Down	TIFY9	Protein TIFY 9
AT4G01440	9.6538e-08	7.42742e-07	Down		WAT1-related protein At4g01440
AT4G30580	9.80501e-08	7.54088e-07	Down	LPAT1	1-acyl-sn-glycerol-3-phosphate acyltransferase 1 chloroplastic
AT5G50361	9.83196e-08	7.55872e-07	Down		unknown protein LOCATED IN: chloroplast Has 30201 Blast hits to 17322 proteins in 780 species: Archae - 12 Bacteria - 1396 Metazoa - 17338 Fungi - 3422 Plants - 5037 Viruses - 0 Other Eukaryotes - 2996 (source: NCBI BLink).
AT3G18390	9.86457e-08	7.5809e-07	Down	EMB1865	CRS1 / YhbY (CRM) domain-containing protein
AT3G10270	9.88113e-08	7.59072e-07	Down	GYRB1	DNA GYRASE B1
AT5G18270	1.01337e-07	7.77294e-07	Down	ANAC087	Arabidopsis NAC domain containing protein 87
AT1G34570	1.02081e-07	7.82401e-07	Down		Essential protein Yae1 N-terminal
AT2G17710	1.02337e-07	7.84061e-07	Down		unknown protein Has 39 Blast hits to 39 proteins in 14 species: Archae - 0 Bacteria - 0 Metazoa - 0 Fungi - 0 Plants - 39 Viruses - 0 Other Eukaryotes - 0 (source: NCBI BLink).
AT1G36675	1.04519e-07	7.99567e-07	Down		glycine-rich protein
AT4G27700	1.0506e-07	8.034e-07	Down		Rhodanese-like domain-containing protein 14 chloroplastic
AT5G24780	1.05928e-07	8.09733e-07	Down	VSP1	Vegetative storage protein 1
AT2G28605	1.06229e-07	8.11721e-07	Down	PPD2	PsbP domain-containing protein 2 chloroplastic
AT1G02910	1.06338e-07	8.1225e-07	Down	LPA1	Protein LOW PSII ACCUMULATION 1 chloroplastic
AT3G22961	1.06473e-07	8.12973e-07	Down		Paired amphipathic helix (PAH2) superfamily protein
ATCG00830	1.07219e-07	8.18045e-07	Down	rpl2-B	50S ribosomal protein L2 chloroplastic
AT4G18510	1.07433e-07	8.19368e-07	Down	CLE2	CLAVATA3/ESR (CLE)-related protein 2
AT3G56650	1.11639e-07	8.49515e-07	Down	PPD6	PsbP domain-containing protein 6 chloroplastic
AT1G67810	1.12097e-07	8.52685e-07	Down	SUFE2	SufE-like protein 2 chloroplastic
AT5G58070	1.13006e-07	8.59271e-07	Down	ATTIL	temperature-induced lipocalin
AT4G35270	1.1329e-07	8.61107e-07	Down	NLP2	Protein NLP2
AT1G01320	1.13475e-07	8.62185e-07	Down		Tetratricopeptide repeat (TPR)-like superfamily protein
AT1G21640	1.13885e-07	8.64973e-07	Down	NADK2	NAD kinase 2 chloroplastic
AT1G45545	1.141e-07	8.65958e-07	Down	WEL2	Protein WEAK CHLOROPLAST MOVEMENT UNDER BLUE LIGHT-like 2
AT1G15830	1.1426e-07	8.66841e-07	Down		unknown protein Has 165982 Blast hits to 57214 proteins in 2459 species: Archae - 263 Bacteria - 44622 Metazoa - 55751 Fungi - 10656 Plants - 17613 Viruses - 2527 Other Eukaryotes - 34550 (source: NCBI BLink).
AT1G60600	1.14323e-07	8.66999e-07	Down	ABC4	14-dihydroxy-2-naphthoate polyprenyltransferase chloroplastic
AT2G31210	1.16099e-07	8.80136e-07	Down	BHLH91	Transcription factor bHLH91
AT1G19200	1.16201e-07	8.80575e-07	Down		Protein of unknown function (DUF581)
AT4G17840	1.16442e-07	8.82071e-07	Down		FUNCTIONS IN: molecular_function unknown INVOLVED IN: biological_process unknown LOCATED IN: chloroplast membrane EXPRESSED IN: 23 plant structures EXPRESSED DURING: 13 growth stages CONTAINS InterPro DOMAIN/s: Abortive infection protein (Inte /.../PR003675) BEST Arabidopsis thaliana protein match is: unknown protein (TAIR:AT2G35260.1) Has 30201 Blast hits to 17322 proteins in 780 species: Archae…
AT1G03440	1.16844e-07	8.84783e-07	Down		Leucine-rich repeat (LRR) family protein
AT4G09490	1.20565e-07	9.1193e-07	Down		Polynucleotidyl transferase ribonuclease H-like superfamily protein
AT4G37510	1.24248e-07	9.38735e-07	Down		Ribonuclease III family protein
AT5G43260	1.24895e-07	9.43264e-07	Down		chaperone protein dnaJ-related
AT2G43580	1.25855e-07	9.49095e-07	Down		Chitinase family protein
AT1G75690	1.26272e-07	9.51886e-07	Down	LQY1	Protein disulfide-isomerase LQY1 chloroplastic
AT1G49130	1.27094e-07	9.56647e-07	Down	COL8	Zinc finger protein CONSTANS-LIKE 8
AT3G49210	1.28715e-07	9.68128e-07	Down		O-acyltransferase (WSD1-like) family protein
AT1G77490	1.29123e-07	9.70831e-07	Down	APXT	L-ascorbate peroxidase T chloroplastic
AT1G71500	1.29677e-07	9.74545e-07	Down		Rieske (2Fe-2S) domain-containing protein
AT1G07280	1.29956e-07	9.75999e-07	Down		Tetratricopeptide repeat (TPR)-like superfamily protein
AT1G47128	1.31374e-07	9.85546e-07	Down	RD21A	Cysteine proteinase RD21a
AT4G34970	1.3366e-07	1.00121e-06	Down	ADF9	Actin-depolymerizing factor 9
AT5G01410	1.34408e-07	1.00643e-06	Down	PDX13	Pyridoxal 5'-phosphate synthase subunit PDX1.3
AT2G37530	1.35994e-07	1.01755e-06	Down		unknown protein BEST Arabidopsis thaliana protein match is: unknown protein (TAIR:AT1G07795.1) Has 39 Blast hits to 39 proteins in 11 species: Archae - 0 Bacteria - 0 Metazoa - 0 Fungi - 0 Plants - 39 Viruses - 0 Other Eukaryotes - 0 (source /.../ BLink).
AT1G73890	1.385e-07	1.03536e-06	Down		Bifunctional inhibitor/lipid-transfer protein/seed storage 2S albumin superfamily protein
AT5G10910	1.38527e-07	1.03536e-06	Down		mraW methylase family protein
AT4G35760	1.39906e-07	1.04528e-06	Down	LTO1	Thiol-disulfide oxidoreductase LTO1
AT1G17665	1.45921e-07	1.0886e-06	Down		unknown protein FUNCTIONS IN: molecular_function unknown INVOLVED IN: biological_process unknown LOCATED IN: endomembrane system EXPRESSED IN: 15 plant structures EXPRESSED DURING: 11 growth stages Has 149 Blast hits to 146 proteins in 39 spec /.../rchae - 0 Bacteria - 4 Metazoa - 21 Fungi - 5 Plants - 30 Viruses - 0 Other Eukaryotes - 89 (source: NCBI BLink).
AT1G50020	1.4621e-07	1.09035e-06	Down		unknown protein FUNCTIONS IN: molecular_function unknown INVOLVED IN: biological_process unknown LOCATED IN: chloroplast thylakoid membrane chloroplast EXPRESSED IN: 24 plant structures EXPRESSED DURING: 15 growth stages Has 72 Blast hits to /.../teins in 27 species: Archae - 0 Bacteria - 0 Metazoa - 0 Fungi - 0 Plants - 72 Viruses - 0 Other Eukaryotes - 0 (source: NCBI BLink).
AT2G47770	1.51938e-07	1.13139e-06	Down	TSPO	Translocator protein homolog
AT5G53210	1.55397e-07	1.1563e-06	Down	SPCH	Transcription factor SPEECHLESS
AT4G04955	1.55769e-07	1.15849e-06	Down	ALN	Allantoinase
AT4G32295	1.57875e-07	1.173e-06	Down		unknown protein BEST Arabidopsis thaliana protein match is: unknown protein (TAIR:AT3G24150.1) Has 39 Blast hits to 39 proteins in 10 species: Archae - 0 Bacteria - 0 Metazoa - 0 Fungi - 0 Plants - 39 Viruses - 0 Other Eukaryotes - 0 (source /.../ BLink).
AT5G61370	1.58011e-07	1.17358e-06	Down		Pentatricopeptide repeat-containing protein At5g61370 mitochondrial
AT5G41040	1.62912e-07	1.2082e-06	Down	HHT1	Omega-hydroxypalmitate O-feruloyl transferase
AT1G60010	1.63791e-07	1.21427e-06	Down		unknown protein FUNCTIONS IN: molecular_function unknown INVOLVED IN: N-terminal protein myristoylation LOCATED IN: cellular_component unknown EXPRESSED IN: 22 plant structures EXPRESSED DURING: 13 growth stages BEST Arabidopsis thaliana prote /.../ch is: unknown protein (TAIR:AT1G10530.1) Has 185 Blast hits to 185 proteins in 18 species: Archae - 0 Bacteria - 0 Metazoa - 0 Fungi - 3 Plants - 180…
AT1G78915	1.64268e-07	1.21736e-06	Down		Tetratricopeptide repeat (TPR)-like superfamily protein
AT1G06040	1.66223e-07	1.23095e-06	Down	BBX24	B-box zinc finger protein 24
AT2G01530	1.72385e-07	1.2747e-06	Down	MLP329	MLP-like protein 329
AT1G54820	1.73337e-07	1.28033e-06	Down		Protein kinase superfamily protein
AT1G19750	1.7512e-07	1.29224e-06	Down		Transducin/WD40 repeat-like superfamily protein
AT1G18170	1.75142e-07	1.29224e-06	Down	FKBP17-2	Peptidyl-prolyl cis-trans isomerase FKBP17-2 chloroplastic
AT1G61270	1.81983e-07	1.34026e-06	Down		Lysine histidine transporter-like 3
AT5G51780	1.83746e-07	1.35275e-06	Down	BHLH36	Transcription factor bHLH36
AT5G60100	1.84005e-07	1.35367e-06	Down	APRR3	Two-component response regulator-like APRR3
AT5G05860	1.84266e-07	1.3551e-06	Down	UGT76C2	UDP-glycosyltransferase 76C2
AT1G66830	1.87778e-07	1.37841e-06	Down		Probable inactive leucine-rich repeat receptor-like protein kinase At1g66830
AT5G45900	1.87846e-07	1.37841e-06	Down	ATG7	Ubiquitin-like modifier-activating enzyme atg7
AT1G72980	1.88342e-07	1.38154e-06	Down	LBD7	LOB domain-containing protein 7
AT5G63970	1.91311e-07	1.40271e-06	Down		Copine (Calcium-dependent phospholipid-binding protein) family
AT5G54585	1.93469e-07	1.41709e-06	Down		unknown protein Has 30201 Blast hits to 17322 proteins in 780 species: Archae - 12 Bacteria - 1396 Metazoa - 17338 Fungi - 3422 Plants - 5037 Viruses - 0 Other Eukaryotes - 2996 (source: NCBI BLink).
AT4G19095	1.95262e-07	1.4297e-06	Down		unknown protein Has 30201 Blast hits to 17322 proteins in 780 species: Archae - 12 Bacteria - 1396 Metazoa - 17338 Fungi - 3422 Plants - 5037 Viruses - 0 Other Eukaryotes - 2996 (source: NCBI BLink).
AT2G26500	1.99766e-07	1.4595e-06	Down		cytochrome b6f complex subunit (petM) putative
AT2G22680	1.99993e-07	1.46062e-06	Down		Zinc finger (C3HC4-type RING finger) family protein
AT1G74020	2.01113e-07	1.46815e-06	Down	SSL12	Protein STRICTOSIDINE SYNTHASE-LIKE 12
AT1G56600	2.02678e-07	1.47863e-06	Down	GOLS2	Galactinol synthase 2
AT3G05470	2.04295e-07	1.48988e-06	Down	FH11	Formin-like protein 11
AT1G77920	2.05169e-07	1.49548e-06	Down	TGA7	Transcription factor TGA7
AT5G25840	2.08755e-07	1.52076e-06	Down		Protein of unknown function (DUF1677)
AT1G12330	2.09352e-07	1.52455e-06	Down		unknown protein INVOLVED IN: biological_process unknown LOCATED IN: chloroplast EXPRESSED IN: 21 plant structures EXPRESSED DURING: 12 growth stages BEST Arabidopsis thaliana protein match is: unknown protein (TAIR:AT5G12900.1) Has 249 Blast h /.../ 249 proteins in 27 species: Archae - 0 Bacteria - 0 Metazoa - 7 Fungi - 14 Plants - 217 Viruses - 0 Other Eukaryotes - 11 (source: NCBI BLink).
AT5G54230	2.11126e-07	1.53613e-06	Down	MYB49	myb domain protein 49
AT1G20810	2.11728e-07	1.53963e-06	Down	FKBP18	Peptidyl-prolyl cis-trans isomerase FKBP18 chloroplastic
AT2G39855	2.12293e-07	1.54318e-06	Down		unknown protein FUNCTIONS IN: molecular_function unknown INVOLVED IN: biological_process unknown LOCATED IN: chloroplast BEST Arabidopsis thaliana protein match is: unknown protein (TAIR:AT3G55646.1) Has 35333 Blast hits to 34131 proteins in 24 /.../cies: Archae - 798 Bacteria - 22429 Metazoa - 974 Fungi - 991 Plants - 531 Viruses - 0 Other Eukaryotes - 9610 (source: NCBI BLink).
AT2G19110	2.16226e-07	1.57064e-06	Down	HMA4	Putative cadmium/zinc-transporting ATPase HMA4
AT3G21550	2.20771e-07	1.6025e-06	Down	DMP2	DUF679 domain membrane protein 2
AT4G26490	2.22891e-07	1.6173e-06	Down		Late embryogenesis abundant (LEA) hydroxyproline-rich glycoprotein family
AT5G50800	2.25003e-07	1.63204e-06	Down	SWEET13	Bidirectional sugar transporter SWEET13
AT2G29480	2.25463e-07	1.6342e-06	Down	GSTU2	Glutathione S-transferase U2
AT5G64280	2.27196e-07	1.64566e-06	Down	DIT2-2	Dicarboxylate transporter 2.2 chloroplastic
AT4G21440	2.27207e-07	1.64566e-06	Down	ATMYB102	MYB-like 102
AT3G17770	2.28923e-07	1.65749e-06	Down		Dihydroxyacetone kinase
AT2G01870	2.3199e-07	1.67729e-06	Down		unknown protein FUNCTIONS IN: molecular_function unknown INVOLVED IN: biological_process unknown LOCATED IN: chloroplast thylakoid membrane chloroplast EXPRESSED IN: 22 plant structures EXPRESSED DURING: 13 growth stages Has 11 Blast hits to /.../teins in 5 species: Archae - 0 Bacteria - 0 Metazoa - 0 Fungi - 0 Plants - 11 Viruses - 0 Other Eukaryotes - 0 (source: NCBI BLink).
AT2G39670	2.3213e-07	1.67769e-06	Down		Radical SAM superfamily protein
AT4G04770	2.34071e-07	1.69051e-06	Down	ABCI8	UPF0051 protein ABCI8 chloroplastic
AT1G65890	2.34675e-07	1.69426e-06	Down	AAE12	Probable acyl-activating enzyme 12 peroxisomal
AT5G48410	2.34829e-07	1.69477e-06	Down	GLR1.3	Glutamate receptor 1.3
AT1G78460	2.35188e-07	1.69675e-06	Down		SOUL heme-binding family protein
AT5G54300	2.37152e-07	1.70909e-06	Down		Protein of unknown function (DUF761)
AT5G07860	2.41252e-07	1.73802e-06	Down		HXXXD-type acyl-transferase family protein
AT1G67280	2.41956e-07	1.74184e-06	Down		Probable lactoylglutathione lyase chloroplast
AT5G04440	2.42251e-07	1.74334e-06	Down		Protein of unknown function (DUF1997)
AT2G22830	2.43851e-07	1.75173e-06	Down	SQE2	Squalene epoxidase 2 mitochondrial
AT2G15830	2.44065e-07	1.75202e-06	Down		unknown protein FUNCTIONS IN: molecular_function unknown INVOLVED IN: biological_process unknown LOCATED IN: endomembrane system EXPRESSED IN: 16 plant structures EXPRESSED DURING: 10 growth stages BEST Arabidopsis thaliana protein match is: u /.../ protein (TAIR:AT4G33960.1) Has 18 Blast hits to 18 proteins in 4 species: Archae - 0 Bacteria - 0 Metazoa - 0 Fungi - 0 Plants - 18 Viruses - 0 Other…
AT2G47870	2.47732e-07	1.77707e-06	Down	GRXC12	Putative glutaredoxin-C12
AT4G28030	2.52097e-07	1.80645e-06	Down		Acyl-CoA N-acyltransferases (NAT) superfamily protein
AT2G37220	2.52295e-07	1.80723e-06	Down	CP29B	RNA-binding protein CP29B chloroplastic
AT5G21920	2.53388e-07	1.81442e-06	Down	YLMG2	YGGT family protein
AT5G60600	2.54742e-07	1.82347e-06	Down	ISPG	4-hydroxy-3-methylbut-2-en-1-yl diphosphate synthase (ferredoxin) chloroplastic
AT4G20970	2.56743e-07	1.83583e-06	Down		basic helix-loop-helix (bHLH) DNA-binding superfamily protein
AT3G61430	2.58587e-07	1.84836e-06	Down	PIP1-1	Aquaporin PIP1-1
AT3G15620	2.59476e-07	1.85406e-06	Down	UVR3	(6-4)DNA photolyase
AT2G29950	2.64795e-07	1.89005e-06	Down	EFL1	Protein ELF4-LIKE 1
AT3G27330	2.66862e-07	1.90279e-06	Down		zinc finger (C3HC4-type RING finger) family protein
AT5G52010	2.68215e-07	1.91041e-06	Down		C2H2-like zinc finger protein
AT1G11750	2.71441e-07	1.93201e-06	Down	CLPP6	ATP-dependent Clp protease proteolytic subunit 6 chloroplastic
AT4G28680	2.73394e-07	1.94523e-06	Down	TYRDC	Probable tyrosine decarboxylase 2
AT4G03610	2.78392e-07	1.9787e-06	Down		Metallo-hydrolase/oxidoreductase superfamily protein
AT4G15620	2.89946e-07	2.05646e-06	Down		CASP-like protein 1E2
AT4G21190	2.95514e-07	2.09301e-06	Down	EMB1417	Pentatricopeptide repeat-containing protein At4g21190
AT1G80940	2.97233e-07	2.10444e-06	Down		unknown protein Has 35333 Blast hits to 34131 proteins in 2444 species: Archae - 798 Bacteria - 22429 Metazoa - 974 Fungi - 991 Plants - 531 Viruses - 0 Other Eukaryotes - 9610 (source: NCBI BLink).
AT4G18240	2.98579e-07	2.11249e-06	Down	SS4	Probable starch synthase 4 chloroplastic/amyloplastic
AT3G59780	3.01854e-07	2.13491e-06	Down		Rhodanese/Cell cycle control phosphatase superfamily protein
AT1G62480	3.06143e-07	2.16296e-06	Down		Vacuolar calcium-binding protein-related
AT1G53800	3.07909e-07	2.17468e-06	Down		unknown protein BEST Arabidopsis thaliana protein match is: unknown protein (TAIR:AT1G53250.1) Has 1136 Blast hits to 882 proteins in 242 species: Archae - 2 Bacteria - 216 Metazoa - 257 Fungi - 77 Plants - 87 Viruses - 4 Other Eukaryotes - /.../ource: NCBI BLink).
AT5G65685	3.15056e-07	2.2236e-06	Down		UDP-Glycosyltransferase superfamily protein
AT1G24400	3.21133e-07	2.26253e-06	Down	LHT2	Lysine histidine transporter 2
AT1G73655	3.26501e-07	2.29713e-06	Down	FKBP17-3	Peptidyl-prolyl cis-trans isomerase FKBP17-3 chloroplastic
AT5G58670	3.32044e-07	2.33288e-06	Down	PLC1	Phosphoinositide phospholipase C 1
AT1G55280	3.34968e-07	2.35014e-06	Down		Lipase/lipooxygenase PLAT/LH2 family protein
AT4G31110	3.37699e-07	2.36765e-06	Down	WAKL18	Wall-associated receptor kinase-like 18
AT2G20870	3.39426e-07	2.37893e-06	Down		Putative cell wall protein
AT1G01790	3.40071e-07	2.38262e-06	Down	KEA1	K(+) efflux antiporter 1 chloroplastic
AT5G16410	3.42829e-07	2.39945e-06	Down		HXXXD-type acyl-transferase family protein
AT2G19860	3.51836e-07	2.45907e-06	Down	HXK2	Hexokinase-2
AT1G27480	3.60954e-07	2.51733e-06	Down	LCAT1	Lecithin-cholesterol acyltransferase-like 1
AT5G06265	3.61e-07	2.51733e-06	Down		hyaluronan mediated motility receptor-related
AT3G23920	3.6742e-07	2.55688e-06	Down	BAM1	Beta-amylase 1 chloroplastic
AT3G07890	3.6748e-07	2.55688e-06	Down		Ypt/Rab-GAP domain of gyp1p superfamily protein
AT1G51460	3.79219e-07	2.63401e-06	Down	ABCG13	ABC transporter G family member 13
AT3G18110	3.83354e-07	2.66089e-06	Down	EMB1270	Pentatricopeptide repeat-containing protein At3g18110 chloroplastic
AT3G08770	3.98526e-07	2.7605e-06	Down	LTP6	Non-specific lipid-transfer protein 6
AT3G12430	4.04594e-07	2.80061e-06	Down		Polynucleotidyl transferase ribonuclease H-like superfamily protein
AT1G78940	4.0475e-07	2.80072e-06	Down		Protein kinase protein with adenine nucleotide alpha hydrolases-like domain
AT5G55970	4.15168e-07	2.86593e-06	Down		RING/U-box superfamily protein
AT3G16410	4.17023e-07	2.87676e-06	Down	NSP4	Nitrile-specifier protein 4
AT1G18970	4.18222e-07	2.88404e-06	Down	GLP1	Germin-like protein subfamily T member 1
AT5G04010	4.2239e-07	2.91079e-06	Down	NSFBX	Probable F-box protein At5g04010
AT4G32940	4.31001e-07	2.96911e-06	Down	GAMMA-VPE	Vacuolar-processing enzyme gamma-isozyme
AT2G01280	4.31441e-07	2.97012e-06	Down	MEE65	Cyclin/Brf1-like TBP-binding protein
AT5G28750	4.34464e-07	2.9899e-06	Down	TATA	Sec-independent protein translocase protein TATA chloroplastic
AT4G22758	4.47342e-07	3.07328e-06	Down		Uncharacterized protein At4g22758
AT3G02380	4.47743e-07	3.07395e-06	Down	COL2	Zinc finger protein CONSTANS-LIKE 2
AT1G61610	4.4881e-07	3.08022e-06	Down		Putative G-type lectin S-receptor-like serine/threonine-protein kinase At1g61610
AT5G24080	4.55309e-07	3.12269e-06	Down		Protein kinase superfamily protein
AT1G22700	4.58184e-07	3.13814e-06	Down		Tetratricopeptide repeat (TPR)-like superfamily protein
AT5G35790	4.62596e-07	3.1662e-06	Down	APG1	Glucose-6-phosphate 1-dehydrogenase 1 chloroplastic
AT3G51090	4.75739e-07	3.2496e-06	Down		Protein of unknown function (DUF1640)
AT1G71520	4.7747e-07	3.26026e-06	Down	ERF020	Ethylene-responsive transcription factor ERF020
AT2G41480	4.80689e-07	3.27668e-06	Down	PER25	Peroxidase superfamily protein
AT2G04070	4.82344e-07	3.28686e-06	Down	DTXL2	MATE efflux family protein 6
AT3G25740	4.84323e-07	3.29922e-06	Down	MAP1C	Methionine aminopeptidase 1C chloroplastic/mitochondrial
AT1G43160	4.84702e-07	3.30069e-06	Down	RAP2-6	Ethylene-responsive transcription factor RAP2-6
AT1G07320	4.86288e-07	3.31037e-06	Down	RPL4	50S ribosomal protein L4 chloroplastic
AT5G64580	4.93861e-07	3.35739e-06	Down		AAA-type ATPase family protein
AT2G47450	4.97443e-07	3.37946e-06	Down	CAO	Signal recognition particle 43 kDa protein chloroplastic
AT5G08050	5.00389e-07	3.39718e-06	Down		Protein of unknown function (DUF1118)
AT5G08720	5.02276e-07	3.40655e-06	Down		CONTAINS InterPro DOMAIN/s: Streptomyces cyclase/dehydrase (InterPro:IPR005031) BEST Arabidopsis thaliana protein match is: Polyketide cyclase / dehydrase and lipid transport protein (TAIR:AT4G01650.1) Has 30201 Blast hits to 17322 proteins in 780 /.../es: Archae - 12 Bacteria - 1396 Metazoa - 17338 Fungi - 3422 Plants - 5037 Viruses - 0 Other Eukaryotes - 2996 (source: NCBI BLink).
AT3G17790	5.03548e-07	3.41403e-06	Down	PAP17	Purple acid phosphatase 17
AT2G36000	5.07931e-07	3.44143e-06	Down		Mitochondrial transcription termination factor family protein
AT3G61890	5.28456e-07	3.57689e-06	Down	ATHB-12	Homeobox-leucine zipper protein ATHB-12
AT2G21280	5.42005e-07	3.66367e-06	Down	GC1	Epimerase family protein SDR39U1 homolog chloroplastic
AT2G15580	5.4339e-07	3.67057e-06	Down		RING/U-box superfamily protein
AT1G71710	5.45927e-07	3.68523e-06	Down		DNAse I-like superfamily protein
AT1G26560	5.48756e-07	3.70185e-06	Down	BGLU40	Beta-glucosidase 40
AT5G45930	5.53401e-07	3.72758e-06	Down	CHLI2	Magnesium-chelatase subunit ChlI-2 chloroplastic
AT3G54060	5.53495e-07	3.72758e-06	Down		unknown protein BEST Arabidopsis thaliana protein match is: unknown protein (TAIR:AT2G37960.2) Has 455 Blast hits to 322 proteins in 98 species: Archae - 0 Bacteria - 178 Metazoa - 88 Fungi - 75 Plants - 28 Viruses - 2 Other Eukaryotes - 84 /.../e: NCBI BLink).
AT1G58430	5.553e-07	3.73849e-06	Down	RXF26	GDSL esterase/lipase At1g58430
AT5G23940	5.60441e-07	3.77058e-06	Down	DCR	BAHD acyltransferase DCR
AT4G09650	5.62924e-07	3.78602e-06	Down	ATPD	ATP synthase subunit delta chloroplastic
AT4G12140	5.71045e-07	3.8368e-06	Down		RING/U-box superfamily protein
AT5G48090	5.75418e-07	3.86489e-06	Down	ELP1	EDM2-like protein1
AT4G14670	5.76775e-07	3.87271e-06	Down	CLPB2	Putative chaperone protein ClpB2 chloroplastic
AT3G28380	5.78352e-07	3.88201e-06	Down	ABCB17	ABC transporter B family member 17
AT3G52740	5.81222e-07	3.89998e-06	Down		unknown protein BEST Arabidopsis thaliana protein match is: unknown protein (TAIR:AT3G44450.1) Has 65 Blast hits to 65 proteins in 13 species: Archae - 0 Bacteria - 0 Metazoa - 0 Fungi - 0 Plants - 65 Viruses - 0 Other Eukaryotes - 0 (source /.../ BLink).
AT5G12900	5.83584e-07	3.91191e-06	Down		unknown protein FUNCTIONS IN: molecular_function unknown INVOLVED IN: biological_process unknown LOCATED IN: chloroplast EXPRESSED IN: 21 plant structures EXPRESSED DURING: 13 growth stages BEST Arabidopsis thaliana protein match is: unknown p /.../ (TAIR:AT1G12330.1) Has 1807 Blast hits to 1807 proteins in 277 species: Archae - 0 Bacteria - 0 Metazoa - 736 Fungi - 347 Plants - 385 Viruses - 0 Ot…
AT2G31190	5.9581e-07	3.98856e-06	Down	RUS2	Protein root UVB sensitive 2 chloroplastic
AT1G34110	6.11394e-07	4.09017e-06	Down		Probable LRR receptor-like serine/threonine-protein kinase At1g34110
AT1G34760	6.19087e-07	4.14026e-06	Down	GRF11	14-3-3-like protein GF14 omicron
AT1G58190	6.19632e-07	4.14253e-06	Down	RLP9	receptor like protein 9
AT5G19210	6.32324e-07	4.21898e-06	Down	RH58	DEAD-box ATP-dependent RNA helicase 58 chloroplastic
AT3G26840	6.33412e-07	4.2242e-06	Down		Acyltransferase-like protein At3g26840 chloroplastic
AT2G39450	6.33525e-07	4.2242e-06	Down	MTP11	Metal tolerance protein 11
AT3G43540	6.40375e-07	4.26423e-06	Down		Protein of unknown function (DUF1350)
AT5G23120	6.44607e-07	4.29099e-06	Down	HCF136	Photosystem II stability/assembly factor HCF136 chloroplastic
AT1G65070	6.54596e-07	4.35317e-06	Down		DNA mismatch repair protein MutS type 2
AT1G11180	6.67456e-07	4.4343e-06	Down	SCAMP5	Secretory carrier-associated membrane protein 5
AT1G76010	6.7557e-07	4.48525e-06	Down		Alba DNA/RNA-binding protein
AT5G62230	6.84159e-07	4.54078e-06	Down	ERL1	LRR receptor-like serine/threonine-protein kinase ERL1
AT4G34830	6.87953e-07	4.56446e-06	Down	MRL1	Pentatricopeptide repeat-containing protein MRL1 chloroplastic
AT1G03230	6.94294e-07	4.60501e-06	Down		Eukaryotic aspartyl protease family protein
AT2G18560	7.09974e-07	4.70282e-06	Down		UDP-Glycosyltransferase superfamily protein
AT1G45230	7.14617e-07	4.73202e-06	Down		Protein of unknown function (DUF3223)
AT3G13065	7.26953e-07	4.81054e-06	Down	SRF4	Protein STRUBBELIG-RECEPTOR FAMILY 4
AT4G24972	7.48831e-07	4.95206e-06	Down	TPD1	Protein TAPETUM DETERMINANT 1
AT3G14770	7.81083e-07	5.15858e-06	Down	SWEET2	Bidirectional sugar transporter SWEET2
AT5G53750	8.11448e-07	5.34511e-06	Down		CBS domain-containing protein
AT5G37670	8.27848e-07	5.44424e-06	Down	HSP15.7	15.7 kDa heat shock protein peroxisomal
AT5G19220	8.45193e-07	5.54744e-06	Down	ADG2	Glucose-1-phosphate adenylyltransferase large subunit 1 chloroplastic
AT3G12500	8.48437e-07	5.56692e-06	Down	CHI-B	Basic endochitinase B
AT3G14830	8.60194e-07	5.64038e-06	Down		unknown protein BEST Arabidopsis thaliana protein match is: unknown protein (TAIR:AT1G53450.2) Has 73 Blast hits to 73 proteins in 12 species: Archae - 0 Bacteria - 0 Metazoa - 0 Fungi - 0 Plants - 73 Viruses - 0 Other Eukaryotes - 0 (source /.../ BLink).
AT2G31957	8.76055e-07	5.73692e-06	Down	LCR75	Defensin-like protein 7
AT4G22010	8.86946e-07	5.80259e-06	Down	sks4	SKU5 similar 4
AT5G13510	8.89252e-07	5.81493e-06	Down	RPL10	50S ribosomal protein L10 chloroplastic
AT1G74810	8.89411e-07	5.81493e-06	Down	BOR5	Putative boron transporter 5
AT1G55490	8.9314e-07	5.83587e-06	Down	CPN60B1	Chaperonin 60 subunit beta 1 chloroplastic
AT4G14540	8.93192e-07	5.83587e-06	Down	NFYB3	Nuclear transcription factor Y subunit B-3
AT5G52780	9.06702e-07	5.9203e-06	Down		Uncharacterized protein PAM68-like
AT5G16400	9.0849e-07	5.93005e-06	Down	TRXF2	Thioredoxin F2 chloroplastic
AT5G52390	9.12195e-07	5.94946e-06	Down		PAR1 protein
AT2G46100	9.19109e-07	5.98579e-06	Down		Nuclear transport factor 2 (NTF2) family protein
AT5G54400	9.22784e-07	6.00483e-06	Down		S-adenosyl-L-methionine-dependent methyltransferases superfamily protein
AT1G19740	9.24408e-07	6.01253e-06	Down		ATP-dependent protease La (LON) domain protein
AT1G77450	9.25362e-07	6.0168e-06	Down	anac032	NAC domain containing protein 32
AT4G18670	9.49774e-07	6.16756e-06	Down	LRX5	Leucine-rich repeat extensin-like protein 5
AT1G32550	9.53142e-07	6.18744e-06	Down	FdC1	2Fe-2S ferredoxin-like superfamily protein
AT3G23550	9.54955e-07	6.19721e-06	Down	LAL5	MATE efflux family protein LAL5
AT4G24790	9.55469e-07	6.19855e-06	Down	F22K18.10	Protein STICHEL-like 2
AT1G08465	9.58474e-07	6.21604e-06	Down	YAB2	Putative axial regulator YABBY 2
AT3G16750	9.59987e-07	6.22385e-06	Down		unknown protein Has 4708 Blast hits to 1416 proteins in 195 species: Archae - 36 Bacteria - 1240 Metazoa - 1232 Fungi - 406 Plants - 191 Viruses - 23 Other Eukaryotes - 1580 (source: NCBI BLink).
AT1G49960	9.74155e-07	6.30962e-06	Down	NAT4	Nucleobase-ascorbate transporter 4
AT2G30570	9.78147e-07	6.33344e-06	Down	PSBW	Photosystem II reaction center W protein chloroplastic
AT4G12490	9.83093e-07	6.36137e-06	Down		pEARLI1-like lipid transfer protein 2
AT1G06680	1.0133e-06	6.54004e-06	Down	PSBP1	Oxygen-evolving enhancer protein 2-1 chloroplastic
AT5G59350	1.01617e-06	6.55644e-06	Down		unknown protein FUNCTIONS IN: molecular_function unknown INVOLVED IN: biological_process unknown LOCATED IN: endomembrane system EXPRESSED IN: 23 plant structures EXPRESSED DURING: 13 growth stages Has 1807 Blast hits to 1807 proteins in 277 s /.../: Archae - 0 Bacteria - 0 Metazoa - 736 Fungi - 347 Plants - 385 Viruses - 0 Other Eukaryotes - 339 (source: NCBI BLink).
AT3G47570	1.06181e-06	6.83781e-06	Down		Probable LRR receptor-like serine/threonine-protein kinase At3g47570
AT4G05120	1.07912e-06	6.93598e-06	Down	ENT3	Equilibrative nucleotide transporter 3
AT4G29150	1.11149e-06	7.13039e-06	Down	IQD25	IQ-domain 25
AT1G29090	1.11371e-06	7.14008e-06	Down		Cysteine proteinases superfamily protein
AT1G01780	1.12063e-06	7.17762e-06	Down	PLIM2B	LIM domain-containing protein PLIM2b
AT3G46370	1.14858e-06	7.34915e-06	Down		Leucine-rich repeat protein kinase family protein
AT3G26900	1.15176e-06	7.36292e-06	Down	SKL1	Probable inactive shikimate kinase like 1 chloroplastic
AT5G11270	1.15788e-06	7.39968e-06	Down	OCP3	Protein OVEREXPRESSOR OF CATIONIC PEROXIDASE 3
AT5G02250	1.16734e-06	7.45778e-06	Down	RNR1	Ribonuclease II chloroplastic/mitochondrial
AT3G01920	1.16938e-06	7.46799e-06	Down		DHBP synthase RibB-like alpha/beta domain
AT1G42960	1.18026e-06	7.53077e-06	Down		expressed protein localized to the inner membrane of the chloroplast.
AT1G67260	1.203e-06	7.66244e-06	Down	TCP1	Transcription factor TCP1
AT1G11580	1.21154e-06	7.71327e-06	Down	PME18	Pectinesterase/pectinesterase inhibitor 18
AT4G35290	1.23078e-06	7.82586e-06	Down	GLR3.2	Glutamate receptor 3.2
AT5G47900	1.25148e-06	7.94495e-06	Down		Protein of unknown function (DUF1624)
AT3G60620	1.25873e-06	7.98848e-06	Down	CDS5	Phosphatidate cytidylyltransferase 5 chloroplastic
AT3G42960	1.26716e-06	8.03441e-06	Down	TA1	Short-chain dehydrogenase reductase ATA1
AT5G51070	1.26989e-06	8.04664e-06	Down	CLPD	Chaperone protein ClpD chloroplastic
AT2G14247	1.28036e-06	8.10786e-06	Down		Expressed protein
AT2G23010	1.2906e-06	8.16761e-06	Down	SCPL9	Serine carboxypeptidase-like 9
AT1G70700	1.29459e-06	8.18769e-06	Down	TIFY7	Protein TIFY 7
AT3G06950	1.31054e-06	8.28337e-06	Down		Pseudouridine synthase family protein
AT3G25710	1.31444e-06	8.30544e-06	Down	BHLH32	Transcription factor AIG1
AT3G23080	1.32439e-06	8.36563e-06	Down		Polyketide cyclase/dehydrase and lipid transport superfamily protein
AT1G20340	1.32588e-06	8.37247e-06	Down	DRT112	Plastocyanin major isoform chloroplastic
AT4G01800	1.33809e-06	8.44691e-06	Down	SECA1	Protein translocase subunit SECA1 chloroplastic
AT2G21320	1.34407e-06	8.47405e-06	Down	BBX18	B-box zinc finger protein 18
AT1G50290	1.35338e-06	8.52476e-06	Down		unknown protein Has 2 Blast hits to 2 proteins in 1 species: Archae - 0 Bacteria - 0 Metazoa - 0 Fungi - 0 Plants - 2 Viruses - 0 Other Eukaryotes - 0 (source: NCBI BLink).
AT1G72645	1.36661e-06	8.59734e-06	Down		unknown protein FUNCTIONS IN: molecular_function unknown INVOLVED IN: biological_process unknown LOCATED IN: endomembrane system Has 35333 Blast hits to 34131 proteins in 2444 species: Archae - 798 Bacteria - 22429 Metazoa - 974 Fungi - 991 /.../ - 531 Viruses - 0 Other Eukaryotes - 9610 (source: NCBI BLink).
AT3G27150	1.3726e-06	8.62693e-06	Down		F-box/kelch-repeat protein At3g27150
AT3G05937	1.37973e-06	8.66633e-06	Down		unknown protein Has 30201 Blast hits to 17322 proteins in 780 species: Archae - 12 Bacteria - 1396 Metazoa - 17338 Fungi - 3422 Plants - 5037 Viruses - 0 Other Eukaryotes - 2996 (source: NCBI BLink).
AT5G62630	1.38686e-06	8.7084e-06	Down	HIPL2	HIPL2 protein
AT4G07400	1.38784e-06	8.71183e-06	Down	FBL8	Putative F-box/LRR-repeat protein 8
AT1G18773	1.39919e-06	8.77485e-06	Down		FUNCTIONS IN: molecular_function unknown INVOLVED IN: biological_process unknown LOCATED IN: endomembrane system BEST Arabidopsis thaliana protein match is: carboxylesterases (TAIR:AT4G22300.1) Has 30201 Blast hits to 17322 proteins in 780 speci /.../chae - 12 Bacteria - 1396 Metazoa - 17338 Fungi - 3422 Plants - 5037 Viruses - 0 Other Eukaryotes - 2996 (source: NCBI BLink).
AT3G18800	1.41108e-06	8.8429e-06	Down		unknown protein FUNCTIONS IN: molecular_function unknown INVOLVED IN: biological_process unknown LOCATED IN: plasma membrane EXPRESSED IN: 17 plant structures EXPRESSED DURING: 12 growth stages Has 58 Blast hits to 58 proteins in 12 species: A /.../- 0 Bacteria - 0 Metazoa - 0 Fungi - 0 Plants - 58 Viruses - 0 Other Eukaryotes - 0 (source: NCBI BLink).
AT1G06570	1.43145e-06	8.96057e-06	Down	PDS1	phytoene desaturation 1
AT3G26200	1.44782e-06	9.0489e-06	Down	CYP71B22	Cytochrome P450 71B22
AT1G69935	1.45671e-06	9.08848e-06	Down	SHW1	short hypocotyl in white light1
AT2G41800	1.47644e-06	9.20494e-06	Down		Protein of unknown function DUF642
AT3G59510	1.48177e-06	9.22959e-06	Down		Leucine-rich repeat (LRR) family protein
AT2G07000	1.48983e-06	9.27691e-06	Down		unknown protein Has 1 Blast hits to 1 proteins in 1 species: Archae - 0 Bacteria - 0 Metazoa - 0 Fungi - 0 Plants - 1 Viruses - 0 Other Eukaryotes - 0 (source: NCBI BLink).
AT1G33430	1.49393e-06	9.29954e-06	Down	B3GALT8	Probable beta-13-galactosyltransferase 8
AT3G50980	1.49608e-06	9.31006e-06	Down	XERO1	Dehydrin Xero 1
AT3G25480	1.52135e-06	9.45566e-06	Down	STR4A	Rhodanese-like domain-containing protein 4A chloroplastic
AT4G22560	1.52609e-06	9.48219e-06	Down		unknown protein BEST Arabidopsis thaliana protein match is: unknown protein (TAIR:AT4G12450.1) Has 380 Blast hits to 380 proteins in 21 species: Archae - 0 Bacteria - 0 Metazoa - 0 Fungi - 6 Plants - 374 Viruses - 0 Other Eukaryotes - 0 (sou /.../CBI BLink).
AT3G55000	1.53454e-06	9.52744e-06	Down	TON1A	Protein TONNEAU 1a
AT5G38710	1.53479e-06	9.52744e-06	Down	POX2	Proline dehydrogenase 2 mitochondrial
AT3G19270	1.53691e-06	9.53767e-06	Down	CYP707A4	Abscisic acid 8'-hydroxylase 4
AT4G30825	1.53827e-06	9.54313e-06	Down		Pentatricopeptide repeat-containing protein At4g30825 chloroplastic
AT3G52150	1.54426e-06	9.57735e-06	Down		RNA-binding (RRM/RBD/RNP motifs) family protein
AT3G15095	1.54604e-06	9.58544e-06	Down		unknown protein FUNCTIONS IN: molecular_function unknown INVOLVED IN: biological_process unknown LOCATED IN: chloroplast EXPRESSED IN: 22 plant structures EXPRESSED DURING: 13 growth stages Has 9762 Blast hits to 6439 proteins in 764 species: /.../ - 77 Bacteria - 1339 Metazoa - 3211 Fungi - 718 Plants - 437 Viruses - 131 Other Eukaryotes - 3849 (source: NCBI BLink).
AT4G36040	1.59252e-06	9.85847e-06	Down	ATJ11	Chaperone protein dnaJ 11 chloroplastic
AT2G24260	1.62909e-06	1.00694e-05	Down	BHLH66	Transcription factor bHLH66
AT1G01453	1.64781e-06	1.01788e-05	Down		unknown protein FUNCTIONS IN: molecular_function unknown INVOLVED IN: biological_process unknown LOCATED IN: cellular_component unknown BEST Arabidopsis thaliana protein match is: unknown protein (TAIR:AT4G01110.1) Has 30201 Blast hits to 17322 /.../ins in 780 species: Archae - 12 Bacteria - 1396 Metazoa - 17338 Fungi - 3422 Plants - 5037 Viruses - 0 Other Eukaryotes - 2996 (source: NCBI BLink).
AT2G45150	1.65417e-06	1.0215e-05	Down	CDS4	cytidinediphosphate diacylglycerol synthase 4
AT5G43610	1.65894e-06	1.02413e-05	Down	SUC6	Putative sucrose transport protein SUC6
AT3G20930	1.66167e-06	1.0255e-05	Down		RNA-binding (RRM/RBD/RNP motifs) family protein
AT4G13830	1.7097e-06	1.05417e-05	Down	ATJ20	Chaperone protein dnaJ 20 chloroplastic
AT2G44240	1.73083e-06	1.06655e-05	Down		Protein of Unknown Function (DUF239)
AT1G67660	1.7366e-06	1.06978e-05	Down		Restriction endonuclease type II-like superfamily protein
AT1G02610	1.76676e-06	1.08736e-05	Down		RING/FYVE/PHD zinc finger superfamily protein
AT5G08350	1.77027e-06	1.08886e-05	Down		GEM-like protein 4
AT4G29400	1.77849e-06	1.09358e-05	Down		Protein of unknown function (DUF3531)
AT4G16400	1.80872e-06	1.1098e-05	Down		unknown protein BEST Arabidopsis thaliana protein match is: unknown protein (TAIR:AT3G13175.1) Has 30201 Blast hits to 17322 proteins in 780 species: Archae - 12 Bacteria - 1396 Metazoa - 17338 Fungi - 3422 Plants - 5037 Viruses - 0 Other Eu /.../es - 2996 (source: NCBI BLink).
AT3G10140	1.85765e-06	1.13774e-05	Down	RECA3	DNA repair protein recA homolog 2 mitochondrial
AT1G31330	1.86191e-06	1.13951e-05	Down	PSAF	Photosystem I reaction center subunit III chloroplastic
AT1G17640	1.88654e-06	1.15403e-05	Down		RNA-binding (RRM/RBD/RNP motifs) family protein
AT5G01380	1.92046e-06	1.17371e-05	Down	GT-3A	Trihelix transcription factor GT-3a
AT1G65480	1.93845e-06	1.18327e-05	Down	FT	Protein FLOWERING LOCUS T
AT5G44400	1.96618e-06	1.19875e-05	Down		FAD-binding Berberine family protein
AT5G46390	1.9957e-06	1.21601e-05	Down	CTPA1	Carboxyl-terminal-processing peptidase 1 chloroplastic
AT5G07670	2.02208e-06	1.2306e-05	Down		F-box protein At5g07670
AT3G44020	2.02646e-06	1.23289e-05	Down		thylakoid lumenal P17.1 protein
AT4G31400	2.04512e-06	1.24349e-05	Down	CTF7	Protein CHROMOSOME TRANSMISSION FIDELITY 7
AT3G10790	2.07302e-06	1.25893e-05	Down		Putative F-box protein At3g10790
AT1G66390	2.08778e-06	1.26637e-05	Down	MYB90	Transcription factor MYB90
AT2G38530	2.15324e-06	1.30333e-05	Down	LTP2	Non-specific lipid-transfer protein 2
AT1G09420	2.16594e-06	1.31028e-05	Down	G6PD4	Glucose-6-phosphate 1-dehydrogenase 4 chloroplastic
AT5G61270	2.1803e-06	1.31812e-05	Down	BHLH72	Transcription factor PIF7
AT2G36830	2.21113e-06	1.33556e-05	Down	TIP1-1	Aquaporin TIP1-1
AT3G16910	2.21423e-06	1.33703e-05	Down	AAE7	Acetate/butyrate--CoA ligase AAE7 peroxisomal
AT2G02120	2.22567e-06	1.34354e-05	Down	PDF2.1	Defensin-like protein 4
AT5G05430	2.25562e-06	1.36039e-05	Down		RNA-binding protein
AT1G22570	2.28075e-06	1.37431e-05	Down	NPF5.15	Protein NRT1/ PTR FAMILY 5.15
AT3G23930	2.28936e-06	1.37868e-05	Down		unknown protein FUNCTIONS IN: molecular_function unknown INVOLVED IN: N-terminal protein myristoylation LOCATED IN: cellular_component unknown EXPRESSED IN: hypocotyl BEST Arabidopsis thaliana protein match is: unknown protein (TAIR:AT4G13540.1 /.../ 10639 Blast hits to 7432 proteins in 646 species: Archae - 82 Bacteria - 826 Metazoa - 5047 Fungi - 759 Plants - 314 Viruses - 86 Other Eukaryotes -…
AT4G02260	2.29693e-06	1.38282e-05	Down	RSH1	Putative GTP diphosphokinase RSH1 chloroplastic
AT3G21750	2.29878e-06	1.38352e-05	Down	UGT71B1	UDP-glycosyltransferase 71B1
AT1G62500	2.31106e-06	1.38843e-05	Down		Bifunctional inhibitor/lipid-transfer protein/seed storage 2S albumin superfamily protein
AT5G08640	2.31965e-06	1.39276e-05	Down	FLS1	Flavonol synthase/flavanone 3-hydroxylase
AT3G18485	2.32311e-06	1.39362e-05	Down	ILR2	iaa-leucine resistant 2
AT5G20810	2.32316e-06	1.39362e-05	Down		SAUR-like auxin-responsive protein family
AT3G05600	2.33421e-06	1.399e-05	Down		alpha/beta-Hydrolases superfamily protein
AT3G62499	2.33953e-06	1.40135e-05	Down		YTH family protein
AT2G18120	2.3623e-06	1.41373e-05	Down	SRS4	Protein SHI RELATED SEQUENCE 4
AT4G21200	2.36563e-06	1.41488e-05	Down	GA2OX8	Gibberellin 2-beta-dioxygenase 8
AT1G02800	2.39209e-06	1.42943e-05	Down	CEL2	Endoglucanase 1
AT1G24570	2.44644e-06	1.45845e-05	Down		Protein of unknown function (DUF707)
AT1G64920	2.51634e-06	1.49526e-05	Down	UGT79B11	UDP-glycosyltransferase 79B11
AT2G37180	2.56704e-06	1.52404e-05	Down	PIP2-3	Aquaporin PIP2-3
AT1G74970	2.57166e-06	1.52633e-05	Down	RPS9	30S ribosomal protein S9 chloroplastic
AT2G04840	2.58164e-06	1.53181e-05	Down		Protein of unknown function (DUF295)
AT4G38840	2.61395e-06	1.54961e-05	Down		SAUR-like auxin-responsive protein family
AT1G01190	2.63137e-06	1.55901e-05	Down	CYP78A8	cytochrome P450 family 78 subfamily A polypeptide 8
AT4G05100	2.67249e-06	1.58152e-05	Down	AtMYB74	myb domain protein 74
AT2G10940	2.67408e-06	1.58199e-05	Down		Bifunctional inhibitor/lipid-transfer protein/seed storage 2S albumin superfamily protein
AT2G01290	2.68095e-06	1.58513e-05	Down	RPI2	Probable ribose-5-phosphate isomerase 2
AT4G13550	2.69311e-06	1.59185e-05	Down		triglyceride lipasestriglyceride lipases
AT4G20320	2.71863e-06	1.60552e-05	Down		CTP synthase family protein
AT4G28420	2.80907e-06	1.65602e-05	Down		Probable aminotransferase TAT1
AT5G67245	2.85802e-06	1.6834e-05	Down		unknown protein FUNCTIONS IN: molecular_function unknown INVOLVED IN: biological_process unknown LOCATED IN: mitochondrion BEST Arabidopsis thaliana protein match is: unknown protein (TAIR:AT5G65609.1) Has 35333 Blast hits to 34131 proteins in /.../pecies: Archae - 798 Bacteria - 22429 Metazoa - 974 Fungi - 991 Plants - 531 Viruses - 0 Other Eukaryotes - 9610 (source: NCBI BLink).
AT3G11750	2.87611e-06	1.69257e-05	Down	FOLB1	Dihydroneopterin aldolase 1
AT5G48620	2.92016e-06	1.71699e-05	Down	RPP8L4	Probable disease resistance RPP8-like protein 4
AT3G02450	3.0345e-06	1.7811e-05	Down		cell division protein ftsH putative
AT4G21400	3.05255e-06	1.79065e-05	Down	CRK28	cysteine-rich RLK (RECEPTOR-like protein kinase) 28
AT1G69870	3.09251e-06	1.81357e-05	Down	NPF2.13	Protein NRT1/ PTR FAMILY 2.13
AT3G04030	3.14324e-06	1.8401e-05	Down		Homeodomain-like superfamily protein
AT1G73870	3.19086e-06	1.86744e-05	Down	COL7	Zinc finger protein CONSTANS-LIKE 7
AT1G04640	3.20191e-06	1.87336e-05	Down	LIP2	Octanoyltransferase
AT3G53240	3.20388e-06	1.87397e-05	Down	AtRLP45	receptor like protein 45
AT5G57930	3.21943e-06	1.88197e-05	Down	APO2	APO protein 2 chloroplastic
AT5G05420	3.22441e-06	1.88325e-05	Down	FKBP15-3	Peptidyl-prolyl cis-trans isomerase FKBP15-3
AT2G25605	3.22556e-06	1.88337e-05	Down		unknown protein FUNCTIONS IN: molecular_function unknown INVOLVED IN: biological_process unknown LOCATED IN: chloroplast Has 75 Blast hits to 75 proteins in 20 species: Archae - 2 Bacteria - 4 Metazoa - 0 Fungi - 0 Plants - 36 Viruses - 0 /.../Eukaryotes - 33 (source: NCBI BLink).
AT5G13820	3.23493e-06	1.88829e-05	Down	TRP4	Telomere repeat-binding protein 4
AT2G14050	3.25024e-06	1.89558e-05	Down	MCM9	Probable DNA helicase MCM9
AT4G38370	3.34952e-06	1.9501e-05	Down		Phosphoglycerate mutase family protein
AT4G34630	3.35604e-06	1.95325e-05	Down		unknown protein Has 30 Blast hits to 30 proteins in 10 species: Archae - 0 Bacteria - 2 Metazoa - 0 Fungi - 0 Plants - 24 Viruses - 0 Other Eukaryotes - 4 (source: NCBI BLink).
AT3G13490	3.35687e-06	1.95325e-05	Down	OVA5	Lysyl-tRNA synthetase class II
AT2G44990	3.35838e-06	1.95356e-05	Down	CCD7	carotenoid cleavage dioxygenase 7
AT1G53090	3.36806e-06	1.95863e-05	Down	SPA4	Protein SPA1-RELATED 4
AT5G50740	3.5088e-06	2.03812e-05	Down		Heavy metal transport/detoxification superfamily protein
AT4G31530	3.51282e-06	2.03986e-05	Down		NAD(P)-binding Rossmann-fold superfamily protein
AT3G18870	3.52974e-06	2.04851e-05	Down		Mitochondrial transcription termination factor family protein
AT2G21640	3.54142e-06	2.0541e-05	Down		Encodes a protein of unknown function that is a marker for oxidative stress response.
AT1G60260	3.55329e-06	2.0598e-05	Down	BGLU5	beta glucosidase 5
AT3G51760	3.56592e-06	2.06653e-05	Down		Protein of unknown function (DUF688)
AT4G18610	3.56957e-06	2.06805e-05	Down	LSH9	Protein LIGHT-DEPENDENT SHORT HYPOCOTYLS 9
AT2G19930	3.57512e-06	2.07067e-05	Down	RDR5	Probable RNA-dependent RNA polymerase 5
AT4G16600	3.65182e-06	2.11267e-05	Down	PGSIP7	Putative glucuronosyltransferase PGSIP7
AT3G62910	3.73306e-06	2.15657e-05	Down	APG3	Peptide chain release factor APG3 chloroplastic
AT1G12700	3.74826e-06	2.16473e-05	Down		ATP bindingnucleic acid bindinghelicases
AT4G13540	3.77146e-06	2.1775e-05	Down		unknown protein INVOLVED IN: N-terminal protein myristoylation BEST Arabidopsis thaliana protein match is: unknown protein (TAIR:AT3G23930.1) Has 4658 Blast hits to 3455 proteins in 431 species: Archae - 39 Bacteria - 387 Metazoa - 1842 Fungi /.../ Plants - 133 Viruses - 38 Other Eukaryotes - 1783 (source: NCBI BLink).
AT1G14642	3.78032e-06	2.18075e-05	Down		unknown protein FUNCTIONS IN: molecular_function unknown INVOLVED IN: biological_process unknown LOCATED IN: cellular_component unknown Has 0 Blast hits to 0 proteins in 0 species (source: NCBI BLink).
AT2G16490	3.89504e-06	2.23859e-05	Down		XH domain-containing protein
AT5G52190	3.91012e-06	2.24662e-05	Down		Sugar isomerase (SIS) family protein
AT3G10405	3.95461e-06	2.27024e-05	Down		unknown protein FUNCTIONS IN: molecular_function unknown INVOLVED IN: pollen development LOCATED IN: chloroplast Has 44 Blast hits to 44 proteins in 20 species: Archae - 0 Bacteria - 4 Metazoa - 0 Fungi - 0 Plants - 39 Viruses - 0 Other Eu /.../es - 1 (source: NCBI BLink).
AT2G24740	4.00691e-06	2.29915e-05	Down	SUVH8	Histone-lysine N-methyltransferase H3 lysine-9 specific SUVH8
AT1G61840	4.0115e-06	2.30093e-05	Down		Cysteine/Histidine-rich C1 domain family protein
AT4G04350	4.04746e-06	2.3209e-05	Down	EMB2369	tRNA synthetase class I (I L M and V) family protein
AT3G28600	4.11237e-06	2.35611e-05	Down		P-loop containing nucleoside triphosphate hydrolases superfamily protein
AT2G45770	4.13904e-06	2.37071e-05	Down	CPFTSY	Cell division protein FtsY homolog chloroplastic
AT1G56000	4.1791e-06	2.39094e-05	Down		FAD/NAD(P)-binding oxidoreductase family protein
AT4G38225	4.20219e-06	2.40347e-05	Down		unknown protein FUNCTIONS IN: molecular_function unknown INVOLVED IN: biological_process unknown LOCATED IN: chloroplast EXPRESSED IN: 21 plant structures EXPRESSED DURING: 13 growth stages Has 35333 Blast hits to 34131 proteins in 2444 specie /.../hae - 798 Bacteria - 22429 Metazoa - 974 Fungi - 991 Plants - 531 Viruses - 0 Other Eukaryotes - 9610 (source: NCBI BLink).
AT3G10160	4.21892e-06	2.41164e-05	Down	FPGS2	Folylpolyglutamate synthase
AT1G74730	4.24031e-06	2.42252e-05	Down		Protein of unknown function (DUF1118)
AT1G73990	4.35682e-06	2.48345e-05	Down	SPPA	Serine protease SPPA chloroplastic
AT1G03470	4.37202e-06	2.49e-05	Down	NET3A	Protein NETWORKED 3A
AT5G04190	4.41793e-06	2.51473e-05	Down	PKS4	Protein PHYTOCHROME KINASE SUBSTRATE 4
AT2G38780	4.43963e-06	2.52637e-05	Down		unknown protein FUNCTIONS IN: molecular_function unknown INVOLVED IN: biological_process unknown LOCATED IN: chloroplast EXPRESSED IN: 21 plant structures EXPRESSED DURING: 13 growth stages Has 58 Blast hits to 58 proteins in 23 species: Archa /.../ Bacteria - 4 Metazoa - 1 Fungi - 0 Plants - 44 Viruses - 0 Other Eukaryotes - 9 (source: NCBI BLink).
AT5G07020	4.4581e-06	2.53616e-05	Down		proline-rich family protein
AT5G40450	4.54571e-06	2.58381e-05	Down		unknown protein FUNCTIONS IN: molecular_function unknown INVOLVED IN: biological_process unknown LOCATED IN: chloroplast plasma membrane EXPRESSED IN: 24 plant structures EXPRESSED DURING: 13 growth stages Has 30201 Blast hits to 17322 protei /.../780 species: Archae - 12 Bacteria - 1396 Metazoa - 17338 Fungi - 3422 Plants - 5037 Viruses - 0 Other Eukaryotes - 2996 (source: NCBI BLink).
AT1G48330	4.58576e-06	2.60364e-05	Down		unknown protein BEST Arabidopsis thaliana protein match is: unknown protein (TAIR:AT3G17580.1) Has 40 Blast hits to 40 proteins in 11 species: Archae - 0 Bacteria - 0 Metazoa - 0 Fungi - 0 Plants - 40 Viruses - 0 Other Eukaryotes - 0 (source /.../ BLink).
AT2G31150	4.84816e-06	2.74489e-05	Down		ATP bindingATPases coupled to transmembrane movement of ions phosphorylative mechanism
AT2G19650	4.8555e-06	2.74762e-05	Down		Cysteine/Histidine-rich C1 domain family protein
AT4G38060	4.87008e-06	2.7542e-05	Down		unknown protein BEST Arabidopsis thaliana protein match is: unknown protein (TAIR:AT5G65480.1) Has 35333 Blast hits to 34131 proteins in 2444 species: Archae - 798 Bacteria - 22429 Metazoa - 974 Fungi - 991 Plants - 531 Viruses - 0 Other Euk /.../s - 9610 (source: NCBI BLink).
AT2G38800	4.9204e-06	2.78188e-05	Down		Plant calmodulin-binding protein-related
AT3G56360	4.93648e-06	2.79019e-05	Down		unknown protein FUNCTIONS IN: molecular_function unknown INVOLVED IN: biological_process unknown LOCATED IN: chloroplast EXPRESSED IN: 24 plant structures EXPRESSED DURING: 15 growth stages BEST Arabidopsis thaliana protein match is: unknown p /.../ (TAIR:AT5G05250.1) Has 45 Blast hits to 45 proteins in 13 species: Archae - 0 Bacteria - 0 Metazoa - 0 Fungi - 0 Plants - 45 Viruses - 0 Other Eukary…
AT1G64910	4.94212e-06	2.79181e-05	Down	UGT79B10	UDP-glycosyltransferase 79B10
AT3G27160	4.99772e-06	2.82163e-05	Down	GHS1	Ribosomal protein S21 family protein
AT3G62000	5.02731e-06	2.83754e-05	Down		S-adenosyl-L-methionine-dependent methyltransferases superfamily protein
AT3G05340	5.03946e-06	2.84281e-05	Down	PCMP-E83	Pentatricopeptide repeat-containing protein At3g05340
AT1G64360	5.04156e-06	2.8432e-05	Down		unknown protein Has 6 Blast hits to 6 proteins in 2 species: Archae - 0 Bacteria - 0 Metazoa - 0 Fungi - 0 Plants - 6 Viruses - 0 Other Eukaryotes - 0 (source: NCBI BLink).
AT4G20360	5.07682e-06	2.86148e-05	Down	TUFA	Elongation factor Tu chloroplastic
AT1G69200	5.10728e-06	2.87623e-05	Down	FLN2	fructokinase-like 2
AT2G21840	5.17201e-06	2.90863e-05	Down		Cysteine/Histidine-rich C1 domain family protein
AT1G69790	5.1799e-06	2.91225e-05	Down		Protein kinase superfamily protein
AT4G02020	5.18926e-06	2.9167e-05	Down	EZA1	Histone-lysine N-methyltransferase EZA1
AT1G21680	5.2842e-06	2.9684e-05	Down		DPP6 N-terminal domain-like protein
AT3G15520	5.39099e-06	3.02418e-05	Down	CYP37	Peptidyl-prolyl cis-trans isomerase CYP37 chloroplastic
AT1G62940	5.49163e-06	3.07721e-05	Down	4CLL1	4-coumarate--CoA ligase-like 1
AT1G35560	5.5321e-06	3.0973e-05	Down	TCP23	Transcription factor TCP23
AT5G64940	5.65509e-06	3.15826e-05	Down	ATATH13	ABC2 homolog 13
AT5G13870	5.70342e-06	3.18261e-05	Down	XTH5	Probable xyloglucan endotransglucosylase/hydrolase protein 5
AT3G50685	5.72733e-06	3.19507e-05	Down		unknown protein Has 52 Blast hits to 46 proteins in 20 species: Archae - 0 Bacteria - 0 Metazoa - 0 Fungi - 0 Plants - 45 Viruses - 0 Other Eukaryotes - 7 (source: NCBI BLink).
AT1G20180	5.76827e-06	3.21434e-05	Down		UPF0496 protein At1g20180
AT2G02820	5.8536e-06	3.25649e-05	Down	MYB88	myb domain protein 88
AT1G21310	5.88424e-06	3.27263e-05	Down	EXT3	Extensin-3
AT1G76110	5.89808e-06	3.27942e-05	Down	HMGB9	High mobility group B protein 9
AT2G35950	5.91095e-06	3.28567e-05	Down	EDA12	embryo sac development arrest 12
AT2G28880	5.95803e-06	3.3091e-05	Down	ADCS	Aminodeoxychorismate synthase chloroplastic
AT2G43150	5.96218e-06	3.3105e-05	Down		Proline-rich extensin-like family protein
AT1G28650	6.22322e-06	3.44973e-05	Down		GDSL esterase/lipase At1g28650
AT1G66480	6.50054e-06	3.59259e-05	Down		Uncharacterized protein At1g66480
AT1G27360	6.58247e-06	3.63289e-05	Down	SPL11	Squamosa promoter-binding-like protein 11
AT4G22200	6.75927e-06	3.72129e-05	Down	AKT2	Potassium channel AKT2/3
AT3G04720	6.7721e-06	3.72632e-05	Down	HEL	Hevein-like preproprotein
AT4G01420	6.81166e-06	3.74502e-05	Down	CBL5	Calcineurin B-like protein 5
AT4G38300	6.86673e-06	3.77015e-05	Down		glycosyl hydrolase family 10 protein
AT1G03055	7.04498e-06	3.86381e-05	Down	D27	Beta-carotene isomerase D27 chloroplastic
AT2G38195	7.08978e-06	3.88626e-05	Down		RING/U-box superfamily protein
AT2G04190	7.11278e-06	3.89781e-05	Down		TRAF-like family protein
AT4G10060	7.13653e-06	3.90976e-05	Down		Beta-glucosidase GBA2 type family protein
AT1G20816	7.15266e-06	3.91753e-05	Down	OEP21A	Outer envelope pore protein 21A chloroplastic
AT3G02110	7.27967e-06	3.98169e-05	Down	SCPL25	Serine carboxypeptidase-like 25
AT4G12840	7.28522e-06	3.98364e-05	Down		Protein of unknown function (DUF707)
AT4G16190	7.38838e-06	4.03677e-05	Down		Papain family cysteine protease
AT5G14920	7.42456e-06	4.05433e-05	Down	GASA14	Gibberellin-regulated protein 14
AT2G46830	7.51494e-06	4.10258e-05	Down	CCA1	Protein CCA1
AT5G55250	7.57293e-06	4.13199e-05	Down	IAMT1	Indole-3-acetate O-methyltransferase 1
AT4G33500	7.65602e-06	4.17056e-05	Down		Probable protein phosphatase 2C 62
AT3G04450	7.68127e-06	4.18092e-05	Down		Homeodomain-like superfamily protein
AT5G67390	7.70689e-06	4.1926e-05	Down		unknown protein BEST Arabidopsis thaliana protein match is: Plant protein of unknown function (DUF863) (TAIR:AT1G69360.1) Has 1807 Blast hits to 1807 proteins in 277 species: Archae - 0 Bacteria - 0 Metazoa - 736 Fungi - 347 Plants - 385 Viru /.../0 Other Eukaryotes - 339 (source: NCBI BLink).
AT1G31920	7.73844e-06	4.20522e-05	Down	PCMP-H11	Pentatricopeptide repeat-containing protein At1g31920
AT5G18404	7.78448e-06	4.22795e-05	Down		unknown protein Has 30201 Blast hits to 17322 proteins in 780 species: Archae - 12 Bacteria - 1396 Metazoa - 17338 Fungi - 3422 Plants - 5037 Viruses - 0 Other Eukaryotes - 2996 (source: NCBI BLink).
AT2G46790	7.78656e-06	4.22795e-05	Down	APRR9	Two-component response regulator-like APRR9
AT5G54600	7.98892e-06	4.33083e-05	Down	RPL24	50S ribosomal protein L24 chloroplastic
AT1G23360	8.18291e-06	4.42884e-05	Down	MENG	2-phytyl-14-beta-naphthoquinone methyltransferase chloroplastic
AT4G00180	8.37461e-06	4.52409e-05	Down	YAB3	Axial regulator YABBY 3
AT1G03680	8.6852e-06	4.68434e-05	Down	ATHM1	Thioredoxin M1 chloroplastic
AT1G05780	8.8632e-06	4.7714e-05	Down		Vacuolar ATPase assembly integral membrane protein VMA21-like domain
AT4G01130	8.97351e-06	4.8282e-05	Down		GDSL esterase/lipase At4g01130
AT5G65970	9.0645e-06	4.87326e-05	Down	MLO10	MLO-like protein 10
AT3G13210	9.31988e-06	4.99456e-05	Down		crooked neck protein putative / cell cycle protein putative
AT5G28646	9.35508e-06	5.01076e-05	Down	WVD2	Protein WAVE-DAMPENED 2
AT5G03900	9.40902e-06	5.0343e-05	Down		Uncharacterized protein At5g03900 chloroplastic
AT4G22950	9.5287e-06	5.09292e-05	Down	AGL19	Agamous-like MADS-box protein AGL19
AT5G28030	9.58748e-06	5.12027e-05	Down	DES1	Bifunctional cystathionine gamma-lyase/cysteine synthase
AT1G35680	9.65021e-06	5.14831e-05	Down	RPL21	50S ribosomal protein L21 chloroplastic
AT5G01830	9.65575e-06	5.1499e-05	Down	PUB16	U-box domain-containing protein 16
AT2G21850	9.68535e-06	5.16433e-05	Down		Cysteine/Histidine-rich C1 domain family protein
AT1G11190	9.75558e-06	5.19353e-05	Down	ENDO1	Endonuclease 1
AT4G32260	9.76454e-06	5.19685e-05	Down		ATPase F0 complex subunit B/B' bacterial/chloroplast
AT3G01370	9.76699e-06	5.19685e-05	Down	ATCFM2	CRM family member 2
AT1G67460	9.83559e-06	5.22783e-05	Down		Minichromosome maintenance (MCM2/3/5) family protein
AT2G32390	9.85905e-06	5.23892e-05	Down	GLR3.5	glutamate receptor 3.5
AT3G24420	9.89907e-06	5.25603e-05	Down		alpha/beta-Hydrolases superfamily protein
AT2G06255	1.00911e-05	5.35092e-05	Down	EFL3	Protein ELF4-LIKE 3
AT4G13840	1.03278e-05	5.46924e-05	Down	CER26	Protein ECERIFERUM 26
AT5G59390	1.03346e-05	5.47141e-05	Down		XH/XS domain-containing protein
AT1G14870	1.03663e-05	5.48675e-05	Down	PCR2	Protein PLANT CADMIUM RESISTANCE 2
AT3G03170	1.06969e-05	5.65136e-05	Down		unknown protein BEST Arabidopsis thaliana protein match is: unknown protein (TAIR:AT5G24890.1) Has 184 Blast hits to 184 proteins in 18 species: Archae - 0 Bacteria - 0 Metazoa - 0 Fungi - 0 Plants - 184 Viruses - 0 Other Eukaryotes - 0 (sou /.../CBI BLink).
AT1G49830	1.08062e-05	5.70462e-05	Down		basic helix-loop-helix (bHLH) DNA-binding superfamily protein
AT2G42530	1.08979e-05	5.74852e-05	Down	COR15B	Protein COLD-REGULATED 15B chloroplastic
AT3G53040	1.09571e-05	5.77821e-05	Down		late embryogenesis abundant protein putative / LEA protein putative
AT5G46140	1.09755e-05	5.7849e-05	Down		Protein of unknown function (DUF295)
AT5G24290	1.10189e-05	5.80626e-05	Down	MEB2	Membrane protein of ER body 2
AT2G15780	1.11532e-05	5.8724e-05	Down		Cupredoxin superfamily protein
AT3G30460	1.13169e-05	5.95082e-05	Down		RING/U-box superfamily protein
AT5G66570	1.15198e-05	6.05121e-05	Down	PSBO1	Oxygen-evolving enhancer protein 1-1 chloroplastic
AT3G62470	1.15642e-05	6.07134e-05	Down		Pentatricopeptide repeat-containing protein At3g62470 mitochondrial
AT1G73530	1.21473e-05	6.35729e-05	Down		RNA-binding (RRM/RBD/RNP motifs) family protein
AT5G53390	1.22486e-05	6.40065e-05	Down		O-acyltransferase (WSD1-like) family protein
[truncated: 618 more rows]

## Sheet: 2228 genes in Ws＜gcn5
ID	P value	FDR	Change	Gene	Annotation
AT1G14910	4.20637e-124	2.82528e-120	Up		Putative clathrin assembly protein At1g14910
AT5G15630	2.60238e-85	5.1206e-82	Up	COBL4	COBRA-like protein 4
AT1G13635	2.79536e-85	5.1206e-82	Up		DNA glycosylase superfamily protein
AT4G29780	3.98046e-84	6.68385e-81	Up		unknown protein BEST Arabidopsis thaliana protein match is: unknown protein (TAIR:AT5G12010.1) Has 945 Blast hits to 944 proteins in 87 species: Archae - 0 Bacteria - 0 Metazoa - 519 Fungi - 43 Plants - 365 Viruses - 0 Other Eukaryotes - 18 /.../e: NCBI BLink).
AT3G18660	1.04506e-83	1.50414e-80	Up	GUX1	UDP-glucuronate:xylan alpha-glucuronosyltransferase 1
AT4G34410	6.25386e-80	7.41266e-77	Up	ERF109	Ethylene-responsive transcription factor ERF109
AT5G42180	6.63438e-80	7.42682e-77	Up	PER64	Peroxidase 64
AT1G08340	1.4611e-79	1.54953e-76	Up	ROPGAP5	Rho GTPase-activating protein 5
AT2G28315	1.60677e-79	1.5599e-76	Up		Nucleotide/sugar transporter family protein
AT1G32770	2.47221e-79	2.16229e-76	Up	NAC012	NAC domain-containing protein 12
AT5G21960	2.57543e-79	2.16229e-76	Up	ERF016	Ethylene-responsive transcription factor ERF016
AT2G37090	3.66421e-79	2.95335e-76	Up	IRX9	Probable beta-14-xylosyltransferase IRX9
AT5G20240	4.81705e-79	3.73321e-76	Up	PI	Floral homeotic protein PISTILLATA
AT1G73540	8.55252e-79	6.38271e-76	Up	NUDT21	Nudix hydrolase 21 chloroplastic
AT4G18780	1.56834e-78	1.12865e-75	Up	CESA8	Cellulose synthase A catalytic subunit 8
AT5G60020	2.71017e-78	1.8831e-75	Up	LAC17	Laccase-17
AT5G51890	3.12923e-76	1.97044e-73	Up	PER66	Peroxidase 66
AT5G42380	5.15677e-75	3.05614e-72	Up	CML37	Calcium-binding protein CML37
AT4G26580	1.13951e-73	6.56032e-71	Up		RING/U-box superfamily protein
AT1G18300	1.37902e-73	7.71866e-71	Up	NUDT4	Nudix hydrolase 4
AT5G17420	2.46134e-71	1.27169e-68	Up	CESA7	Cellulose synthase A catalytic subunit 7
AT3G61190	6.74699e-70	3.23695e-67	Up	BAP1	BON1-associated protein 1
AT3G55990	9.60304e-70	4.50003e-67	Up	ESK1	Protein ESKIMO 1
AT3G16920	1.21014e-67	5.54191e-65	Up	CTL2	chitinase-like protein 2
AT1G27380	7.38282e-65	3.234e-62	Up	RIC2	CRIB domain-containing protein RIC2
AT2G40320	4.14809e-64	1.67168e-61	Up	TBL33	Protein trichome birefringence-like 33
AT4G24570	6.44432e-63	2.40469e-60	Up	PUMP4	Mitochondrial uncoupling protein 4
AT3G02840	2.0827e-62	7.63027e-60	Up		ARM repeat superfamily protein
AT1G74930	5.22779e-62	1.88107e-59	Up	ERF018	Ethylene-responsive transcription factor ERF018
AT3G51325	7.69282e-62	2.71948e-59	Up		RING/U-box superfamily protein
AT5G54690	1.32609e-61	4.52895e-59	Up	GAUT12	Probable galacturonosyltransferase 12
AT4G39670	1.46434e-61	4.91774e-59	Up		ACD11 homolog protein
AT2G38080	1.67898e-61	5.54614e-59	Up	IRX12	Laccase-4
AT4G27652	3.75204e-61	1.21941e-58	Up		unknown protein BEST Arabidopsis thaliana protein match is: unknown protein (TAIR:AT4G27657.1) Has 30201 Blast hits to 17322 proteins in 780 species: Archae - 12 Bacteria - 1396 Metazoa - 17338 Fungi - 3422 Plants - 5037 Viruses - 0 Other Eu /.../es - 2996 (source: NCBI BLink).
AT2G24600	5.59651e-61	1.73492e-58	Up		Ankyrin repeat family protein
AT1G02335	2.61833e-60	7.87454e-58	Up	GL22	Germin-like protein subfamily 2 member 2
AT4G27435	2.95322e-60	8.7511e-58	Up		Protein of unknown function (DUF1218)
AT3G29000	1.38352e-59	3.92647e-57	Up	CML30	Probable calcium-binding protein CML30
AT5G40020	2.87698e-59	8.05156e-57	Up		Pathogenesis-related thaumatin superfamily protein
AT1G07135	3.43135e-59	9.47148e-57	Up		glycine-rich protein
AT2G29130	6.71842e-59	1.82941e-56	Up	LAC2	Laccase-2
AT5G03760	5.14483e-58	1.38224e-55	Up	CSLA9	Glucomannan 4-beta-mannosyltransferase 9
AT2G31930	2.31329e-57	6.05361e-55	Up		unknown protein Has 35333 Blast hits to 34131 proteins in 2444 species: Archae - 798 Bacteria - 22429 Metazoa - 974 Fungi - 991 Plants - 531 Viruses - 0 Other Eukaryotes - 9610 (source: NCBI BLink).
AT4G27280	2.48054e-57	6.40807e-55	Up		Calcium-binding EF-hand family protein
AT3G50220	2.25536e-56	5.61057e-54	Up	IRX15	Protein IRREGULAR XYLEM 15
AT3G62020	1.03222e-55	2.50592e-53	Up	GLP10	Germin-like protein subfamily 2 member 4
AT3G10930	3.51585e-55	8.33462e-53	Up		unknown protein FUNCTIONS IN: molecular_function unknown INVOLVED IN: biological_process unknown LOCATED IN: mitochondrion EXPRESSED IN: 18 plant structures EXPRESSED DURING: 9 growth stages Has 1 Blast hits to 1 proteins in 1 species: Archae /.../acteria - 0 Metazoa - 0 Fungi - 0 Plants - 1 Viruses - 0 Other Eukaryotes - 0 (source: NCBI BLink).
AT5G47530	4.79827e-55	1.12425e-52	Up		Cytochrome b561 and DOMON domain-containing protein At5g47530
AT5G44030	5.93515e-55	1.37463e-52	Up	CESA4	Cellulose synthase A catalytic subunit 4
AT1G74450	7.81511e-55	1.74972e-52	Up		Protein of unknown function (DUF793)
AT5G45340	1.35063e-54	2.95818e-52	Up	CYP707A3	Abscisic acid 8'-hydroxylase 3
AT3G55980	7.48743e-54	1.62228e-51	Up	SZF1	Zinc finger CCCH domain-containing protein 47
AT1G20850	1.57323e-53	3.37241e-51	Up	XCP2	Xylem cysteine proteinase 2
AT2G35930	2.6535e-52	5.56959e-50	Up	PUB23	E3 ubiquitin-protein ligase PUB23
AT1G76650	3.00677e-52	6.24602e-50	Up	CML38	Calcium-binding protein CML38
AT5G57560	5.99125e-52	1.20724e-49	Up	XTH22	Xyloglucan endotransglucosylase/hydrolase protein 22
AT1G70380	6.28154e-52	1.2532e-49	Up		Putative F-box protein At1g70380
AT3G28340	8.56919e-52	1.69284e-49	Up	GATL10	Probable galacturonosyltransferase-like 10
AT3G15050	3.8907e-51	7.46645e-49	Up	IQD10	IQ-domain 10
AT2G01300	8.99295e-51	1.69353e-48	Up		unknown protein BEST Arabidopsis thaliana protein match is: unknown protein (TAIR:AT1G15010.1) Has 73 Blast hits to 73 proteins in 12 species: Archae - 0 Bacteria - 0 Metazoa - 0 Fungi - 0 Plants - 73 Viruses - 0 Other Eukaryotes - 0 (source /.../ BLink).
AT4G33330	2.16883e-50	4.04647e-48	Up	GUX2	UDP-glucuronate:xylan alpha-glucuronosyltransferase 2
AT1G23710	2.34561e-50	4.33615e-48	Up		Protein of unknown function (DUF1645)
AT3G23050	5.90179e-50	1.07136e-47	Up	IAA7	Auxin-responsive protein IAA7
AT2G30020	9.48292e-50	1.69098e-47	Up		Probable protein phosphatase 2C 25
AT3G57450	3.1332e-49	5.4899e-47	Up		unknown protein Has 65 Blast hits to 65 proteins in 11 species: Archae - 0 Bacteria - 0 Metazoa - 0 Fungi - 0 Plants - 65 Viruses - 0 Other Eukaryotes - 0 (source: NCBI BLink).
AT1G20310	1.67757e-48	2.86466e-46	Up		unknown protein FUNCTIONS IN: molecular_function unknown INVOLVED IN: biological_process unknown LOCATED IN: chloroplast EXPRESSED IN: 16 plant structures EXPRESSED DURING: 9 growth stages BEST Arabidopsis thaliana protein match is: unknown pr /.../(TAIR:AT1G76070.1) Has 46 Blast hits to 46 proteins in 12 species: Archae - 0 Bacteria - 0 Metazoa - 0 Fungi - 0 Plants - 46 Viruses - 0 Other Eukaryo…
AT1G19210	2.50947e-48	4.21381e-46	Up	ERF017	Ethylene-responsive transcription factor ERF017
AT3G23090	2.33197e-47	3.82026e-45	Up		TPX2 (targeting protein for Xklp2) protein family
AT3G44260	2.9834e-47	4.80924e-45	Up	CAF1-9	Probable CCR4-associated factor 1 homolog 9
AT1G33800	1.22402e-46	1.91194e-44	Up	GXM3	Glucuronoxylan 4-O-methyltransferase 3
AT5G45280	1.33489e-46	2.06907e-44	Up	PAE11	Pectin acetylesterase 11
AT3G46620	1.61474e-46	2.48374e-44	Up		zinc finger (C3HC4-type RING finger) family protein
AT3G50060	1.73124e-46	2.64276e-44	Up	MYB77	myb domain protein 77
AT5G37478	5.6406e-46	8.41912e-44	Up		TPX2 (targeting protein for Xklp2) protein family
AT4G18770	3.85111e-45	5.54285e-43	Up	MYB98	Transcription factor MYB98
AT4G28500	4.24395e-45	6.06494e-43	Up	NAC073	NAC domain-containing protein 73
AT5G54490	1.01965e-43	1.41696e-41	Up	PBP1	Calcium-binding protein PBP1
AT5G03170	1.32774e-43	1.83246e-41	Up	FLA11	Fasciclin-like arabinogalactan protein 11
AT1G61470	2.27825e-43	3.12291e-41	Up	CAF1-5	Probable CCR4-associated factor 1 homolog 5
AT1G35210	2.48493e-43	3.38319e-41	Up		unknown protein FUNCTIONS IN: molecular_function unknown INVOLVED IN: biological_process unknown LOCATED IN: chloroplast EXPRESSED IN: 14 plant structures EXPRESSED DURING: 9 growth stages CONTAINS InterPro DOMAIN/s: Protein of unknown functio /.../40 (InterPro:IPR008004) BEST Arabidopsis thaliana protein match is: unknown protein (TAIR:AT1G22470.1) Has 83 Blast hits to 83 proteins in 12 species:…
AT3G22860	3.29864e-43	4.43118e-41	Up	TIF3C2	eukaryotic translation initiation factor 3 subunit C2
AT1G43790	5.6477e-43	7.48691e-41	Up	TED6	tracheary element differentiation-related 6
AT1G80840	8.35377e-43	1.10019e-40	Up	WRKY40	Probable WRKY transcription factor 40
AT5G51190	5.00157e-42	6.41921e-40	Up	ERF105	Ethylene-responsive transcription factor ERF105
AT3G54810	1.51395e-41	1.90663e-39	Up	GATA8	GATA transcription factor 8
AT2G22500	3.43836e-41	4.22456e-39	Up	PUMP5	Mitochondrial uncoupling protein 5
AT2G43050	4.82918e-41	5.89745e-39	Up	PME16	Probable pectinesterase/pectinesterase inhibitor 16
AT5G19240	1.31358e-40	1.57552e-38	Up		Uncharacterized GPI-anchored protein At5g19240
AT1G72920	1.71659e-40	2.04671e-38	Up		Toll-Interleukin-Resistance (TIR) domain family protein
AT4G11280	1.74392e-40	2.06706e-38	Up	ACS6	1-aminocyclopropane-1-carboxylate synthase 6
AT5G47230	1.81337e-40	2.13681e-38	Up	ERF5	Ethylene-responsive transcription factor 5
AT3G21190	2.31002e-40	2.69057e-38	Up		O-fucosyltransferase family protein
AT5G53700	6.34976e-40	7.26975e-38	Up		RNA-binding (RRM/RBD/RNP motifs) family protein
AT2G39650	2.08026e-39	2.34174e-37	Up		Protein of unknown function (DUF506)
AT1G63295	5.47631e-39	6.02993e-37	Up		Remorin family protein
AT3G04640	2.25436e-38	2.3659e-36	Up		glycine-rich protein
AT2G41610	2.6519e-38	2.76869e-36	Up		unknown protein Has 35333 Blast hits to 34131 proteins in 2444 species: Archae - 798 Bacteria - 22429 Metazoa - 974 Fungi - 991 Plants - 531 Viruses - 0 Other Eukaryotes - 9610 (source: NCBI BLink).
AT1G79420	9.695e-38	9.8168e-36	Up		Protein of unknown function (DUF620)
AT5G17350	1.03375e-36	1.01117e-34	Up		unknown protein FUNCTIONS IN: molecular_function unknown INVOLVED IN: N-terminal protein myristoylation LOCATED IN: cellular_component unknown EXPRESSED IN: 15 plant structures EXPRESSED DURING: 8 growth stages BEST Arabidopsis thaliana protei /.../h is: unknown protein (TAIR:AT3G03280.1) Has 1807 Blast hits to 1807 proteins in 277 species: Archae - 0 Bacteria - 0 Metazoa - 736 Fungi - 347 Plants…
AT4G00670	1.496e-36	1.44925e-34	Up		Remorin family protein
AT2G19610	2.68199e-36	2.53719e-34	Up		RING/U-box superfamily protein
AT5G56920	7.15278e-36	6.64187e-34	Up		Cystatin/monellin superfamily protein
AT3G55130	8.38223e-36	7.7478e-34	Up	ABCG19	ABC transporter G family member 19
AT2G18720	5.11711e-35	4.6656e-33	Up		Translation elongation factor EF1A/initiation factor IF2gamma family protein
AT3G20470	6.23197e-35	5.65649e-33	Up	GRP-5	glycine-rich protein 5
AT1G09440	6.92363e-35	6.2561e-33	Up		Protein kinase superfamily protein
AT1G05850	1.00328e-34	9.02505e-33	Up	CTL1	Chitinase-like protein 1
AT5G22250	2.36054e-34	2.10464e-32	Up	CAF1-11	Probable CCR4-associated factor 1 homolog 11
AT5G60490	2.60505e-34	2.31241e-32	Up	FLA12	Fasciclin-like arabinogalactan protein 12
AT1G19940	3.22332e-34	2.81168e-32	Up	AtGH9B5	Endoglucanase 2
AT2G28760	3.5696e-34	3.10032e-32	Up	UXS6	UDP-glucuronic acid decarboxylase 6
AT1G70090	3.98171e-34	3.42869e-32	Up	GATL9	Probable galacturonosyltransferase-like 9
AT1G20823	4.50657e-34	3.86414e-32	Up	ATL80	RING-H2 finger protein ATL80
AT5G59820	5.36472e-34	4.57971e-32	Up	ZAT12	Zinc finger protein ZAT12
AT1G27730	5.38656e-34	4.57971e-32	Up	ZAT10	Zinc finger protein ZAT10
AT1G22480	5.49312e-34	4.65069e-32	Up		Cupredoxin superfamily protein
AT1G02450	8.37336e-34	6.97203e-32	Up	NIMIN-1
AT1G35140	1.67376e-33	1.37099e-31	Up	EXL1
AT5G44130	1.90997e-33	1.55814e-31	Up	FLA13
AT3G26470	1.95223e-33	1.58619e-31	Up		Powdery mildew resistance protein RPW8 domain
AT2G20142	2.51853e-33	2.02993e-31	Up		Toll-Interleukin-Resistance (TIR) domain family protein
AT1G14250	2.86721e-33	2.29263e-31	Up	APY5	Probable apyrase 5
AT3G45870	3.34895e-33	2.66725e-31	Up		WAT1-related protein At3g45870
AT1G72910	3.41007e-33	2.70524e-31	Up		Toll-Interleukin-Resistance (TIR) domain-containing protein
AT5G37770	1.67109e-32	1.28521e-30	Up	CML24	Calcium-binding protein CML24
AT2G35860	1.718e-32	1.31627e-30	Up	FLA16	Fasciclin-like arabinogalactan protein 16
AT5G39670	2.48866e-32	1.89232e-30	Up	CML45	Probable calcium-binding protein CML45
AT1G06090	2.94184e-32	2.22015e-30	Up		Delta-9 desaturase-like 1 protein
AT4G27654	3.74377e-32	2.78365e-30	Up		unknown protein FUNCTIONS IN: molecular_function unknown INVOLVED IN: biological_process unknown LOCATED IN: endomembrane system EXPRESSED IN: 17 plant structures EXPRESSED DURING: 9 growth stages Has 30201 Blast hits to 17322 proteins in 780 /.../s: Archae - 12 Bacteria - 1396 Metazoa - 17338 Fungi - 3422 Plants - 5037 Viruses - 0 Other Eukaryotes - 2996 (source: NCBI BLink).
AT5G67210	4.1627e-32	3.08376e-30	Up	IRX15-L	Protein IRX15-LIKE
AT5G01190	4.33893e-32	3.20254e-30	Up	LAC10	Laccase-10
AT5G47850	4.85681e-32	3.57171e-30	Up	CCR4	Serine/threonine-protein kinase-like protein CCR4
AT1G32928	5.07744e-32	3.72038e-30	Up		unknown protein BEST Arabidopsis thaliana protein match is: unknown protein (TAIR:AT1G32920.1) Has 35333 Blast hits to 34131 proteins in 2444 species: Archae - 798 Bacteria - 22429 Metazoa - 974 Fungi - 991 Plants - 531 Viruses - 0 Other Euk /.../s - 9610 (source: NCBI BLink).
AT1G13260	8.46611e-32	6.15856e-30	Up	RAV1
AT3G22415	1.44321e-31	1.04232e-29	Up		unknown protein Has 35333 Blast hits to 34131 proteins in 2444 species: Archae - 798 Bacteria - 22429 Metazoa - 974 Fungi - 991 Plants - 531 Viruses - 0 Other Eukaryotes - 9610 (source: NCBI BLink).
AT4G13395	4.39869e-31	3.14304e-29	Up	DVL10	ROTUNDIFOLIA like 12
AT4G25110	5.58513e-31	3.96269e-29	Up	AMC2	Metacaspase-2
AT4G13575	8.61047e-31	6.02434e-29	Up		unknown protein FUNCTIONS IN: molecular_function unknown INVOLVED IN: biological_process unknown LOCATED IN: cellular_component unknown Has 30201 Blast hits to 17322 proteins in 780 species: Archae - 12 Bacteria - 1396 Metazoa - 17338 Fungi - /.../ Plants - 5037 Viruses - 0 Other Eukaryotes - 2996 (source: NCBI BLink).
AT4G08160	1.68225e-30	1.16087e-28	Up		glycosyl hydrolase family 10 protein / carbohydrate-binding domain-containing protein
AT1G67856	1.8649e-30	1.27382e-28	Up		RING/U-box superfamily protein
AT1G76600	1.94228e-30	1.32219e-28	Up		unknown protein FUNCTIONS IN: molecular_function unknown INVOLVED IN: N-terminal protein myristoylation LOCATED IN: nucleolus nucleus EXPRESSED IN: 24 plant structures EXPRESSED DURING: 15 growth stages BEST Arabidopsis thaliana protein match /.../nknown protein (TAIR:AT1G21010.1) Has 220 Blast hits to 220 proteins in 14 species: Archae - 0 Bacteria - 0 Metazoa - 0 Fungi - 0 Plants - 220 Viruses …
AT1G09610	2.54457e-30	1.72058e-28	Up	GXM1	Glucuronoxylan 4-O-methyltransferase 1
AT2G01180	4.14431e-30	2.75603e-28	Up	LPP1	Lipid phosphate phosphatase 1
AT1G77640	6.05208e-30	4.0115e-28	Up	ERF013	Ethylene-responsive transcription factor ERF013
AT1G72230	6.83093e-30	4.51289e-28	Up		Cupredoxin superfamily protein
AT1G18740	1.18576e-29	7.73238e-28	Up		Protein of unknown function (DUF793)
AT5G22380	1.39077e-29	9.04001e-28	Up	NAC090	NAC domain-containing protein 90
AT5G19120	1.64336e-29	1.06475e-27	Up		Eukaryotic aspartyl protease family protein
AT3G23810	2.1915e-29	1.40633e-27	Up	SAHH2	Adenosylhomocysteinase 2
AT1G67220	2.32979e-29	1.48092e-27	Up	HAC2	Histone acetyltransferase HAC2
AT2G40750	2.56294e-29	1.60882e-27	Up	WRKY54
AT1G01560	4.11923e-29	2.56181e-27	Up	MPK11	Mitogen-activated protein kinase 11
AT2G40470	4.83464e-29	2.95206e-27	Up	LBD15	LOB domain-containing protein 15
AT2G04780	5.02852e-29	3.06117e-27	Up	FLA7	Fasciclin-like arabinogalactan protein 7
AT1G68725	6.89994e-29	4.16269e-27	Up	AGP19	Lysine-rich arabinogalactan protein 19
AT5G52750	1.94582e-28	1.13647e-26	Up		Heavy metal transport/detoxification superfamily protein
AT5G59550	2.43233e-28	1.41651e-26	Up		zinc finger (C3HC4-type RING finger) family protein
AT1G32920	2.54818e-28	1.47545e-26	Up		unknown protein FUNCTIONS IN: molecular_function unknown INVOLVED IN: response to wounding LOCATED IN: endomembrane system EXPRESSED IN: 23 plant structures EXPRESSED DURING: 13 growth stages BEST Arabidopsis thaliana protein match is: unknown /.../in (TAIR:AT1G32928.1) Has 42 Blast hits to 42 proteins in 8 species: Archae - 0 Bacteria - 0 Metazoa - 0 Fungi - 0 Plants - 42 Viruses - 0 Other Eukar…
AT1G67855	2.55989e-28	1.47799e-26	Up		unknown protein Has 30201 Blast hits to 17322 proteins in 780 species: Archae - 12 Bacteria - 1396 Metazoa - 17338 Fungi - 3422 Plants - 5037 Viruses - 0 Other Eukaryotes - 2996 (source: NCBI BLink).
AT5G01360	3.25853e-28	1.87064e-26	Up	TBL3	Protein trichome birefringence-like 3
AT4G15210	3.46319e-28	1.97686e-26	Up	BAM5	Beta-amylase 5
AT5G07780	1.78923e-27	9.93197e-26	Up	FH19	Formin-like protein 19
AT2G24170	2.1328e-27	1.18066e-25	Up	TMN10	Transmembrane 9 superfamily member 10
AT2G41010	2.27304e-27	1.248e-25	Up	CAMBP25	Calmodulin-binding protein 25
AT5G51480	3.27422e-27	1.79281e-25	Up	SKS2	Monocopper oxidase-like protein SKS2
AT5G65300	5.23408e-27	2.83513e-25	Up		unknown protein Has 30201 Blast hits to 17322 proteins in 780 species: Archae - 12 Bacteria - 1396 Metazoa - 17338 Fungi - 3422 Plants - 5037 Viruses - 0 Other Eukaryotes - 2996 (source: NCBI BLink).
AT5G05390	5.50401e-27	2.97334e-25	Up	LAC12	Laccase-12
AT5G59290	5.52379e-27	2.97605e-25	Up	UXS3	UDP-glucuronic acid decarboxylase 3
AT4G23610	6.44743e-27	3.4552e-25	Up		Late embryogenesis abundant (LEA) hydroxyproline-rich glycoprotein family
AT5G41740	1.33572e-26	7.04577e-25	Up		Disease resistance protein (TIR-NBS-LRR class) family
AT1G73490	1.38777e-26	7.30117e-25	Up		RNA-binding (RRM/RBD/RNP motifs) family protein
AT3G10340	1.71344e-26	8.92139e-25	Up	PAL4	Phenylalanine ammonia-lyase 4
AT5G47220	1.73614e-26	9.0163e-25	Up	ERF2	Ethylene-responsive transcription factor 2
AT1G58420	2.37174e-26	1.21915e-24	Up		Uncharacterised conserved protein UCP031279
AT5G14610	4.10121e-26	2.08685e-24	Up	RH46	DEAD-box ATP-dependent RNA helicase 46
AT4G37370	4.73319e-26	2.39632e-24	Up	CYP81D8
AT5G01100	5.21194e-26	2.6321e-24	Up		O-fucosyltransferase family protein
AT4G25470	6.12385e-26	3.07719e-24	Up	DREB1C
AT4G32480	1.01295e-25	5.00269e-24	Up		Protein of unknown function (DUF506)
AT5G63750	1.20476e-25	5.90656e-24	Up	ARI13	Probable E3 ubiquitin-protein ligase ARI13
AT5G23860	1.27218e-25	6.22196e-24	Up	TUBB8	Tubulin beta-8 chain
AT5G11790	1.53656e-25	7.47866e-24	Up	NDL2	N-MYC downregulated-like 2
AT5G03260	1.69607e-25	8.19564e-24	Up	LAC11
AT3G52400	1.7131e-25	8.25813e-24	Up	SYP122
AT3G12890	1.98889e-25	9.54192e-24	Up	ASML2
AT1G75280	2.87136e-25	1.36136e-23	Up		Isoflavone reductase homolog P3
AT1G08440	2.92207e-25	1.38215e-23	Up	ALMT2
AT4G13572	3.09652e-25	1.46124e-23	Up		unknown protein FUNCTIONS IN: molecular_function unknown INVOLVED IN: biological_process unknown LOCATED IN: cellular_component unknown Has 0 Blast hits to 0 proteins in 0 species (source: NCBI BLink).
AT1G57630	3.74061e-25	1.76106e-23	Up		Toll-Interleukin-Resistance (TIR) domain family protein
AT1G77690	4.94135e-25	2.30482e-23	Up	LAX3	Auxin transporter-like protein 3
AT3G56400	7.15645e-25	3.3074e-23	Up	WRKY70	Probable WRKY transcription factor 70
AT1G73640	8.878e-25	4.08428e-23	Up	RABA6A	Ras-related protein RABA6a
AT5G26660	9.14724e-25	4.19856e-23	Up	MYB86	Transcription factor MYB86
AT1G24140	9.35544e-25	4.27465e-23	Up		Matrixin family protein
AT5G47960	1.24324e-24	5.64218e-23	Up	RABA4C	Ras-related protein RABA4c
AT2G15400	2.65449e-24	1.18598e-22	Up	NRPD3B	DNA-directed RNA polymerases IV and V subunit 3B
AT1G28370	2.8787e-24	1.28331e-22	Up	ERF11	Ethylene-responsive transcription factor 11
AT4G27657	3.03499e-24	1.35e-22	Up		unknown protein FUNCTIONS IN: molecular_function unknown INVOLVED IN: biological_process unknown LOCATED IN: endomembrane system EXPRESSED IN: 15 plant structures EXPRESSED DURING: 9 growth stages BEST Arabidopsis thaliana protein match is: un /.../protein (TAIR:AT5G54145.1) Has 30201 Blast hits to 17322 proteins in 780 species: Archae - 12 Bacteria - 1396 Metazoa - 17338 Fungi - 3422 Plants - 50…
AT3G12830	3.09719e-24	1.37161e-22	Up	SAUR72	Auxin-responsive protein SAUR72
AT2G39200	3.11072e-24	1.37458e-22	Up	MLO12	MLO-like protein 12
AT3G23450	3.68237e-24	1.61655e-22	Up		unknown protein FUNCTIONS IN: molecular_function unknown INVOLVED IN: biological_process unknown LOCATED IN: endomembrane system EXPRESSED IN: 14 plant structures EXPRESSED DURING: 8 growth stages Has 694543 Blast hits to 47111 proteins in 253 /.../ies: Archae - 1794 Bacteria - 163056 Metazoa - 258989 Fungi - 49151 Plants - 70496 Viruses - 8919 Other Eukaryotes - 142138 (source: NCBI BLink).
AT5G25610	3.80513e-24	1.66681e-22	Up	RD22	Dehydration-responsive protein RD22
AT2G44840	5.80019e-24	2.51883e-22	Up	ERF13	Ethylene-responsive transcription factor 13
AT1G32583	6.60684e-24	2.86297e-22	Up	TDL1	TPD1 protein homolog 1
AT2G36880	7.21479e-24	3.11302e-22	Up	METK3	S-adenosylmethionine synthase 3
AT5G56910	8.44854e-24	3.6144e-22	Up		Proteinase inhibitor I25 cystatin conserved region
AT1G02640	8.48637e-24	3.62289e-22	Up	BXL2	Probable beta-D-xylosidase 2
AT5G67420	1.21258e-23	5.13307e-22	Up	LBD37	LOB domain-containing protein 37
AT5G17090	1.24961e-23	5.27877e-22	Up		Cystatin/monellin superfamily protein
AT1G72900	1.47064e-23	6.1865e-22	Up		Toll-Interleukin-Resistance (TIR) domain-containing protein
AT5G60720	1.90568e-23	7.98327e-22	Up		Protein of unknown function DUF547
AT4G14365	2.07492e-23	8.63993e-22	Up	XBAT34	Putative E3 ubiquitin-protein ligase XBAT34
AT3G50800	2.0753e-23	8.63993e-22	Up		unknown protein FUNCTIONS IN: molecular_function unknown INVOLVED IN: N-terminal protein myristoylation LOCATED IN: cellular_component unknown BEST Arabidopsis thaliana protein match is: unknown protein (TAIR:AT5G66580.1) Has 249 Blast hits to /.../oteins in 14 species: Archae - 0 Bacteria - 0 Metazoa - 0 Fungi - 0 Plants - 249 Viruses - 0 Other Eukaryotes - 0 (source: NCBI BLink).
AT1G65370	2.40562e-23	9.97392e-22	Up		TRAF-like family protein
AT3G20600	2.8279e-23	1.16528e-21	Up	NDR1	Protein NDR1
AT4G25830	3.32189e-23	1.35773e-21	Up		CASP-like protein 2C1
AT5G25470	3.64218e-23	1.47666e-21	Up		B3 domain-containing protein At5g25470
AT1G59590	4.02459e-23	1.62842e-21	Up	ZCF37	ZCF37
AT1G02920	4.0848e-23	1.64947e-21	Up	GSTF7	Glutathione S-transferase F7
AT4G12720	6.44399e-23	2.57632e-21	Up	NUDT7	Nudix hydrolase 7
AT5G26920	1.00779e-22	3.98177e-21	Up	CBP60G	Calmodulin-binding protein 60 G
AT2G45680	1.04834e-22	4.13387e-21	Up	TCP9	Transcription factor TCP9
AT3G28180	1.07527e-22	4.23178e-21	Up	CSLC4	Xyloglucan glycosyltransferase 4
AT1G27440	1.21475e-22	4.77139e-21	Up	IRX10	Probable beta-14-xylosyltransferase IRX10
AT1G72940	1.3533e-22	5.26429e-21	Up		Toll-Interleukin-Resistance (TIR) domain-containing protein
AT5G10430	1.64935e-22	6.39124e-21	Up	AGP4
AT2G22880	1.66383e-22	6.43495e-21	Up		VQ motif-containing protein
AT5G64060	1.68153e-22	6.49098e-21	Up	anac103
AT1G29890	1.70146e-22	6.54774e-21	Up		O-acetyltransferase family protein
AT1G24530	2.1483e-22	8.19852e-21	Up		Transducin/WD40 repeat-like superfamily protein
AT4G37610	2.22073e-22	8.45892e-21	Up	BT5
AT3G28620	2.35014e-22	8.93497e-21	Up		Zinc finger C3HC4 type (RING finger) family protein
AT3G30720	2.898e-22	1.09558e-20	Up	QQS	Protein QQS
AT1G17620	3.99016e-22	1.49446e-20	Up		Late embryogenesis abundant (LEA) hydroxyproline-rich glycoprotein family
AT3G19030	4.45765e-22	1.66029e-20	Up		unknown protein FUNCTIONS IN: molecular_function unknown INVOLVED IN: pyridoxine biosynthetic process homoserine biosynthetic process LOCATED IN: endomembrane system EXPRESSED IN: 19 plant structures EXPRESSED DURING: 9 growth stages BEST Ara /.../is thaliana protein match is: unknown protein (TAIR:AT1G49500.1) Has 22 Blast hits to 22 proteins in 2 species: Archae - 0 Bacteria - 0 Metazoa - 0 Fun…
AT2G40120	5.58522e-22	2.06499e-20	Up		Protein kinase superfamily protein
AT3G46090	5.71961e-22	2.11081e-20	Up	ZAT7	Zinc finger protein ZAT7
AT3G25780	5.81462e-22	2.14195e-20	Up	AOC3	Allene oxide cyclase 3 chloroplastic
AT3G16180	6.0495e-22	2.22441e-20	Up	NPF1.1	Protein NRT1/ PTR FAMILY 1.1
AT2G32030	7.7609e-22	2.83301e-20	Up		Acyl-CoA N-acyltransferases (NAT) superfamily protein
AT5G36920	8.39054e-22	3.04082e-20	Up		unknown protein FUNCTIONS IN: molecular_function unknown INVOLVED IN: biological_process unknown LOCATED IN: endomembrane system BEST Arabidopsis thaliana protein match is: unknown protein (TAIR:AT5G36925.1) Has 1807 Blast hits to 1807 proteins /.../7 species: Archae - 0 Bacteria - 0 Metazoa - 736 Fungi - 347 Plants - 385 Viruses - 0 Other Eukaryotes - 339 (source: NCBI BLink).
AT1G58370	8.6992e-22	3.14702e-20	Up	RXF12	glycosyl hydrolase family 10 protein / carbohydrate-binding domain-containing protein
AT2G45220	1.03625e-21	3.72865e-20	Up	PME17	Probable pectinesterase/pectinesterase inhibitor 17
AT5G60660	1.17902e-21	4.21227e-20	Up	PIP2-4	Probable aquaporin PIP2-4
AT1G66500	1.72359e-21	6.10373e-20	Up	PCFS1	Polyadenylation and cleavage factor homolog 1
AT2G41090	1.73998e-21	6.15098e-20	Up	CML10	Calmodulin-like protein 10
AT5G12870	1.80361e-21	6.36477e-20	Up	MYB46	Transcription factor MYB46
AT3G10660	2.23434e-21	7.81631e-20	Up	CPK2	Calcium-dependent protein kinase 2
AT5G61120	3.00136e-21	1.04271e-19	Up		BEST Arabidopsis thaliana protein match is: Polynucleotidyl transferase ribonuclease H-like superfamily protein (TAIR:AT5G61090.1) Has 125 Blast hits to 115 proteins in 16 species: Archae - 0 Bacteria - 0 Metazoa - 22 Fungi - 0 Plants - 102 V /.../ - 0 Other Eukaryotes - 1 (source: NCBI BLink).
AT5G25880	3.38304e-21	1.17128e-19	Up	NADP-ME3	NADP-dependent malic enzyme 3
AT3G22850	3.87652e-21	1.33753e-19	Up		Aluminium induced protein with YGL and LRDR motifs
AT5G61340	3.96028e-21	1.35945e-19	Up		unknown protein BEST Arabidopsis thaliana protein match is: unknown protein (TAIR:AT1G26650.1) Has 30201 Blast hits to 17322 proteins in 780 species: Archae - 12 Bacteria - 1396 Metazoa - 17338 Fungi - 3422 Plants - 5037 Viruses - 0 Other Eu /.../es - 2996 (source: NCBI BLink).
AT3G61750	4.1527e-21	1.42179e-19	Up		Cytochrome b561 and DOMON domain-containing protein At3g61750
AT2G05520	4.15599e-21	1.42179e-19	Up	GRP3	Glycine-rich protein 3
AT1G61340	4.69535e-21	1.60087e-19	Up		F-box protein At1g61340
AT1G53160	7.45652e-21	2.53371e-19	Up	SPL4	Squamosa promoter-binding-like protein 4
AT5G47070	8.00935e-21	2.71698e-19	Up		Probable receptor-like protein kinase At5g47070
AT3G52430	8.09554e-21	2.7416e-19	Up	PAD4	Lipase-like PAD4
AT3G03780	8.19795e-21	2.77162e-19	Up	MS2	5-methyltetrahydropteroyltriglutamate--homocysteine methyltransferase 2
AT3G56230	8.63906e-21	2.91099e-19	Up		BTB/POZ domain-containing protein At3g56230
AT2G31880	9.47606e-21	3.18769e-19	Up	SOBIR1	Leucine-rich repeat receptor-like serine/threonine/tyrosine-protein kinase SOBIR1
AT5G09290	9.57872e-21	3.20928e-19	Up	SAL4	Probable SAL4 phosphatase
AT5G55480	9.58803e-21	3.20928e-19	Up	GDPDL4	Glycerophosphodiester phosphodiesterase GDPDL4
AT3G48100	1.0271e-20	3.42649e-19	Up	ARR5	Two-component response regulator ARR5
AT4G01920	1.13661e-20	3.77932e-19	Up		Cysteine/Histidine-rich C1 domain family protein
AT5G59310	1.17298e-20	3.89382e-19	Up	LTP4	Non-specific lipid-transfer protein 4
AT5G64770	1.44452e-20	4.75607e-19	Up	RGF9	Root meristem growth factor 9
AT2G40330	1.5558e-20	5.11409e-19	Up	PYL6	Abscisic acid receptor PYL6
AT1G22650	1.55967e-20	5.11847e-19	Up	INVD	Probable alkaline/neutral invertase D
AT5G01540	2.58831e-20	8.39847e-19	Up	LECRK62	L-type lectin-domain containing receptor kinase VI.2
AT5G62580	2.67671e-20	8.6574e-19	Up		ARM repeat superfamily protein
AT3G11820	3.35991e-20	1.07464e-18	Up	SYP121	Syntaxin-121
AT5G60610	4.13789e-20	1.31719e-18	Up		FBD-associated F-box protein At5g60610
AT2G35190	7.27081e-20	2.27142e-18	Up	NPSN11	Novel plant SNARE 11
AT1G18570	7.4152e-20	2.31294e-18	Up	MYB51	Transcription factor MYB51
AT5G12250	7.60593e-20	2.36512e-18	Up	TUBB6
AT5G64810	8.4515e-20	2.61997e-18	Up	WRKY51	Probable WRKY transcription factor 51
AT4G13570	8.59632e-20	2.66077e-18	Up	HTA4	Histone H2A.8
AT2G25250	9.11637e-20	2.81741e-18	Up		unknown protein FUNCTIONS IN: molecular_function unknown INVOLVED IN: biological_process unknown LOCATED IN: chloroplast EXPRESSED IN: 23 plant structures EXPRESSED DURING: 14 growth stages BEST Arabidopsis thaliana protein match is: unknown p /.../ (TAIR:AT4G32020.1) Has 30 Blast hits to 30 proteins in 7 species: Archae - 0 Bacteria - 0 Metazoa - 0 Fungi - 2 Plants - 28 Viruses - 0 Other Eukaryo…
AT3G53620	9.74478e-20	2.99782e-18	Up	PPA4	Soluble inorganic pyrophosphatase 4
AT1G65484	1.00502e-19	3.07769e-18	Up		unknown protein FUNCTIONS IN: molecular_function unknown INVOLVED IN: biological_process unknown LOCATED IN: endomembrane system Has 30201 Blast hits to 17322 proteins in 780 species: Archae - 12 Bacteria - 1396 Metazoa - 17338 Fungi - 3422 /.../ - 5037 Viruses - 0 Other Eukaryotes - 2996 (source: NCBI BLink).
AT1G75680	1.0206e-19	3.12064e-18	Up	AtGH9B7	Endoglucanase 10
AT2G04495	1.23735e-19	3.76058e-18	Up		unknown protein FUNCTIONS IN: molecular_function unknown INVOLVED IN: biological_process unknown LOCATED IN: endomembrane system BEST Arabidopsis thaliana protein match is: unknown protein (TAIR:AT2G04515.1) Has 30201 Blast hits to 17322 protei /.../780 species: Archae - 12 Bacteria - 1396 Metazoa - 17338 Fungi - 3422 Plants - 5037 Viruses - 0 Other Eukaryotes - 2996 (source: NCBI BLink).
AT1G01120	1.28043e-19	3.87979e-18	Up	KCS1	3-ketoacyl-CoA synthase 1
AT3G49930	1.47374e-19	4.45214e-18	Up		C2H2 and C2HC zinc fingers superfamily protein
AT3G61640	1.58244e-19	4.76625e-18	Up	AGP20	Arabinogalactan peptide 20
AT1G77110	1.6034e-19	4.82218e-18	Up	PIN6	Probable auxin efflux carrier component 6
AT5G24380	1.71404e-19	5.12431e-18	Up	YSL2	Metal-nicotianamine transporter YSL2
AT2G21770	2.01646e-19	6.01061e-18	Up	CESA9	Probable cellulose synthase A catalytic subunit 9
AT5G06320	2.1673e-19	6.44115e-18	Up	NHL3	NDR1/HIN1-like 3
AT3G50470	2.27993e-19	6.76593e-18	Up	HR3	RPW8-like protein 3
AT2G27080	2.37455e-19	7.02602e-18	Up		Late embryogenesis abundant (LEA) hydroxyproline-rich glycoprotein family
AT4G13340	2.38739e-19	7.05365e-18	Up	LRX3	Leucine-rich repeat extensin-like protein 3
AT2G47040	2.72697e-19	8.03339e-18	Up	PME5	Pectinesterase 5
AT2G40140	3.05858e-19	8.99714e-18	Up	CZF1	Zinc finger CCCH domain-containing protein 29
AT2G47730	3.17988e-19	9.34033e-18	Up	GSTF8	Glutathione S-transferase F8 chloroplastic
AT4G26220	3.55996e-19	1.04112e-17	Up		Probable caffeoyl-CoA O-methyltransferase At4g26220
AT4G17200	3.70715e-19	1.08103e-17	Up		Putative F-box protein At4g17200
AT3G50970	4.42412e-19	1.28638e-17	Up	XERO2	Dehydrin Xero 2
AT2G34300	5.07831e-19	1.46392e-17	Up		Probable methyltransferase PMT25
AT1G79620	5.16963e-19	1.48599e-17	Up		Leucine-rich repeat protein kinase family protein
AT4G38530	5.65255e-19	1.61102e-17	Up	PLC3	Phosphoinositide phospholipase C 3
AT2G28630	5.7377e-19	1.63298e-17	Up	KCS12	3-ketoacyl-CoA synthase 12
AT2G30070	6.44907e-19	1.83285e-17	Up	POT1	Potassium transporter 1
AT3G13390	7.80402e-19	2.19931e-17	Up	sks11	SKU5 similar 11
AT1G27540	8.47969e-19	2.37643e-17	Up		Protein of unknown function (DUF295)
AT1G72950	8.96502e-19	2.50896e-17	Up		Disease resistance protein (TIR-NBS class)
AT1G53840	9.10823e-19	2.54198e-17	Up	PME1	Pectinesterase 1
AT5G15800	9.33906e-19	2.6028e-17	Up	42614	Developmental protein SEPALLATA 1
AT5G05300	9.55961e-19	2.65691e-17	Up		unknown protein FUNCTIONS IN: molecular_function unknown INVOLVED IN: biological_process unknown LOCATED IN: endomembrane system EXPRESSED IN: 10 plant structures EXPRESSED DURING: 8 growth stages Has 1807 Blast hits to 1807 proteins in 277 sp /.../ Archae - 0 Bacteria - 0 Metazoa - 736 Fungi - 347 Plants - 385 Viruses - 0 Other Eukaryotes - 339 (source: NCBI BLink).
AT1G69080	1.11839e-18	3.09554e-17	Up		Adenine nucleotide alpha hydrolases-like superfamily protein
AT3G48970	1.1245e-18	3.10818e-17	Up		Heavy metal transport/detoxification superfamily protein
AT5G24110	1.21806e-18	3.36218e-17	Up	WRKY30
AT1G22410	1.23099e-18	3.39051e-17	Up		Class-II DAHP synthetase family protein
AT2G06850	1.2845e-18	3.52144e-17	Up	XTH4
AT1G48400	1.32113e-18	3.61696e-17	Up		F-box/RNI-like/FBD-like domains-containing protein
AT3G07850	1.33104e-18	3.63915e-17	Up		Exopolygalacturonase clone GBGA483
AT3G29360	1.73631e-18	4.69619e-17	Up	UGD2	UDP-glucose 6-dehydrogenase 2
AT5G40230	1.75326e-18	4.72935e-17	Up		WAT1-related protein At5g40230
AT5G41750	1.9384e-18	5.20784e-17	Up		Disease resistance protein (TIR-NBS-LRR class) family
AT3G27230	1.95186e-18	5.23006e-17	Up		S-adenosyl-L-methionine-dependent methyltransferases superfamily protein
AT1G64400	2.44188e-18	6.49127e-17	Up	LACS3	Long chain acyl-CoA synthetase 3
AT5G48920	2.5293e-18	6.70597e-17	Up	TED7	tracheary element differentiation-related 7
AT5G15350	2.57917e-18	6.8292e-17	Up	ENODL17	Lamin-like protein
AT5G02090	2.69576e-18	7.12856e-17	Up		unknown protein Has 30 Blast hits to 30 proteins in 10 species: Archae - 0 Bacteria - 0 Metazoa - 0 Fungi - 0 Plants - 30 Viruses - 0 Other Eukaryotes - 0 (source: NCBI BLink).
AT1G66180	2.81139e-18	7.42457e-17	Up		Eukaryotic aspartyl protease family protein
AT1G74890	3.14272e-18	8.28871e-17	Up	ARR15	Two-component response regulator ARR15
AT4G28050	3.90273e-18	1.0213e-16	Up	TET7	Tetraspanin-7
AT4G35350	4.10041e-18	1.06887e-16	Up	XCP1	Xylem cysteine proteinase 1
AT1G28470	4.10754e-18	1.06934e-16	Up	NAC010	NAC domain-containing protein 10
AT5G67450	4.73925e-18	1.22903e-16	Up	AZF1	Zinc finger protein AZF1
AT3G15530	4.79358e-18	1.24153e-16	Up		S-adenosyl-L-methionine-dependent methyltransferases superfamily protein
AT3G14370	6.48118e-18	1.66152e-16	Up	WAG2
AT5G47635	6.57515e-18	1.68347e-16	Up		Pollen Ole e 1 allergen and extensin family protein
AT2G03200	7.81244e-18	1.99267e-16	Up		Eukaryotic aspartyl protease family protein
AT4G18330	9.19365e-18	2.32729e-16	Up		Translation elongation factor EF1A/initiation factor IF2gamma family protein
AT2G37040	9.78771e-18	2.46836e-16	Up	PAL1	Phenylalanine ammonia-lyase 1
AT4G17490	9.80036e-18	2.46847e-16	Up	ERF6	Ethylene-responsive transcription factor 6
AT1G19020	9.88139e-18	2.48577e-16	Up		unknown protein BEST Arabidopsis thaliana protein match is: unknown protein (TAIR:AT3G48180.1) Has 88 Blast hits to 88 proteins in 15 species: Archae - 0 Bacteria - 0 Metazoa - 0 Fungi - 0 Plants - 88 Viruses - 0 Other Eukaryotes - 0 (source /.../ BLink).
AT2G38470	1.00966e-17	2.53673e-16	Up	WRKY33	Probable WRKY transcription factor 33
AT3G54040	1.02395e-17	2.56481e-16	Up		PAR1 protein
AT2G17040	1.06261e-17	2.65653e-16	Up	anac036	NAC domain containing protein 36
AT1G13110	1.07445e-17	2.68002e-16	Up	CYP71B7	Cytochrome P450 71B7
AT4G17500	1.11926e-17	2.78089e-16	Up	ERF1A	Ethylene-responsive transcription factor 1A
AT2G38320	1.20453e-17	2.98173e-16	Up	TBL34
AT3G11700	1.21447e-17	3.00128e-16	Up	FLA18
AT1G71450	1.21631e-17	3.00128e-16	Up	ERF021
AT2G18690	1.2169e-17	3.00128e-16	Up		unknown protein FUNCTIONS IN: molecular_function unknown INVOLVED IN: biological_process unknown LOCATED IN: membrane EXPRESSED IN: 17 plant structures EXPRESSED DURING: 9 growth stages CONTAINS InterPro DOMAIN/s: Protein of unknown function D /.../(InterPro:IPR010380) BEST Arabidopsis thaliana protein match is: unknown protein (TAIR:AT2G18680.1) Has 213 Blast hits to 211 proteins in 20 species: …
AT5G22490	1.30083e-17	3.20046e-16	Up		O-acyltransferase (WSD1-like) family protein
AT3G10815	1.31072e-17	3.22086e-16	Up		RING/U-box superfamily protein
AT5G54160	1.57727e-17	3.85705e-16	Up	OMT1	Flavone 3'-O-methyltransferase 1
AT5G44350	1.58143e-17	3.86252e-16	Up		ethylene-responsive nuclear protein -related
AT1G33760	2.15223e-17	5.1813e-16	Up	ERF022	Ethylene-responsive transcription factor ERF022
AT4G23400	2.28102e-17	5.47173e-16	Up	PIP1-5	Probable aquaporin PIP1-5
AT3G48720	2.46196e-17	5.89174e-16	Up		HXXXD-type acyl-transferase family protein
AT5G66650	2.98899e-17	7.12759e-16	Up		Calcium uniporter protein 3 mitochondrial
AT4G01250	3.26198e-17	7.74193e-16	Up	WRKY22	WRKY transcription factor 22
AT3G14040	3.31071e-17	7.84834e-16	Up		Pectin lyase-like superfamily protein
AT5G01640	3.86217e-17	9.08083e-16	Up	PRA1B5	PRA1 family protein B5
AT1G72200	4.27409e-17	1.00376e-15	Up	ATL11	RING-H2 finger protein ATL11
AT3G57010	4.69049e-17	1.09899e-15	Up	SSL8	Protein STRICTOSIDINE SYNTHASE-LIKE 8
AT2G20835	5.02173e-17	1.17251e-15	Up		unknown protein BEST Arabidopsis thaliana protein match is: unknown protein (TAIR:AT3G15534.1) Has 66 Blast hits to 66 proteins in 12 species: Archae - 0 Bacteria - 0 Metazoa - 0 Fungi - 0 Plants - 66 Viruses - 0 Other Eukaryotes - 0 (source /.../ BLink).
AT3G06035	5.3004e-17	1.23472e-15	Up		Uncharacterized GPI-anchored protein At3g06035
AT5G27230	5.78468e-17	1.34287e-15	Up	FRL5	FRIGIDA-like protein 5
AT5G06930	5.81027e-17	1.34726e-15	Up		LOCATED IN: chloroplast EXPRESSED IN: 15 plant structures EXPRESSED DURING: 7 growth stages BEST Arabidopsis thaliana protein match is: nucleolar protein gar2-related (TAIR:AT2G42320.2) Has 3369 Blast hits to 1526 proteins in 313 species: Archae /.../Bacteria - 910 Metazoa - 754 Fungi - 336 Plants - 137 Viruses - 11 Other Eukaryotes - 1219 (source: NCBI BLink).
AT3G49720	5.96738e-17	1.38051e-15	Up		Uncharacterized protein At3g49720
AT1G73140	6.04119e-17	1.39598e-15	Up	TBL31
AT5G65010	6.5061e-17	1.49998e-15	Up	ASN2
AT3G27200	7.04207e-17	1.61984e-15	Up		Cupredoxin superfamily protein
AT3G28910	7.13884e-17	1.63836e-15	Up	ATMYB30
AT4G02520	7.19351e-17	1.64902e-15	Up	GSTF2
AT3G07820	7.80273e-17	1.78665e-15	Up		Pectin lyase-like superfamily protein
AT4G21620	7.98799e-17	1.82699e-15	Up		glycine-rich protein
AT4G17160	8.14616e-17	1.86106e-15	Up	RABB1A
AT5G03480	8.18e-17	1.86667e-15	Up		RNA-binding (RRM/RBD/RNP motifs) family protein
AT3G14840	9.01757e-17	2.04852e-15	Up	LRR-RLK
AT3G25080	9.2431e-17	2.09503e-15	Up		UPF0725 protein At3g25080
AT1G02500	9.8619e-17	2.23027e-15	Up	SAM1	S-adenosylmethionine synthase 1
AT5G52050	1.24794e-16	2.80961e-15	Up		MATE efflux family protein
AT5G09876	1.65648e-16	3.70868e-15	Up		unknown protein FUNCTIONS IN: molecular_function unknown INVOLVED IN: biological_process unknown LOCATED IN: cellular_component unknown Has 5 Blast hits to 5 proteins in 2 species: Archae - 0 Bacteria - 0 Metazoa - 0 Fungi - 0 Plants - 5 Vi /.../- 0 Other Eukaryotes - 0 (source: NCBI BLink).
AT3G01290	1.79956e-16	4.02009e-15	Up	HIR3	Hypersensitive-induced response protein 3
AT2G18328	1.90146e-16	4.24302e-15	Up	RL4	Protein RADIALIS-like 4
AT1G45010	1.90362e-16	4.24313e-15	Up		TRAM LAG1 and CLN8 (TLC) lipid-sensing domain containing protein
AT3G15210	1.95679e-16	4.35684e-15	Up	ERF4	Ethylene-responsive transcription factor 4
AT3G23250	1.98743e-16	4.42017e-15	Up	MYB15	myb domain protein 15
AT5G49460	2.03876e-16	4.52933e-15	Up	ACLB-2	ATP-citrate synthase beta chain protein 2
AT1G25400	2.06e-16	4.57148e-15	Up		unknown protein BEST Arabidopsis thaliana protein match is: unknown protein (TAIR:AT1G68440.1) Has 21 Blast hits to 21 proteins in 6 species: Archae - 0 Bacteria - 0 Metazoa - 0 Fungi - 0 Plants - 21 Viruses - 0 Other Eukaryotes - 0 (source: /.../BLink).
AT3G50930	2.11661e-16	4.69193e-15	Up	BCS1	cytochrome BC1 synthesis
AT5G16170	2.21895e-16	4.908e-15	Up		Core-2/I-branching beta-16-N-acetylglucosaminyltransferase family protein
AT1G57750	2.32656e-16	5.13144e-15	Up	CYP96A15	Alkane hydroxylase MAH1
AT1G63120	2.37157e-16	5.22264e-15	Up	ATRBL2	RHOMBOID-like 2
AT1G53790	2.66581e-16	5.8578e-15	Up		F-box protein At1g53790
AT3G44720	2.77729e-16	6.09613e-15	Up	ADT4	Arogenate dehydratase 4 chloroplastic
AT4G29770	2.81088e-16	6.16313e-15	Up		Target of trans acting-siR480/255.
AT4G17210	3.29738e-16	7.20632e-15	Up		Putative WEB family protein At4g17210
AT5G55450	3.47356e-16	7.57492e-15	Up		Bifunctional inhibitor/lipid-transfer protein/seed storage 2S albumin superfamily protein
AT1G63910	3.61206e-16	7.86843e-15	Up	AtMYB103	myb domain protein 103
AT2G36220	4.02404e-16	8.72814e-15	Up		unknown protein BEST Arabidopsis thaliana protein match is: unknown protein (TAIR:AT3G52710.1) Has 74 Blast hits to 74 proteins in 10 species: Archae - 0 Bacteria - 0 Metazoa - 0 Fungi - 0 Plants - 74 Viruses - 0 Other Eukaryotes - 0 (source /.../ BLink).
AT4G18640	4.10863e-16	8.89247e-15	Up	MRH1	Probable LRR receptor-like serine/threonine-protein kinase MRH1
AT1G12610	4.64133e-16	1.00131e-14	Up	DREB1F	Dehydration-responsive element-binding protein 1F
AT2G23360	4.66211e-16	1.00472e-14	Up	FPP7	Filament-like plant protein 7
AT5G17100	5.14211e-16	1.09993e-14	Up		Cystatin/monellin superfamily protein
AT2G41660	5.73599e-16	1.22178e-14	Up	MIZ1	Protein MIZU-KUSSEI 1
AT2G25735	5.94079e-16	1.26273e-14	Up		unknown protein Has 31 Blast hits to 31 proteins in 9 species: Archae - 0 Bacteria - 0 Metazoa - 0 Fungi - 0 Plants - 31 Viruses - 0 Other Eukaryotes - 0 (source: NCBI BLink).
AT1G47670	5.95962e-16	1.2654e-14	Up	AATL1	Lysine histidine transporter-like 8
AT5G61600	6.18857e-16	1.31125e-14	Up	ERF104	Ethylene-responsive transcription factor ERF104
AT2G32140	6.56418e-16	1.38937e-14	Up		transmembrane receptors
AT5G12420	6.95928e-16	1.47145e-14	Up		O-acyltransferase (WSD1-like) family protein
AT1G61890	7.33433e-16	1.54913e-14	Up		MATE efflux family protein
AT1G75900	7.64018e-16	1.61204e-14	Up	EXL3	GDSL esterase/lipase EXL3
AT5G43620	9.73159e-16	2.04049e-14	Up	PCFS5	Polyadenylation and cleavage factor homolog 5
AT1G58390	1.02545e-15	2.13902e-14	Up		Probable disease resistance protein At1g58390
AT5G35550	1.04193e-15	2.17113e-14	Up	TT2	Transcription factor TT2
AT1G72730	1.0636e-15	2.214e-14	Up	TIF4A-3	Eukaryotic initiation factor 4A-3
AT4G01200	1.0992e-15	2.28104e-14	Up		Calcium-dependent lipid-binding (CaLB domain) family protein
AT1G17560	1.336e-15	2.7554e-14	Up	HLL	50S ribosomal protein HLL mitochondrial
AT5G52760	1.41174e-15	2.90865e-14	Up		Copper transport protein family
AT4G35320	1.43005e-15	2.94336e-14	Up		unknown protein BEST Arabidopsis thaliana protein match is: unknown protein (TAIR:AT2G17300.1) Has 30201 Blast hits to 17322 proteins in 780 species: Archae - 12 Bacteria - 1396 Metazoa - 17338 Fungi - 3422 Plants - 5037 Viruses - 0 Other Eu /.../es - 2996 (source: NCBI BLink).
AT2G41100	1.46576e-15	3.01377e-14	Up	CML12	Calmodulin-like protein 12
AT3G52450	1.58014e-15	3.24565e-14	Up	PUB22	E3 ubiquitin-protein ligase PUB22
AT5G19040	1.78171e-15	3.64852e-14	Up	IPT5	Adenylate isopentenyltransferase 5 chloroplastic
AT4G14390	1.91019e-15	3.89579e-14	Up		Ankyrin repeat family protein
AT3G14940	1.987e-15	4.03609e-14	Up	PPC3	Phosphoenolpyruvate carboxylase 3
AT5G27420	2.05288e-15	4.16152e-14	Up	ATL31	E3 ubiquitin-protein ligase ATL31
AT2G41110	2.45434e-15	4.9455e-14	Up	CAM2	Calmodulin-5
AT1G56720	2.55884e-15	5.14578e-14	Up		Protein kinase superfamily protein
AT5G26690	3.01774e-15	5.99679e-14	Up		Heavy metal transport/detoxification superfamily protein
AT5G50375	3.43649e-15	6.80208e-14	Up	CPI1	Cycloeucalenol cycloisomerase
AT2G39210	3.7675e-15	7.41359e-14	Up		Major facilitator superfamily protein
AT1G70390	4.01882e-15	7.90041e-14	Up		Putative F-box protein At1g70390
AT1G22890	4.29649e-15	8.42982e-14	Up		unknown protein FUNCTIONS IN: molecular_function unknown INVOLVED IN: biological_process unknown LOCATED IN: endomembrane system EXPRESSED IN: 19 plant structures EXPRESSED DURING: 11 growth stages Has 17 Blast hits to 17 proteins in 2 species /.../ae - 0 Bacteria - 0 Metazoa - 0 Fungi - 0 Plants - 17 Viruses - 0 Other Eukaryotes - 0 (source: NCBI BLink).
AT2G30490	4.36805e-15	8.55713e-14	Up	CYP73A5	Trans-cinnamate 4-monooxygenase
AT1G51660	5.01573e-15	9.77437e-14	Up	MKK4	Mitogen-activated protein kinase kinase 4
AT5G50420	5.16184e-15	1.00494e-13	Up		O-fucosyltransferase family protein
AT1G76240	5.35743e-15	1.041e-13	Up		Arabidopsis protein of unknown function (DUF241)
AT5G51990	5.36925e-15	1.0423e-13	Up	DREB1D	Dehydration-responsive element-binding protein 1D
AT1G24170	5.44717e-15	1.05641e-13	Up	GATL8	Probable galacturonosyltransferase-like 8
AT4G38560	5.60351e-15	1.08464e-13	Up		Arabidopsis phospholipase-like protein (PEARLI 4) family
AT5G39320	5.76716e-15	1.11311e-13	Up	UGD4	UDP-glucose 6-dehydrogenase 4
AT5G48290	6.17132e-15	1.18883e-13	Up		Heavy metal transport/detoxification superfamily protein
AT2G38860	6.59901e-15	1.26518e-13	Up	DJ1E	DJ-1 protein homolog E
AT1G15480	6.83138e-15	1.30724e-13	Up		Pentatricopeptide repeat-containing protein At1g15480 mitochondrial
AT1G68670	8.31224e-15	1.5831e-13	Up		myb-like transcription factor family protein
AT1G50010	8.9235e-15	1.69471e-13	Up	TUBA4	Tubulin alpha-4 chain
AT1G32100	9.11506e-15	1.72946e-13	Up	PRR1	Pinoresinol reductase 1
AT1G66690	9.21399e-15	1.74494e-13	Up		S-adenosyl-L-methionine-dependent methyltransferases superfamily protein
AT5G11070	9.63355e-15	1.81927e-13	Up		unknown protein Has 1807 Blast hits to 1807 proteins in 277 species: Archae - 0 Bacteria - 0 Metazoa - 736 Fungi - 347 Plants - 385 Viruses - 0 Other Eukaryotes - 339 (source: NCBI BLink).
AT4G37260	9.67996e-15	1.82461e-13	Up	MYB73	myb domain protein 73
AT4G29760	1.04442e-14	1.96134e-13	Up		unknown protein BEST Arabidopsis thaliana protein match is: unknown protein (TAIR:AT4G29770.2) Has 63 Blast hits to 63 proteins in 2 species: Archae - 0 Bacteria - 0 Metazoa - 0 Fungi - 0 Plants - 63 Viruses - 0 Other Eukaryotes - 0 (source: /.../BLink).
AT3G25600	1.11491e-14	2.08399e-13	Up	CML16	Probable calcium-binding protein CML16
AT1G09310	1.16895e-14	2.18297e-13	Up		Protein of unknown function DUF538
AT4G09990	1.17014e-14	2.18318e-13	Up	GXM2	Glucuronoxylan 4-O-methyltransferase 2
AT5G19260	1.23053e-14	2.2916e-13	Up	FAF3	Protein FANTASTIC FOUR 3
AT3G55500	1.23463e-14	2.29713e-13	Up	EXPA16	Expansin-A16
AT2G43290	1.3223e-14	2.45345e-13	Up	CML5
AT2G33580	1.32887e-14	2.46337e-13	Up	LYK5
AT2G14890	1.40296e-14	2.59593e-13	Up	AGP9
AT5G57770	1.41885e-14	2.62291e-13	Up		Plant protein of unknown function (DUF828) with plant pleckstrin homology-like region
AT1G64065	1.4647e-14	2.70272e-13	Up		Late embryogenesis abundant (LEA) hydroxyproline-rich glycoprotein family
AT4G13560	1.74987e-14	3.21715e-13	Up	UNE15	Late embryogenesis abundant protein (LEA) family protein
AT1G23410	2.29842e-14	4.18366e-13	Up	RPS27AA	Ubiquitin-40S ribosomal protein S27a-1
AT2G32130	2.58898e-14	4.69982e-13	Up		Plant protein of unknown function (DUF641)
AT1G30370	2.67134e-14	4.83191e-13	Up		alpha/beta-Hydrolases superfamily protein
AT1G19380	3.35553e-14	6.03695e-13	Up		Protein of unknown function (DUF1195)
AT2G48090	3.67149e-14	6.59363e-13	Up		unknown protein FUNCTIONS IN: molecular_function unknown INVOLVED IN: biological_process unknown LOCATED IN: chloroplast EXPRESSED IN: male gametophyte root flower carpel EXPRESSED DURING: 4 anthesis petal differentiation and expansion stag /.../ 3 Blast hits to 3 proteins in 1 species: Archae - 0 Bacteria - 0 Metazoa - 0 Fungi - 0 Plants - 3 Viruses - 0 Other Eukaryotes - 0 (source: NCBI BLink).
AT3G26210	3.6758e-14	6.5955e-13	Up	CYP71B23	Cytochrome P450 71B23
AT2G38360	3.87968e-14	6.92432e-13	Up	PRA1B4	PRA1 family protein B4
AT4G26400	3.96125e-14	7.06365e-13	Up		RING/U-box superfamily protein
AT1G78090	3.97338e-14	7.07901e-13	Up	TPPB	Trehalose-phosphate phosphatase B
AT5G45110	4.03153e-14	7.17357e-13	Up	NPR3	Regulatory protein NPR3
AT1G74440	4.35494e-14	7.73146e-13	Up		Protein of unknown function (DUF962)
AT3G25882	4.39411e-14	7.79413e-13	Up	NIMIN-2	Protein NIM1-INTERACTING 2
AT1G16705	4.82056e-14	8.52054e-13	Up		p300/CBP acetyltransferase-related protein-related
AT4G17220	4.94682e-14	8.73606e-13	Up	MAP70.5	Microtubule-associated protein 70-5
AT5G16600	5.23833e-14	9.21855e-13	Up	MYB43	myb domain protein 43
AT4G00300	5.49225e-14	9.64015e-13	Up		fringe-related protein
AT4G08950	5.63546e-14	9.88291e-13	Up	EXO
AT1G64130	5.68106e-14	9.95421e-13	Up		Polyketide cyclase/dehydrase and lipid transport superfamily protein
AT1G68360	5.73816e-14	1.00368e-12	Up		C2H2 and C2HC zinc fingers superfamily protein
AT2G18100	5.79153e-14	1.01214e-12	Up		Protein of unknown function (DUF726)
AT1G71790	5.87351e-14	1.02557e-12	Up		Probable F-actin-capping protein subunit beta
AT4G32200	6.51099e-14	1.13296e-12	Up	ASY2
AT2G38810	6.62913e-14	1.15252e-12	Up	HTA8
AT5G45750	7.46341e-14	1.29141e-12	Up	RABA1C	Ras-related protein RABA1c
AT5G17920	7.93621e-14	1.36913e-12	Up	MS1	5-methyltetrahydropteroyltriglutamate--homocysteine methyltransferase 1
AT1G10970	7.96103e-14	1.37224e-12	Up	ZIP4	zinc transporter 4 precursor
AT2G41780	8.53486e-14	1.46989e-12	Up		unknown protein Has 6 Blast hits to 6 proteins in 2 species: Archae - 0 Bacteria - 0 Metazoa - 0 Fungi - 0 Plants - 6 Viruses - 0 Other Eukaryotes - 0 (source: NCBI BLink).
AT1G26570	1.02179e-13	1.75524e-12	Up	UGD1	UDP-glucose 6-dehydrogenase 1
AT4G14730	1.02942e-13	1.76685e-12	Up		Bax inhibitor-1 family protein
AT2G31865	1.05881e-13	1.81113e-12	Up	PARG2	Probable poly(ADP-ribose) glycohydrolase 2
AT3G22310	1.06491e-13	1.82e-12	Up	RH9	DEAD-box ATP-dependent RNA helicase 9
AT2G45890	1.16896e-13	1.9894e-12	Up	ROPGEF4
AT5G52690	1.18546e-13	2.01284e-12	Up		Copper transport protein family
AT1G55330	1.18573e-13	2.01284e-12	Up	AGP21
AT5G55460	1.40387e-13	2.36324e-12	Up		Bifunctional inhibitor/lipid-transfer protein/seed storage 2S albumin superfamily protein
AT2G28690	1.47381e-13	2.47477e-12	Up		Protein of unknown function (DUF1635)
AT5G26667	1.49172e-13	2.50276e-12	Up	UMK3
AT5G25250	1.54268e-13	2.58396e-12	Up	FLOT1
AT5G05960	1.57684e-13	2.6346e-12	Up		Bifunctional inhibitor/lipid-transfer protein/seed storage 2S albumin superfamily protein
AT1G61260	1.58159e-13	2.63999e-12	Up		Protein of unknown function (DUF761)
AT5G25440	1.58268e-13	2.63999e-12	Up		Protein kinase superfamily protein
AT5G59305	1.62802e-13	2.71336e-12	Up	CLE46	CLAVATA3/ESR (CLE)-related protein 46
AT5G07430	1.63592e-13	2.72428e-12	Up	PME50	Probable pectinesterase 50
AT4G17380	1.69071e-13	2.8132e-12	Up	MSH4	DNA mismatch repair protein MSH4
AT5G01970	1.80737e-13	2.9974e-12	Up		unknown protein BEST Arabidopsis thaliana protein match is: unknown protein (TAIR:AT1G30050.1) Has 240 Blast hits to 236 proteins in 72 species: Archae - 0 Bacteria - 15 Metazoa - 51 Fungi - 19 Plants - 119 Viruses - 0 Other Eukaryotes - 36 /.../e: NCBI BLink).
AT3G07195	1.84273e-13	3.05354e-12	Up		RPM1-interacting protein 4 (RIN4) family protein
AT5G52540	1.88564e-13	3.11952e-12	Up		Protein of unknown function (DUF819)
AT2G47030	1.90694e-13	3.14847e-12	Up	PME4	Pectinesterase 4
AT4G24380	2.04464e-13	3.37148e-12	Up		INVOLVED IN: 10-formyltetrahydrofolate biosynthetic process folic acid and derivative biosynthetic process EXPRESSED IN: 24 plant structures EXPRESSED DURING: 15 growth stages CONTAINS InterPro DOMAIN/s: Serine hydrolase (InterPro:IPR005645) BE /.../bidopsis thaliana protein match is: alpha/beta-Hydrolases superfamily protein (TAIR:AT5G65400.1) Has 30201 Blast hits to 17322 proteins in 780 specie…
AT1G19050	2.16511e-13	3.5672e-12	Up	ARR7
AT4G00380	2.19448e-13	3.61265e-12	Up	FDM2
AT3G62710	2.3082e-13	3.78749e-12	Up		Glycosyl hydrolase family protein
AT5G16200	2.58836e-13	4.22996e-12	Up		50S ribosomal protein-related
AT3G46080	2.63164e-13	4.2972e-12	Up	ZAT8	Zinc finger protein ZAT8
AT1G68520	2.68041e-13	4.36976e-12	Up	COL6	Zinc finger protein CONSTANS-LIKE 6
AT5G44060	2.72033e-13	4.42767e-12	Up		unknown protein BEST Arabidopsis thaliana protein match is: unknown protein (TAIR:AT1G04000.1) Has 1807 Blast hits to 1807 proteins in 277 species: Archae - 0 Bacteria - 0 Metazoa - 736 Fungi - 347 Plants - 385 Viruses - 0 Other Eukaryotes - /.../source: NCBI BLink).
AT1G28480	2.79916e-13	4.5523e-12	Up	GRXC9	Glutaredoxin-C9
AT3G08630	2.92318e-13	4.73871e-12	Up		Protein of unknown function (DUF3411)
AT2G31390	2.92986e-13	4.74572e-12	Up		Probable fructokinase-1
AT3G07340	2.98978e-13	4.835e-12	Up	BHLH62	Transcription factor bHLH62
AT4G24110	3.08595e-13	4.97854e-12	Up		unknown protein Has 76 Blast hits to 76 proteins in 13 species: Archae - 0 Bacteria - 0 Metazoa - 1 Fungi - 0 Plants - 75 Viruses - 0 Other Eukaryotes - 0 (source: NCBI BLink).
AT1G51700	3.16728e-13	5.09344e-12	Up	DOF1.7
AT5G03300	3.41415e-13	5.48168e-12	Up	ADK2
AT4G14440	3.57682e-13	5.72008e-12	Up	ECI3	Enoyl-CoA delta isomerase 3
AT5G58000	3.59845e-13	5.74554e-12	Up	RTNLB21	Reticulon-like protein B21
AT5G23370	3.65285e-13	5.82317e-12	Up		Putative GEM-like protein 8
AT5G12340	3.67529e-13	5.84969e-12	Up		unknown protein BEST Arabidopsis thaliana protein match is: unknown protein (TAIR:AT1G28190.1) Has 30201 Blast hits to 17322 proteins in 780 species: Archae - 12 Bacteria - 1396 Metazoa - 17338 Fungi - 3422 Plants - 5037 Viruses - 0 Other Eu /.../es - 2996 (source: NCBI BLink).
AT1G22760	3.80756e-13	6.05544e-12	Up	PAB3	Polyadenylate-binding protein 3
AT1G20990	3.82391e-13	6.07186e-12	Up		Cysteine/Histidine-rich C1 domain family protein
AT2G23530	3.92093e-13	6.20634e-12	Up		Zinc-finger domain of monoamine-oxidase A repressor R1
AT1G05870	3.949e-13	6.24097e-12	Up		Protein of unknown function (DUF1685)
AT4G39730	4.2373e-13	6.68611e-12	Up		Lipase/lipooxygenase PLAT/LH2 family protein
AT2G01120	4.29543e-13	6.77252e-12	Up	ORC4	origin recognition complex subunit 4
AT3G16720	4.31762e-13	6.80219e-12	Up	ATL2	RING-H2 finger protein ATL2
AT4G34150	4.34637e-13	6.84214e-12	Up		Calcium-dependent lipid-binding (CaLB domain) family protein
AT2G44160	4.63804e-13	7.28422e-12	Up	MTHFR2	Methylenetetrahydrofolate reductase 2
AT5G18690	4.98878e-13	7.81071e-12	Up	AGP25	Classical arabinogalactan protein 25
AT5G64660	5.22579e-13	8.17544e-12	Up	PUB27	U-box domain-containing protein 27
AT1G76550	5.30518e-13	8.2932e-12	Up	PFP-ALPHA2	Pyrophosphate--fructose 6-phosphate 1-phosphotransferase subunit alpha 2
AT1G78570	5.81905e-13	9.06836e-12	Up	RHM1	Trifunctional UDP-glucose 46-dehydratase/UDP-4-keto-6-deoxy-D-glucose 35-epimerase/UDP-4-keto-L-rhamnose-reductase RHM1
AT3G08490	5.86349e-13	9.13055e-12	Up		BEST Arabidopsis thaliana protein match is: Late embryogenesis abundant protein group 2 (TAIR:AT3G24600.1) Has 161 Blast hits to 158 proteins in 15 species: Archae - 0 Bacteria - 0 Metazoa - 0 Fungi - 0 Plants - 161 Viruses - 0 Other Eukaryo /.../0 (source: NCBI BLink).
AT3G21240	6.00632e-13	9.32414e-12	Up	4CL2	4-coumarate--CoA ligase 2
AT3G13400	6.07377e-13	9.42159e-12	Up	sks13	SKU5 similar 13
AT3G28330	6.60806e-13	1.01954e-11	Up		F-box family protein-related
AT2G26190	7.39127e-13	1.1369e-11	Up		calmodulin-binding family protein
AT4G22680	7.45283e-13	1.1455e-11	Up	MYB85	myb domain protein 85
AT5G45880	7.67979e-13	1.17858e-11	Up		Pollen Ole e 1 allergen and extensin family protein
AT1G12000	9.02155e-13	1.37507e-11	Up	PFP-BETA1	Pyrophosphate--fructose 6-phosphate 1-phosphotransferase subunit beta 1
AT2G04850	9.11866e-13	1.38882e-11	Up		Cytochrome b561 and DOMON domain-containing protein At2g04850
AT3G19680	9.36845e-13	1.42471e-11	Up		Protein of unknown function (DUF1005)
AT4G18360	9.75604e-13	1.47808e-11	Up	GLO5	Peroxisomal (S)-2-hydroxy-acid oxidase GLO5
AT3G48630	1.02135e-12	1.54623e-11	Up		unknown protein BEST Arabidopsis thaliana protein match is: unknown protein (TAIR:AT3G44150.1) Has 64 Blast hits to 64 proteins in 15 species: Archae - 0 Bacteria - 0 Metazoa - 0 Fungi - 0 Plants - 64 Viruses - 0 Other Eukaryotes - 0 (source /.../ BLink).
AT3G16510	1.04888e-12	1.58432e-11	Up		Calcium-dependent lipid-binding (CaLB domain) family protein
AT5G15490	1.07541e-12	1.62196e-11	Up	UGD3	UDP-glucose 6-dehydrogenase 3
AT1G11740	1.10032e-12	1.65706e-11	Up		ankyrin repeat family protein
AT2G47360	1.18766e-12	1.78459e-11	Up		unknown protein BEST Arabidopsis thaliana protein match is: unknown protein (TAIR:AT1G02570.1) Has 58 Blast hits to 55 proteins in 6 species: Archae - 0 Bacteria - 0 Metazoa - 0 Fungi - 0 Plants - 58 Viruses - 0 Other Eukaryotes - 0 (source: /.../BLink).
AT3G59010	1.19704e-12	1.79735e-11	Up	PME35	Probable pectinesterase/pectinesterase inhibitor 35
AT5G19230	1.25428e-12	1.8763e-11	Up		Uncharacterized GPI-anchored protein At5g19230
AT3G50480	1.29295e-12	1.92842e-11	Up	HR4	RPW8-like protein 4
AT3G60961	1.31977e-12	1.96551e-11	Up		P-loop containing nucleoside triphosphate hydrolases superfamily protein
AT1G75170	1.32182e-12	1.96711e-11	Up		Sec14p-like phosphatidylinositol transfer family protein
AT5G26330	1.33478e-12	1.98494e-11	Up		Cupredoxin superfamily protein
AT4G13930	1.34435e-12	1.99768e-11	Up	SHM4	Serine hydroxymethyltransferase 4
AT3G61580	1.35699e-12	2.01499e-11	Up	SLD1	Delta(8)-fatty-acid desaturase 1
AT5G57785	1.37894e-12	2.04457e-11	Up		unknown protein Has 30201 Blast hits to 17322 proteins in 780 species: Archae - 12 Bacteria - 1396 Metazoa - 17338 Fungi - 3422 Plants - 5037 Viruses - 0 Other Eukaryotes - 2996 (source: NCBI BLink).
AT3G27690	1.39034e-12	2.05995e-11	Up	LHCB2.4	photosystem II light harvesting complex gene 2.3
AT3G61910	1.5071e-12	2.22313e-11	Up	NAC066	NAC domain-containing protein 66
AT3G49530	1.57362e-12	2.31111e-11	Up	NAC062	NAC domain-containing protein 62
AT1G64670	1.58014e-12	2.31899e-11	Up	BDG1	alpha/beta-Hydrolases superfamily protein
AT1G04820	1.61459e-12	2.3661e-11	Up	TUBA4	Tubulin alpha-4 chain
AT4G01950	1.64087e-12	2.39938e-11	Up	GPAT3	Probable glycerol-3-phosphate acyltransferase 3
AT5G24770	1.7039e-12	2.48794e-11	Up	VSP2	Vegetative storage protein 2
AT1G31720	1.73004e-12	2.52429e-11	Up		Protein of unknown function (DUF1218)
AT1G16510	1.74814e-12	2.5484e-11	Up	SAUR41	Auxin-responsive protein SAUR41
AT1G13170	1.84035e-12	2.66977e-11	Up	ORP1D	Oxysterol-binding protein-related protein 1D
AT2G36710	1.91229e-12	2.76815e-11	Up	PME15	Probable pectinesterase 15
AT3G06750	1.92995e-12	2.79171e-11	Up		hydroxyproline-rich glycoprotein family protein
AT1G21250	1.99811e-12	2.88409e-11	Up	WAK1	Wall-associated receptor kinase 1
AT3G62370	2.08522e-12	3.00502e-11	Up		heme binding
AT5G20400	2.08957e-12	3.00748e-11	Up		2-oxoglutarate (2OG) and Fe(II)-dependent oxygenase superfamily protein
AT5G44340	2.13707e-12	3.07367e-11	Up	TUBB4	Tubulin beta-4 chain
AT4G22592	2.27811e-12	3.26951e-11	Up	CPuORF27	conserved peptide upstream open reading frame 27
AT4G22590	2.27996e-12	3.26984e-11	Up	TPPG	Probable trehalose-phosphate phosphatase G
AT5G45100	2.30072e-12	3.29491e-11	Up	BRG1	BOI-related E3 ubiquitin-protein ligase 1
AT5G45000	2.30722e-12	3.30188e-11	Up		Disease resistance protein (TIR-NBS-LRR class) family
AT5G40880	2.48568e-12	3.53717e-11	Up	ZFWD3	Zinc finger CCCH domain-containing protein 59
AT5G42710	2.52925e-12	3.59156e-11	Up		unknown protein Has 1807 Blast hits to 1807 proteins in 277 species: Archae - 0 Bacteria - 0 Metazoa - 736 Fungi - 347 Plants - 385 Viruses - 0 Other Eukaryotes - 339 (source: NCBI BLink).
AT1G62290	2.84833e-12	4.02481e-11	Up	APA2	Aspartic proteinase A2
AT4G36500	2.9223e-12	4.12644e-11	Up		unknown protein FUNCTIONS IN: molecular_function unknown INVOLVED IN: biological_process unknown LOCATED IN: mitochondrion EXPRESSED IN: 22 plant structures EXPRESSED DURING: 13 growth stages BEST Arabidopsis thaliana protein match is: unknown /.../in (TAIR:AT2G18210.1) Has 50 Blast hits to 50 proteins in 7 species: Archae - 0 Bacteria - 0 Metazoa - 0 Fungi - 0 Plants - 50 Viruses - 0 Other Eukar…
AT5G36925	3.00652e-12	4.23943e-11	Up		unknown protein BEST Arabidopsis thaliana protein match is: unknown protein (TAIR:AT5G36920.1) Has 9 Blast hits to 9 proteins in 2 species: Archae - 0 Bacteria - 0 Metazoa - 0 Fungi - 0 Plants - 9 Viruses - 0 Other Eukaryotes - 0 (source: NC /.../nk).
AT2G23810	3.09697e-12	4.36086e-11	Up	TET8	Tetraspanin-8
AT3G05320	3.24e-12	4.5559e-11	Up		O-fucosyltransferase family protein
AT5G56510	3.31684e-12	4.65096e-11	Up	APUM12	Pumilio homolog 12
AT3G44990	3.49586e-12	4.89177e-11	Up	XTH31	Xyloglucan endotransglucosylase/hydrolase protein 31
AT1G55560	3.54224e-12	4.94637e-11	Up	sks14
AT3G15650	3.62833e-12	5.05958e-11	Up		alpha/beta-Hydrolases superfamily protein
AT1G16000	3.90482e-12	5.43761e-11	Up		unknown protein BEST Arabidopsis thaliana protein match is: unknown protein (TAIR:AT1G80890.1) Has 41 Blast hits to 40 proteins in 10 species: Archae - 0 Bacteria - 0 Metazoa - 0 Fungi - 0 Plants - 41 Viruses - 0 Other Eukaryotes - 0 (source /.../ BLink).
AT5G22920	3.91107e-12	5.44254e-11	Up		CHY-type/CTCHY-type/RING-type Zinc finger protein
AT1G67950	3.92196e-12	5.45394e-11	Up		RNA-binding (RRM/RBD/RNP motifs) family protein
AT2G20680	4.2252e-12	5.8634e-11	Up	MAN2	Mannan endo-14-beta-mannosidase 2
AT1G27580	4.22805e-12	5.8634e-11	Up		Protein of unknown function (DUF295)
AT3G07350	4.29702e-12	5.94092e-11	Up		Protein of unknown function (DUF506)
AT1G19180	4.33859e-12	5.98785e-11	Up	TIFY10A	Protein TIFY 10A
AT1G68200	4.38975e-12	6.05431e-11	Up		Zinc finger CCCH domain-containing protein 15
AT2G23690	4.65627e-12	6.41311e-11	Up		unknown protein FUNCTIONS IN: molecular_function unknown INVOLVED IN: N-terminal protein myristoylation LOCATED IN: cellular_component unknown EXPRESSED IN: 7 plant structures EXPRESSED DURING: petal differentiation and expansion stage BEST Ar /.../sis thaliana protein match is: unknown protein (TAIR:AT4G37240.1) Has 243 Blast hits to 243 proteins in 15 species: Archae - 0 Bacteria - 0 Metazoa - …
AT2G19710	4.71603e-12	6.48656e-11	Up		Regulator of Vps4 activity in the MVB pathway protein
AT5G15900	4.95554e-12	6.78357e-11	Up	TBL19	Protein trichome birefringence-like 19
AT1G49150	5.07275e-12	6.9393e-11	Up		unknown protein Has 6 Blast hits to 6 proteins in 2 species: Archae - 0 Bacteria - 0 Metazoa - 0 Fungi - 0 Plants - 6 Viruses - 0 Other Eukaryotes - 0 (source: NCBI BLink).
AT1G05575	5.80111e-12	7.89279e-11	Up		unknown protein FUNCTIONS IN: molecular_function unknown INVOLVED IN: anaerobic respiration LOCATED IN: endomembrane system EXPRESSED IN: 17 plant structures EXPRESSED DURING: 9 growth stages BEST Arabidopsis thaliana protein match is: unknown /.../in (TAIR:AT2G31945.1) Has 63 Blast hits to 63 proteins in 10 species: Archae - 0 Bacteria - 0 Metazoa - 0 Fungi - 0 Plants - 63 Viruses - 0 Other Euka…
AT3G11165	5.80764e-12	7.89635e-11	Up		unknown protein FUNCTIONS IN: molecular_function unknown INVOLVED IN: biological_process unknown LOCATED IN: cellular_component unknown Has 2 Blast hits to 2 proteins in 1 species: Archae - 0 Bacteria - 0 Metazoa - 0 Fungi - 0 Plants - 2 Vi /.../- 0 Other Eukaryotes - 0 (source: NCBI BLink).
AT2G39850	6.10232e-12	8.28583e-11	Up		Subtilisin-like serine endopeptidase family protein
AT4G18950	6.30391e-12	8.52508e-11	Up		Integrin-linked protein kinase family
AT1G07020	6.72261e-12	9.04345e-11	Up		unknown protein Has 39 Blast hits to 39 proteins in 17 species: Archae - 0 Bacteria - 0 Metazoa - 6 Fungi - 3 Plants - 28 Viruses - 0 Other Eukaryotes - 2 (source: NCBI BLink).
AT2G32720	6.72312e-12	9.04345e-11	Up	CYTB5-B	Cytochrome b5 isoform B
AT3G27280	7.06179e-12	9.47371e-11	Up	PHB4	Prohibitin-4 mitochondrial
AT3G13790	7.21613e-12	9.67432e-11	Up	CWINV1	Beta-fructofuranosidase insoluble isoenzyme CWINV1
AT5G16490	7.26904e-12	9.73877e-11	Up	RIC4	CRIB domain-containing protein RIC4
AT5G41600	8.15743e-12	1.08738e-10	Up	RTNLB4
AT1G20950	8.28824e-12	1.10382e-10	Up	PFP-ALPHA1	Pyrophosphate--fructose 6-phosphate 1-phosphotransferase subunit alpha 1
AT5G54380	8.37427e-12	1.11454e-10	Up	THE1	Receptor-like protein kinase THESEUS 1
AT5G40830	8.64808e-12	1.14946e-10	Up		S-adenosyl-L-methionine-dependent methyltransferases superfamily protein
AT1G62510	9.36976e-12	1.24293e-10	Up		Bifunctional inhibitor/lipid-transfer protein/seed storage 2S albumin superfamily protein
AT1G03730	9.39965e-12	1.24607e-10	Up		unknown protein BEST Arabidopsis thaliana protein match is: unknown protein (TAIR:AT4G03600.1) Has 50 Blast hits to 50 proteins in 10 species: Archae - 0 Bacteria - 0 Metazoa - 0 Fungi - 0 Plants - 50 Viruses - 0 Other Eukaryotes - 0 (source /.../ BLink).
AT2G47240	9.83056e-12	1.30148e-10	Up	LACS1	Long chain acyl-CoA synthetase 1
AT3G56880	9.96516e-12	1.31844e-10	Up		VQ motif-containing protein
AT1G10560	1.00543e-11	1.32849e-10	Up	PUB18	U-box domain-containing protein 18
AT1G49910	1.02617e-11	1.35412e-10	Up	BUB3.2	Mitotic checkpoint protein BUB3.2
AT5G62470	1.05222e-11	1.38668e-10	Up	MYB96	myb domain protein 96
AT1G68060	1.08095e-11	1.42082e-10	Up	MAP70.1	Microtubule-associated protein 70-1
AT2G41770	1.08545e-11	1.42581e-10	Up		Protein of unknown function (DUF288)
AT1G72660	1.0904e-11	1.43137e-10	Up	DRG2	Developmentally-regulated G-protein 2
AT5G07690	1.12219e-11	1.47118e-10	Up	MYB29	Transcription factor MYB29
AT5G16360	1.12745e-11	1.47712e-10	Up		NC domain-containing protein-related
AT4G27720	1.13209e-11	1.48224e-10	Up		Major facilitator superfamily protein
AT5G48650	1.15366e-11	1.50754e-10	Up		Nuclear transport factor 2 (NTF2) family protein with RNA binding (RRM-RBD-RNP motifs) domain
AT1G04430	1.15778e-11	1.51194e-10	Up		Probable methyltransferase PMT8
AT1G80270	1.18818e-11	1.54963e-10	Up	PPR596	Pentatricopeptide repeat-containing protein At1g80270 mitochondrial
AT2G36870	1.19707e-11	1.55921e-10	Up	XTH32	Probable xyloglucan endotransglucosylase/hydrolase protein 32
AT4G17190	1.21237e-11	1.57709e-10	Up	FPS2
AT2G44080	1.23056e-11	1.59972e-10	Up	ARL
AT5G65880	1.31133e-11	1.70143e-10	Up		unknown protein FUNCTIONS IN: molecular_function unknown INVOLVED IN: biological_process unknown LOCATED IN: endomembrane system EXPRESSED IN: 21 plant structures EXPRESSED DURING: 13 growth stages Has 1807 Blast hits to 1807 proteins in 277 s /.../: Archae - 0 Bacteria - 0 Metazoa - 736 Fungi - 347 Plants - 385 Viruses - 0 Other Eukaryotes - 339 (source: NCBI BLink).
AT3G16590	1.31217e-11	1.70143e-10	Up		Putative F-box protein At3g16590
AT1G72240	1.35597e-11	1.75596e-10	Up		unknown protein BEST Arabidopsis thaliana protein match is: unknown protein (TAIR:AT1G22470.1) Has 65 Blast hits to 63 proteins in 13 species: Archae - 0 Bacteria - 0 Metazoa - 1 Fungi - 0 Plants - 64 Viruses - 0 Other Eukaryotes - 0 (source /.../ BLink).
AT3G09520	1.41304e-11	1.82635e-10	Up	ATEXO70H4	exocyst subunit exo70 family protein H4
AT5G65810	1.49901e-11	1.93499e-10	Up		unknown protein BEST Arabidopsis thaliana protein match is: unknown protein (TAIR:AT3G49720.2) Has 30201 Blast hits to 17322 proteins in 780 species: Archae - 12 Bacteria - 1396 Metazoa - 17338 Fungi - 3422 Plants - 5037 Viruses - 0 Other Eu /.../es - 2996 (source: NCBI BLink).
AT1G26450	1.51784e-11	1.95678e-10	Up		Carbohydrate-binding X8 domain-containing protein
AT4G22756	1.5463e-11	1.9922e-10	Up	SMO1-2	Methylsterol monooxygenase 1-2
AT4G28380	1.59419e-11	2.04866e-10	Up		Leucine-rich repeat (LRR) family protein
AT5G44820	1.6303e-11	2.09239e-10	Up		Nucleotide-diphospho-sugar transferase family protein
AT5G51330	1.63276e-11	2.09421e-10	Up	DYAD	Protein DYAD
AT4G33050	1.76376e-11	2.25363e-10	Up	EDA39	calmodulin-binding family protein
AT3G56710	1.78249e-11	2.27612e-10	Up	SIB1	Sigma factor binding protein 1 chloroplastic
AT1G54040	1.94681e-11	2.4734e-10	Up	ESP	Epithiospecifier protein
AT5G48140	1.98028e-11	2.51118e-10	Up		Pectin lyase-like superfamily protein
AT1G78370	2.02401e-11	2.56179e-10	Up	GSTU20
AT5G07410	2.04358e-11	2.58332e-10	Up	PME48
AT1G13880	2.10695e-11	2.65842e-10	Up		ELM2 domain-containing protein
AT2G27040	2.18062e-11	2.74966e-10	Up	AGO4
AT2G31890	2.19073e-11	2.76045e-10	Up	ATRAP
AT4G22390	2.19192e-11	2.76045e-10	Up		F-box protein At4g22390
AT4G05390	2.35525e-11	2.95506e-10	Up	RFNR1	Ferredoxin--NADP reductase root isozyme 1 chloroplastic
AT1G50750	2.43703e-11	3.05007e-10	Up		Plant mobile domain protein family
AT4G18880	3.15457e-11	3.90446e-10	Up	HSFA4A	Heat stress transcription factor A-4a
AT2G30750	3.21299e-11	3.96945e-10	Up	CYP71A12	cytochrome P450 family 71 subfamily A polypeptide 12
AT4G15270	3.38281e-11	4.17413e-10	Up		glucosyltransferase-related
AT2G40200	3.41167e-11	4.20717e-10	Up	BHLH51	Transcription factor bHLH51
AT3G09820	3.41901e-11	4.21365e-10	Up	ADK1	Adenosine kinase 1
AT1G47380	3.43931e-11	4.23607e-10	Up		Probable protein phosphatase 2C 12
AT2G39510	3.51523e-11	4.32429e-10	Up		WAT1-related protein At2g39510
AT3G09800	3.52369e-11	4.33205e-10	Up		SNARE-like superfamily protein
AT5G59320	3.53435e-11	4.34251e-10	Up	LTP3	Non-specific lipid-transfer protein 3
AT3G51330	3.58315e-11	4.39978e-10	Up		Eukaryotic aspartyl protease family protein
AT5G26170	3.75417e-11	4.5902e-10	Up	WRKY50	Probable WRKY transcription factor 50
AT5G08760	3.79754e-11	4.6376e-10	Up		unknown protein FUNCTIONS IN: molecular_function unknown INVOLVED IN: biological_process unknown LOCATED IN: endomembrane system Has 3 Blast hits to 3 proteins in 2 species: Archae - 0 Bacteria - 0 Metazoa - 0 Fungi - 0 Plants - 3 Viruses - /.../her Eukaryotes - 0 (source: NCBI BLink).
AT3G57510	4.12688e-11	5.02457e-10	Up	ADPG1	Polygalacturonase ADPG1
AT5G14790	4.47279e-11	5.42932e-10	Up		ARM repeat superfamily protein
AT5G37150	4.55999e-11	5.53183e-10	Up		P-loop containing nucleoside triphosphate hydrolases superfamily protein
AT1G74380	4.5806e-11	5.55279e-10	Up	GT5	Putative glycosyltransferase 5
AT3G11650	4.58278e-11	5.55279e-10	Up	NHL2	NDR1/HIN1-like 2
AT1G11330	4.63837e-11	5.61003e-10	Up		G-type lectin S-receptor-like serine/threonine-protein kinase At1g11330
AT5G45290	4.64658e-11	5.61659e-10	Up		RING/U-box superfamily protein
AT5G14060	4.92444e-11	5.93111e-10	Up	AK2	Aspartokinase 2 chloroplastic
AT3G49070	4.9388e-11	5.94485e-10	Up		UPF0496 protein At3g49070
AT5G47000	5.05426e-11	6.0802e-10	Up	PER65	Peroxidase 65
AT1G74140	5.06271e-11	6.08673e-10	Up		Rhomboid-related intramembrane serine protease family protein
AT1G21270	5.14173e-11	6.17437e-10	Up	WAK2	Wall-associated receptor kinase 2
AT5G63140	5.26616e-11	6.31625e-10	Up	PAP29	Probable inactive purple acid phosphatase 29
AT4G20830	5.3673e-11	6.42609e-10	Up		Reticuline oxidase-like protein
AT5G49720	5.38439e-11	6.44272e-10	Up	KOR	Endoglucanase 25
AT4G23900	5.47686e-11	6.5456e-10	Up	NDK4	Nucleoside diphosphate kinase IV chloroplastic/mitochondrial
AT2G40530	5.59114e-11	6.67425e-10	Up		unknown protein FUNCTIONS IN: molecular_function unknown INVOLVED IN: biological_process unknown LOCATED IN: endomembrane system EXPRESSED IN: leaf apex inflorescence meristem petal flower EXPRESSED DURING: 4 anthesis petal differentiation /.../pansion stage Has 5 Blast hits to 5 proteins in 2 species: Archae - 0 Bacteria - 0 Metazoa - 0 Fungi - 0 Plants - 5 Viruses - 0 Other Eukaryotes - 0 (sour…
AT5G26220	5.77429e-11	6.88473e-10	Up		ChaC-like family protein
AT1G73860	5.94071e-11	7.06226e-10	Up		P-loop containing nucleoside triphosphate hydrolases superfamily protein
AT2G15390	6.05985e-11	7.19116e-10	Up	FUT4	Probable fucosyltransferase 4
AT4G30710	6.11817e-11	7.25183e-10	Up	QWRF8	QWRF motif-containing protein 8
AT1G16780	6.15323e-11	7.2891e-10	Up	VHP22	Inorganic H pyrophosphatase family protein
AT2G34410	6.21757e-11	7.36099e-10	Up		O-acetyltransferase family protein
AT2G17230	6.24947e-11	7.39441e-10	Up	EXL5	Protein EXORDIUM-like 5
AT3G09680	6.25642e-11	7.39829e-10	Up	RPS23A	40S ribosomal protein S23-1
AT1G79450	6.29054e-11	7.43427e-10	Up	ALIS5	ALA-interacting subunit 5
AT2G37585	6.89145e-11	8.13013e-10	Up		Core-2/I-branching beta-16-N-acetylglucosaminyltransferase family protein
AT1G73040	7.01107e-11	8.26642e-10	Up	JAL19
AT3G57420	7.42769e-11	8.73719e-10	Up		Protein of unknown function (DUF288)
AT1G52910	7.48129e-11	8.79509e-10	Up		Protein of unknown function (DUF1218)
AT3G01830	7.52971e-11	8.84685e-10	Up	CML40	Probable calcium-binding protein CML40
AT5G58960	7.53562e-11	8.84864e-10	Up	GIL1	Plant protein of unknown function (DUF641)
AT2G34150	7.98593e-11	9.35017e-10	Up	SCAR1	Protein SCAR1
AT3G47480	8.18557e-11	9.57835e-10	Up	CML47	Probable calcium-binding protein CML47
AT2G46770	8.56596e-11	1.00118e-09	Up	NAC043	NAC domain-containing protein 43
AT2G43960	8.60865e-11	1.00559e-09	Up		SWAP (Suppressor-of-White-APricot)/surp domain-containing protein
AT4G13710	8.67773e-11	1.01307e-09	Up		Probable pectate lyase 15
AT4G34500	8.68486e-11	1.01332e-09	Up		Probable receptor-like serine/threonine-protein kinase At4g34500
AT2G46630	8.78198e-11	1.02406e-09	Up		unknown protein LOCATED IN: chloroplast EXPRESSED IN: 22 plant structures EXPRESSED DURING: 13 growth stages Has 110095 Blast hits to 59224 proteins in 2216 species: Archae - 177 Bacteria - 15429 Metazoa - 38345 Fungi - 18843 Plants - 13341 /.../es - 3084 Other Eukaryotes - 20876 (source: NCBI BLink).
AT4G01750	9.36539e-11	1.09019e-09	Up	RGXT2	UDP-D-xylose:L-fucose alpha-13-D-xylosyltransferase 2
AT2G46760	9.90822e-11	1.14742e-09	Up	GULLO6
AT4G35880	1.11673e-10	1.2838e-09	Up		Eukaryotic aspartyl protease family protein
AT1G04540	1.18583e-10	1.35919e-09	Up		Calcium-dependent lipid-binding (CaLB domain) family protein
AT4G23810	1.20222e-10	1.37563e-09	Up	WRKY53	Probable WRKY transcription factor 53
AT3G25500	1.21903e-10	1.39406e-09	Up	FH1	Formin-like protein 1
AT5G39680	1.23976e-10	1.41697e-09	Up	EMB2744	Pentatricopeptide repeat-containing protein At5g39680
AT3G18130	1.30867e-10	1.49235e-09	Up	RACK1C
AT5G45990	1.36352e-10	1.55212e-09	Up		crooked neck protein putative / cell cycle protein putative
AT4G22530	1.36895e-10	1.55667e-09	Up		S-adenosyl-L-methionine-dependent methyltransferases superfamily protein
AT5G60650	1.39906e-10	1.58823e-09	Up		unknown protein FUNCTIONS IN: molecular_function unknown INVOLVED IN: biological_process unknown LOCATED IN: endomembrane system BEST Arabidopsis thaliana protein match is: unknown protein (TAIR:AT2G28410.1) Has 1807 Blast hits to 1807 proteins /.../7 species: Archae - 0 Bacteria - 0 Metazoa - 736 Fungi - 347 Plants - 385 Viruses - 0 Other Eukaryotes - 339 (source: NCBI BLink).
AT3G44350	1.50156e-10	1.70266e-09	Up	NAC061
AT3G26125	1.54138e-10	1.74586e-09	Up	CYP86C2	cytochrome P450 family 86 subfamily C polypeptide 2
AT5G19600	1.54673e-10	1.75094e-09	Up	SULTR35	Probable sulfate transporter 3.5
AT4G03110	1.54807e-10	1.75147e-09	Up	BRN1	RNA-binding protein BRN1
AT1G02930	1.60151e-10	1.80888e-09	Up	GSTF6	Glutathione S-transferase F6
AT1G66160	1.62979e-10	1.8398e-09	Up	PUB20	U-box domain-containing protein 20
AT2G46000	1.66393e-10	1.87727e-09	Up		FUNCTIONS IN: molecular_function unknown INVOLVED IN: biological_process unknown LOCATED IN: endomembrane system EXPRESSED IN: 24 plant structures EXPRESSED DURING: 15 growth stages CONTAINS InterPro DOMAIN/s: Mesoderm development candidate 2 ( /.../ro:IPR019330) Has 31 Blast hits to 31 proteins in 13 species: Archae - 0 Bacteria - 0 Metazoa - 5 Fungi - 0 Plants - 26 Viruses - 0 Other Eukaryotes …
AT5G24610	1.69569e-10	1.91097e-09	Up		unknown protein BEST Arabidopsis thaliana protein match is: unknown protein (TAIR:AT3G49550.1) Has 1807 Blast hits to 1807 proteins in 277 species: Archae - 0 Bacteria - 0 Metazoa - 736 Fungi - 347 Plants - 385 Viruses - 0 Other Eukaryotes - /.../source: NCBI BLink).
AT2G24450	1.70314e-10	1.91829e-09	Up	FLA3	Fasciclin-like arabinogalactan protein 3
AT1G03070	1.71746e-10	1.93334e-09	Up		Bax inhibitor-1 family protein
AT5G44220	1.80317e-10	2.0253e-09	Up		Putative F-box protein At5g44220
AT5G08240	1.80782e-10	2.02939e-09	Up		unknown protein BEST Arabidopsis thaliana protein match is: unknown protein (TAIR:AT5G23160.1) Has 69 Blast hits to 69 proteins in 10 species: Archae - 0 Bacteria - 1 Metazoa - 0 Fungi - 0 Plants - 68 Viruses - 0 Other Eukaryotes - 0 (source /.../ BLink).
AT1G21130	1.85556e-10	2.08182e-09	Up		O-methyltransferase family protein
AT1G48580	1.89592e-10	2.12592e-09	Up		unknown protein Has 91 Blast hits to 91 proteins in 40 species: Archae - 0 Bacteria - 0 Metazoa - 49 Fungi - 0 Plants - 28 Viruses - 0 Other Eukaryotes - 14 (source: NCBI BLink).
AT3G42950	1.97839e-10	2.21347e-09	Up		Pectin lyase-like superfamily protein
AT1G79180	2.0801e-10	2.32211e-09	Up	ATMYB63	myb domain protein 63
AT1G64650	2.15165e-10	2.3927e-09	Up		Major facilitator superfamily protein
AT3G07800	2.15332e-10	2.39323e-09	Up		Thymidine kinase
AT2G20840	2.16092e-10	2.39904e-09	Up	SCAMP1	Secretory carrier-associated membrane protein 1
AT5G41900	2.20111e-10	2.44231e-09	Up		alpha/beta-Hydrolases superfamily protein
AT1G23030	2.21018e-10	2.44967e-09	Up	PUB11	U-box domain-containing protein 11
AT4G24430	2.27319e-10	2.51675e-09	Up		Rhamnogalacturonate lyase family protein
AT5G02750	2.31686e-10	2.55947e-09	Up	SGR9	E3 ubiquitin-protein ligase SGR9 amyloplastic
AT5G24590	2.42586e-10	2.67695e-09	Up	ANAC091	TCV-interacting protein
AT4G21740	2.45964e-10	2.70977e-09	Up		unknown protein BEST Arabidopsis thaliana protein match is: unknown protein (TAIR:AT1G30515.1) Has 20 Blast hits to 20 proteins in 4 species: Archae - 0 Bacteria - 0 Metazoa - 0 Fungi - 0 Plants - 20 Viruses - 0 Other Eukaryotes - 0 (source: /.../BLink).
AT4G14450	2.46552e-10	2.71477e-09	Up		Uncharacterized protein At4g14450 chloroplastic
AT3G11120	2.49905e-10	2.74868e-09	Up	RPL41E	60S ribosomal protein L41
AT5G40510	2.64539e-10	2.9033e-09	Up		Sucrase/ferredoxin-like family protein
AT5G22240	2.65906e-10	2.91672e-09	Up	OFP10	Transcription repressor OFP10
AT4G33810	2.70306e-10	2.96337e-09	Up		Glycosyl hydrolase superfamily protein
AT3G09160	2.86441e-10	3.13514e-09	Up		RNA-binding (RRM/RBD/RNP motifs) family protein
AT1G04250	2.87487e-10	3.14317e-09	Up	IAA17
AT1G12260	2.90897e-10	3.17872e-09	Up	NAC007
AT1G18840	2.98069e-10	3.25005e-09	Up	IQD30	IQ-domain 30
AT3G02250	2.98988e-10	3.2583e-09	Up		O-fucosyltransferase family protein
AT1G58070	2.99931e-10	3.26682e-09	Up		unknown protein Has 286 Blast hits to 266 proteins in 81 species: Archae - 2 Bacteria - 25 Metazoa - 90 Fungi - 19 Plants - 78 Viruses - 4 Other Eukaryotes - 68 (source: NCBI BLink).
AT1G07000	3.06487e-10	3.33282e-09	Up	ATEXO70B2	exocyst subunit exo70 family protein B2
AT1G72480	3.29021e-10	3.57015e-09	Up		Lung seven transmembrane receptor family protein
AT2G26530	3.47095e-10	3.75817e-09	Up	AR781	Protein of unknown function (DUF1645)
AT3G55420	3.6696e-10	3.969e-09	Up		unknown protein Has 21 Blast hits to 21 proteins in 8 species: Archae - 0 Bacteria - 0 Metazoa - 0 Fungi - 0 Plants - 21 Viruses - 0 Other Eukaryotes - 0 (source: NCBI BLink).
AT3G24480	3.81582e-10	4.12051e-09	Up	LRX4
AT1G35580	3.85487e-10	4.156e-09	Up	CINV1	Alkaline/neutral invertase CINV1
AT4G24260	4.00679e-10	4.30596e-09	Up	KOR3
AT5G61090	4.05031e-10	4.35042e-09	Up		Polynucleotidyl transferase ribonuclease H-like superfamily protein
AT1G65730	4.29207e-10	4.60028e-09	Up	YSL7	Probable metal-nicotianamine transporter YSL7
AT4G25850	4.38309e-10	4.69284e-09	Up	ORP4B	Oxysterol-binding protein-related protein 4B
AT4G23170	4.38582e-10	4.69327e-09	Up	CRK9	Putative cysteine-rich receptor-like protein kinase 9
AT3G19450	4.42281e-10	4.73034e-09	Up	CAD4	Cinnamyl alcohol dehydrogenase 4
AT1G47480	4.61977e-10	4.93053e-09	Up	CXE2	Probable carboxylesterase 2
AT3G01270	4.6421e-10	4.95174e-09	Up		Probable pectate lyase 7
AT4G24390	4.83165e-10	5.14848e-09	Up	FBX14	F-box protein FBX14
AT3G10080	4.94023e-10	5.25862e-09	Up		Germin-like protein subfamily 3 member 2
AT5G54095	5.02736e-10	5.3429e-09	Up		unknown protein FUNCTIONS IN: molecular_function unknown INVOLVED IN: N-terminal protein myristoylation LOCATED IN: cellular_component unknown EXPRESSED IN: 9 plant structures EXPRESSED DURING: L mature pollen stage M germinated pollen stage /.../esis C globular stage petal differentiation and expansion stage BEST Arabidopsis thaliana protein match is: unknown protein (TAIR:AT4G27580.1) Has 30201…
AT5G05190	5.05931e-10	5.37087e-09	Up	Y-1
AT1G24147	5.10675e-10	5.41584e-09	Up		unknown protein FUNCTIONS IN: molecular_function unknown INVOLVED IN: biological_process unknown LOCATED IN: endomembrane system BEST Arabidopsis thaliana protein match is: unknown protein (TAIR:AT1G24148.1) Has 4 Blast hits to 4 proteins in 2 /.../s: Archae - 0 Bacteria - 0 Metazoa - 0 Fungi - 0 Plants - 4 Viruses - 0 Other Eukaryotes - 0 (source: NCBI BLink).
AT5G02890	5.19074e-10	5.50202e-09	Up		HXXXD-type acyl-transferase family protein
AT1G76250	5.21283e-10	5.51963e-09	Up		unknown protein INVOLVED IN: biological_process unknown LOCATED IN: endomembrane system EXPRESSED IN: 6 plant structures EXPRESSED DURING: 4 anthesis petal differentiation and expansion stage Has 74 Blast hits to 74 proteins in 16 species: Arc /.../0 Bacteria - 0 Metazoa - 1 Fungi - 0 Plants - 69 Viruses - 0 Other Eukaryotes - 4 (source: NCBI BLink).
AT1G08730	5.23293e-10	5.53509e-09	Up	XI-C	Myosin-9
AT1G09780	5.24587e-10	5.54326e-09	Up	PGM1	23-bisphosphoglycerate-independent phosphoglycerate mutase 1
AT2G45760	5.32139e-10	5.61981e-09	Up	BAP2	BON1-associated protein 2
AT2G34940	5.72935e-10	6.03169e-09	Up	VSR5	Vacuolar-sorting receptor 5
AT2G18000	5.84205e-10	6.14712e-09	Up	TAF14	Transcription initiation factor TFIID subunit 14
AT5G22570	5.87088e-10	6.1678e-09	Up	WRKY38	Probable WRKY transcription factor 38
AT4G31590	6.21044e-10	6.50756e-09	Up	CSLC5	Probable xyloglucan glycosyltransferase 5
AT1G76620	6.63536e-10	6.93478e-09	Up		Protein of unknown function DUF547
AT5G10695	6.85218e-10	7.15396e-09	Up		unknown protein BEST Arabidopsis thaliana protein match is: unknown protein (TAIR:AT5G57123.1) Has 30201 Blast hits to 17322 proteins in 780 species: Archae - 12 Bacteria - 1396 Metazoa - 17338 Fungi - 3422 Plants - 5037 Viruses - 0 Other Eu /.../es - 2996 (source: NCBI BLink).
AT4G15975	6.97918e-10	7.27901e-09	Up	ATL17	RING/U-box superfamily protein
AT3G62720	7.19081e-10	7.49197e-09	Up	XXT1	Xyloglucan 6-xylosyltransferase 1
AT4G16970	7.57479e-10	7.87574e-09	Up		Protein kinase superfamily protein
AT3G61090	7.69223e-10	7.99373e-09	Up		Putative endonuclease or glycosyl hydrolase
AT5G11740	7.85425e-10	8.15369e-09	Up	AGP15	Arabinogalactan peptide 15
AT3G49940	7.86999e-10	8.16583e-09	Up	LBD38	LOB domain-containing protein 38
AT2G23320	7.96521e-10	8.25336e-09	Up	WRKY15	Probable WRKY transcription factor 15
AT5G22630	8.09885e-10	8.38008e-09	Up	ADT5	Arogenate dehydratase 5 chloroplastic
AT3G18710	8.10143e-10	8.38008e-09	Up	PUB29	U-box domain-containing protein 29
AT2G44740	8.24295e-10	8.5207e-09	Up	CYCU4-1	Cyclin-U4-1
AT4G36090	8.24584e-10	8.5207e-09	Up		oxidoreductase 2OG-Fe(II) oxygenase family protein
AT5G15740	8.45798e-10	8.72648e-09	Up		O-fucosyltransferase family protein
AT2G20110	8.6058e-10	8.87445e-09	Up	TCX6	Protein tesmin/TSO1-like CXC 6
AT3G54650	8.78645e-10	9.05148e-09	Up	FBL17	F-box/LRR-repeat protein 17
AT3G48090	8.89194e-10	9.15548e-09	Up	EDS1	Protein EDS1
AT5G20270	9.02747e-10	9.29027e-09	Up	HHP1	Heptahelical transmembrane protein 1
AT1G80850	9.13045e-10	9.38187e-09	Up		DNA glycosylase superfamily protein
AT3G14170	9.52452e-10	9.76687e-09	Up		Plant protein of unknown function (DUF936)
AT3G48400	9.91717e-10	1.01592e-08	Up		Cysteine/Histidine-rich C1 domain family protein
AT3G15940	9.9376e-10	1.01749e-08	Up		UDP-Glycosyltransferase superfamily protein
AT4G39210	9.97895e-10	1.02121e-08	Up	APL3	Glucose-1-phosphate adenylyltransferase large subunit 3 chloroplastic
AT4G27220	1.00079e-09	1.02365e-08	Up		Probable disease resistance protein At4g27220
AT5G45970	1.01736e-09	1.04008e-08	Up	ARAC2	Rac-like GTP-binding protein ARAC2
AT1G50790	1.02962e-09	1.05207e-08	Up		Plant mobile domain protein family
AT5G07800	1.05513e-09	1.07704e-08	Up		Flavin-containing monooxygenase FMO GS-OX-like 9
AT3G49330	1.0807e-09	1.10203e-08	Up		Plant invertase/pectin methylesterase inhibitor superfamily protein
AT5G26030	1.11151e-09	1.13224e-08	Up	HEM15	Ferrochelatase-1 chloroplastic/mitochondrial
AT5G26700	1.11202e-09	1.13224e-08	Up		Probable germin-like protein subfamily 2 member 5
AT1G02790	1.11987e-09	1.13966e-08	Up	PGA3	Exopolygalacturonase clone GBGE184
AT5G25570	1.19452e-09	1.21441e-08	Up		unknown protein Has 30201 Blast hits to 17322 proteins in 780 species: Archae - 12 Bacteria - 1396 Metazoa - 17338 Fungi - 3422 Plants - 5037 Viruses - 0 Other Eukaryotes - 2996 (source: NCBI BLink).
AT1G35720	1.20535e-09	1.2248e-08	Up	ANN1	Annexin D1
AT1G74520	1.21008e-09	1.22837e-08	Up	HVA22A	HVA22-like protein a
AT1G04990	1.21297e-09	1.23068e-08	Up		Zinc finger CCCH domain-containing protein 3
AT2G33210	1.2355e-09	1.25228e-08	Up	HSP60-2	Chaperonin CPN60-like 1 mitochondrial
AT2G46150	1.27253e-09	1.28722e-08	Up		Late embryogenesis abundant (LEA) hydroxyproline-rich glycoprotein family
AT3G54690	1.28386e-09	1.29738e-08	Up	SETH3
AT5G10840	1.28771e-09	1.29997e-08	Up	TMN8
AT5G43760	1.29609e-09	1.30711e-08	Up	KCS20
AT5G57700	1.34727e-09	1.35806e-08	Up		BNR/Asp-box repeat family protein
AT3G53760	1.40122e-09	1.41032e-08	Up	GCP4	Gamma-tubulin complex component 4
AT5G16530	1.40922e-09	1.41766e-08	Up	PIN8	Putative auxin efflux carrier component 8
AT4G02250	1.41672e-09	1.4245e-08	Up		Plant invertase/pectin methylesterase inhibitor superfamily protein
AT2G21510	1.43442e-09	1.44157e-08	Up		DNAJ heat shock N-terminal domain-containing protein
AT1G55450	1.45559e-09	1.4614e-08	Up		S-adenosyl-L-methionine-dependent methyltransferases superfamily protein
AT1G14420	1.47316e-09	1.47829e-08	Up	AT59	Probable pectate lyase 3
AT2G47680	1.51608e-09	1.5191e-08	Up		Zinc finger CCCH domain-containing protein 31
AT1G01430	1.5948e-09	1.59243e-08	Up	TBL25	Protein trichome birefringence-like 25
AT5G61030	1.59602e-09	1.59286e-08	Up	RBG3	Glycine-rich RNA-binding protein 3 mitochondrial
AT1G07120	1.62125e-09	1.61724e-08	Up		FUNCTIONS IN: molecular_function unknown INVOLVED IN: biological_process unknown LOCATED IN: chloroplast envelope EXPRESSED IN: inflorescence meristem petal leaf whorl flower EXPRESSED DURING: 4 anthesis petal differentiation and expansion s /.../BEST Arabidopsis thaliana protein match is: Tetratricopeptide repeat (TPR)-like superfamily protein (TAIR:AT4G18570.1) Has 288 Blast hits to 260 protein…
AT3G09870	1.63896e-09	1.63248e-08	Up		SAUR-like auxin-responsive protein family
AT1G49160	1.64283e-09	1.63553e-08	Up	WNK7	Probable serine/threonine-protein kinase WNK7
AT3G52470	1.65389e-09	1.64572e-08	Up		Late embryogenesis abundant (LEA) hydroxyproline-rich glycoprotein family
AT5G46080	1.66339e-09	1.65436e-08	Up		Protein kinase superfamily protein
AT5G01600	1.66904e-09	1.65916e-08	Up	FER1	Ferritin-1 chloroplastic
AT1G09070	1.72508e-09	1.71402e-08	Up	SRC2	soybean gene regulated by cold-2
AT1G21370	1.72847e-09	1.71654e-08	Up		unknown protein CONTAINS InterPro DOMAIN/s: Protein of unknown function DUF218 (InterPro:IPR003848) Has 160 Blast hits to 160 proteins in 86 species: Archae - 0 Bacteria - 0 Metazoa - 0 Fungi - 102 Plants - 44 Viruses - 0 Other Eukaryotes - /.../urce: NCBI BLink).
AT1G20840	1.78298e-09	1.76719e-08	Up	MSSP1
AT3G02770	1.85631e-09	1.83422e-08	Up		Putative 4-hydroxy-4-methyl-2-oxoglutarate aldolase 1
AT5G63130	1.85698e-09	1.83422e-08	Up		Octicosapeptide/Phox/Bem1p family protein
AT4G00220	2.00903e-09	1.9815e-08	Up	LBD30	LOB domain-containing protein 30
AT2G27820	2.14823e-09	2.11362e-08	Up	ADT3
AT1G26810	2.16461e-09	2.12869e-08	Up	B3GALT15
AT2G32220	2.1872e-09	2.14986e-08	Up	RPL27A
AT1G14710	2.21214e-09	2.17331e-08	Up		hydroxyproline-rich glycoprotein family protein
AT5G57980	2.21333e-09	2.17342e-08	Up	NRPB5L1
AT2G44060	2.22247e-09	2.18134e-08	Up		Late embryogenesis abundant protein group 2
AT4G27440	2.22801e-09	2.18571e-08	Up	PORB
AT1G78040	2.27322e-09	2.22897e-08	Up		Pollen Ole e 1 allergen and extensin family protein
AT4G25630	2.30892e-09	2.26288e-08	Up	MED36A
AT5G66675	2.36378e-09	2.31327e-08	Up		UPF0496 protein At5g66675
AT1G10340	2.42139e-09	2.36849e-08	Up		Ankyrin repeat family protein
AT4G25100	2.4801e-09	2.42474e-08	Up	FSD1	Superoxide dismutase
AT1G14080	2.53547e-09	2.47408e-08	Up	FUT6	fucosyltransferase 6
AT1G51070	2.5676e-09	2.50422e-08	Up	BHLH115	Transcription factor bHLH115
AT3G59080	2.71018e-09	2.63817e-08	Up		Eukaryotic aspartyl protease family protein
AT3G23630	2.73382e-09	2.6599e-08	Up	IPT7	Adenylate isopentenyltransferase 7 mitochondrial
AT5G57440	2.88934e-09	2.80174e-08	Up	GPP2	(DL)-glycerol-3-phosphatase 2
AT1G30900	2.9877e-09	2.89433e-08	Up	VSR6	Vacuolar-sorting receptor 6
AT1G08650	3.00492e-09	2.90962e-08	Up	PPCK1	Phosphoenolpyruvate carboxylase kinase 1
AT3G58600	3.01911e-09	2.91964e-08	Up		Adaptin ear-binding coat-associated protein 1 NECAP-1
AT5G54610	3.07056e-09	2.96605e-08	Up	ANK	ankyrin
AT4G30996	3.18048e-09	3.06635e-08	Up		Protein of unknown function (DUF1068)
AT4G17215	3.20116e-09	3.08481e-08	Up		Pollen Ole e 1 allergen and extensin family protein
AT1G51680	3.23531e-09	3.11474e-08	Up	4CL1	4-coumarate--CoA ligase 1
AT5G18150	3.35999e-09	3.23014e-08	Up		Methyltransferase-related protein
AT5G66280	3.37219e-09	3.24032e-08	Up	GMD1
AT1G35290	3.50913e-09	3.36229e-08	Up		Thioesterase superfamily protein
AT5G64310	3.55528e-09	3.40327e-08	Up	AGP1	Classical arabinogalactan protein 1
AT1G26200	3.74137e-09	3.56447e-08	Up		TRAM LAG1 and CLN8 (TLC) lipid-sensing domain containing protein
AT4G08555	3.81543e-09	3.62989e-08	Up		unknown protein FUNCTIONS IN: molecular_function unknown INVOLVED IN: biological_process unknown LOCATED IN: cellular_component unknown EXPRESSED IN: cultured cell Has 4 Blast hits to 4 proteins in 2 species: Archae - 0 Bacteria - 0 Metazoa - /.../ngi - 0 Plants - 4 Viruses - 0 Other Eukaryotes - 0 (source: NCBI BLink).
AT5G61740	4.04345e-09	3.83595e-08	Up	ATATH14	ABC2 homolog 14
AT3G02800	4.04883e-09	3.83924e-08	Up		Tyrosine phosphatase family protein
AT5G18550	4.10079e-09	3.88486e-08	Up		Zinc finger CCCH domain-containing protein 58
AT3G02140	4.28306e-09	4.05372e-08	Up	AFP4	Ninja-family protein AFP4
AT3G50760	4.33293e-09	4.09899e-08	Up	GATL2	Probable galacturonosyltransferase-like 2
AT4G01190	4.39013e-09	4.14921e-08	Up	PIP5K11	Putative phosphatidylinositol 4-phosphate 5-kinase 11
AT5G16900	4.44062e-09	4.19496e-08	Up		Probable LRR receptor-like serine/threonine-protein kinase At5g16900
AT5G52020	4.51802e-09	4.26608e-08	Up	ERF025	Ethylene-responsive transcription factor ERF025
AT4G34050	4.56699e-09	4.3103e-08	Up	CCOAOMT1	Caffeoyl-CoA O-methyltransferase 1
AT5G43330	4.62906e-09	4.36275e-08	Up	MDH2	Malate dehydrogenase cytoplasmic 2
AT3G57240	4.64588e-09	4.37451e-08	Up	BG3	beta-13-glucanase 3
AT5G57670	4.7826e-09	4.49693e-08	Up		Probable receptor-like serine/threonine-protein kinase At5g57670
AT2G23680	5.06939e-09	4.75994e-08	Up		Cold-regulated 413 plasma membrane protein 3
AT4G40060	5.18561e-09	4.86226e-08	Up	ATHB-16	Homeobox-leucine zipper protein ATHB-16
AT1G72690	5.204e-09	4.87497e-08	Up		unknown protein BEST Arabidopsis thaliana protein match is: unknown protein (TAIR:AT1G17490.1) Has 59 Blast hits to 45 proteins in 9 species: Archae - 0 Bacteria - 0 Metazoa - 0 Fungi - 0 Plants - 59 Viruses - 0 Other Eukaryotes - 0 (source: /.../BLink).
AT2G44370	5.35446e-09	5.00428e-08	Up		Cysteine/Histidine-rich C1 domain family protein
AT5G09800	5.55917e-09	5.18839e-08	Up	PUB28	U-box domain-containing protein 28
AT4G17260	5.61162e-09	5.23007e-08	Up		Lactate/malate dehydrogenase family protein
AT2G33370	5.71214e-09	5.31883e-08	Up	RPL23C	60S ribosomal protein L23
AT4G27070	5.71695e-09	5.32085e-08	Up	TSB2	Tryptophan synthase beta chain 2 chloroplastic
AT2G27660	5.73938e-09	5.33927e-08	Up		Cysteine/Histidine-rich C1 domain family protein
AT4G26070	5.92524e-09	5.49947e-08	Up	MKK1	Mitogen-activated protein kinase kinase 1
AT4G22670	5.94224e-09	5.51271e-08	Up	AtHip1	FAM10 family protein At4g22670
AT1G56660	5.98236e-09	5.54738e-08	Up		unknown protein Has 665200 Blast hits to 205811 proteins in 4684 species: Archae - 3320 Bacteria - 107592 Metazoa - 249086 Fungi - 76753 Plants - 38542 Viruses - 3008 Other Eukaryotes - 186899 (source: NCBI BLink).
AT3G22070	6.10848e-09	5.65393e-08	Up		proline-rich family protein
AT5G49160	6.19368e-09	5.72752e-08	Up	DMT1	DNA (cytosine-5)-methyltransferase 1
AT5G16240	6.20341e-09	5.73388e-08	Up	S-ACP-DES1	Acyl-
AT5G03190	6.20695e-09	5.73452e-08	Up	CPUORF47	conserved peptide upstream open reading frame 47
AT5G02050	6.54131e-09	6.02347e-08	Up		Mitochondrial glycoprotein family protein
AT2G47130	6.54361e-09	6.02347e-08	Up	SDR3A	Short-chain dehydrogenase reductase 3a
AT2G36020	6.73309e-09	6.1894e-08	Up	HVA22J	HVA22-like protein j
AT3G22880	6.77236e-09	6.21983e-08	Up	DMC1	Meiotic recombination protein DMC1 homolog
AT1G50780	6.92274e-09	6.34926e-08	Up		2Fe-2S ferredoxin-like superfamily protein
AT5G41761	6.93037e-09	6.35336e-08	Up		unknown protein FUNCTIONS IN: molecular_function unknown INVOLVED IN: biological_process unknown LOCATED IN: cellular_component unknown BEST Arabidopsis thaliana protein match is: unknown protein (TAIR:AT3G55570.1) Has 30201 Blast hits to 17322 /.../ins in 780 species: Archae - 12 Bacteria - 1396 Metazoa - 17338 Fungi - 3422 Plants - 5037 Viruses - 0 Other Eukaryotes - 2996 (source: NCBI BLink).
AT3G06760	7.08072e-09	6.47647e-08	Up	DI19-4	Protein DEHYDRATION-INDUCED 19 homolog 4
AT1G10630	7.21327e-09	6.59471e-08	Up	ATARFA1F	ADP-ribosylation factor A1F
AT4G25390	7.30538e-09	6.66546e-08	Up		Receptor-like serine/threonine-protein kinase At4g25390
AT2G40480	7.60724e-09	6.92661e-08	Up		WEB family protein At2g40480
AT1G19300	7.83075e-09	7.11726e-08	Up	GATL1	Probable galacturonosyltransferase-like 1
AT5G65683	7.94058e-09	7.21057e-08	Up		Zinc finger (C3HC4-type RING finger) family protein
AT4G14960	7.99631e-09	7.25138e-08	Up	TUBA6	Tubulin alpha-6 chain
AT1G52760	8.26968e-09	7.48581e-08	Up	CSE	Caffeoylshikimate esterase
AT4G26470	8.33529e-09	7.54181e-08	Up	CML21	Probable calcium-binding protein CML21
AT1G07410	8.54446e-09	7.72066e-08	Up	RABA2B	Ras-related protein RABA2b
AT2G46430	8.61886e-09	7.7844e-08	Up	CNGC3	Probable cyclic nucleotide-gated ion channel 3
AT5G66020	8.74438e-09	7.89423e-08	Up	SAC6	Phosphoinositide phosphatase SAC6
AT2G18721	8.80953e-09	7.94593e-08	Up		unknown protein Has 30201 Blast hits to 17322 proteins in 780 species: Archae - 12 Bacteria - 1396 Metazoa - 17338 Fungi - 3422 Plants - 5037 Viruses - 0 Other Eukaryotes - 2996 (source: NCBI BLink).
AT3G15170	8.85659e-09	7.9848e-08	Up	NAC054	Protein CUP-SHAPED COTYLEDON 1
AT1G24520	8.9191e-09	8.03756e-08	Up	BCP1	Anther-specific protein BCP1
AT3G06020	9.07225e-09	8.16462e-08	Up	FAF4	Protein FANTASTIC FOUR 4
AT2G03350	9.23117e-09	8.30023e-08	Up		Protein of unknown function DUF538
AT4G24710	9.27172e-09	8.32925e-08	Up		P-loop containing nucleoside triphosphate hydrolases superfamily protein
AT3G23120	9.63432e-09	8.63191e-08	Up	AtRLP38	receptor like protein 38
AT1G31320	9.68331e-09	8.67194e-08	Up	LBD4	LOB domain-containing protein 4
AT1G19330	1.01078e-08	9.03604e-08	Up		unknown protein BEST Arabidopsis thaliana protein match is: unknown protein (TAIR:AT1G75060.1) Has 145 Blast hits to 145 proteins in 43 species: Archae - 0 Bacteria - 0 Metazoa - 40 Fungi - 0 Plants - 104 Viruses - 0 Other Eukaryotes - 1 (so /.../NCBI BLink).
AT1G08050	1.01295e-08	9.0514e-08	Up		Zinc finger (C3HC4-type RING finger) family protein
AT2G35620	1.02965e-08	9.19652e-08	Up	FEI2	LRR receptor-like serine/threonine-protein kinase FEI 2
AT3G21600	1.03111e-08	9.20147e-08	Up		Senescence/dehydration-associated protein-related
AT1G19770	1.04887e-08	9.34755e-08	Up	PUP14	Probable purine permease 14
AT3G28750	1.05086e-08	9.36108e-08	Up		unknown protein LOCATED IN: endomembrane system EXPRESSED IN: 12 plant structures EXPRESSED DURING: L mature pollen stage M germinated pollen stage 4 anthesis C globular stage petal differentiation and expansion stage CONTAINS InterPro DOMAI /.../rotein of unknown function DUF1216 (InterPro:IPR009605) BEST Arabidopsis thaliana protein match is: unknown protein (TAIR:AT5G39880.1) Has 37 Blast hits…
AT1G64760	1.06628e-08	9.48168e-08	Up		Glucan endo-13-beta-glucosidase 8
AT2G31920	1.067e-08	9.48396e-08	Up		Plant protein of unknown function (DUF936)
AT4G37540	1.07335e-08	9.53192e-08	Up	LBD39	LOB domain-containing protein 39
AT5G49215	1.07665e-08	9.557e-08	Up		Pectin lyase-like superfamily protein
AT1G68170	1.08905e-08	9.66278e-08	Up		WAT1-related protein At1g68170
AT4G18540	1.08952e-08	9.66278e-08	Up		unknown protein Has 209 Blast hits to 205 proteins in 54 species: Archae - 0 Bacteria - 17 Metazoa - 2 Fungi - 150 Plants - 40 Viruses - 0 Other Eukaryotes - 0 (source: NCBI BLink).
AT4G15330	1.09374e-08	9.69593e-08	Up	CYP705A1	cytochrome P450 family 705 subfamily A polypeptide 1
AT4G34200	1.11541e-08	9.87933e-08	Up	PGDH1	D-3-phosphoglycerate dehydrogenase 1 chloroplastic
AT2G45290	1.12506e-08	9.96046e-08	Up	TKL-2	Transketolase-2 chloroplastic
AT5G60670	1.14131e-08	1.00954e-07	Up	RPL12C	60S ribosomal protein L12-3
AT2G37600	1.14568e-08	1.01296e-07	Up	RPL36A	60S ribosomal protein L36-1
AT1G14670	1.16382e-08	1.02765e-07	Up	TMN2	Transmembrane 9 superfamily member 2
AT2G44300	1.16892e-08	1.0317e-07	Up		Bifunctional inhibitor/lipid-transfer protein/seed storage 2S albumin superfamily protein
AT4G27740	1.19111e-08	1.05036e-07	Up		Protein yippee-like At4g27740
AT5G56530	1.21956e-08	1.07498e-07	Up		Protein of Unknown Function (DUF239)
AT1G72220	1.23743e-08	1.09026e-07	Up	ATL54	RING-H2 finger protein ATL54
AT5G67300	1.24069e-08	1.09217e-07	Up	MYB44	Transcription factor MYB44
AT3G53260	1.26096e-08	1.10954e-07	Up	PAL2	Phenylalanine ammonia-lyase 2
AT5G50830	1.27029e-08	1.11677e-07	Up		unknown protein FUNCTIONS IN: molecular_function unknown INVOLVED IN: N-terminal protein myristoylation LOCATED IN: cellular_component unknown EXPRESSED IN: 11 plant structures EXPRESSED DURING: L mature pollen stage M germinated pollen stage /.../hesis C globular stage petal differentiation and expansion stage Has 4984 Blast hits to 3288 proteins in 342 species: Archae - 12 Bacteria - 257 Metazo…
AT1G53490	1.27097e-08	1.11688e-07	Up	HEI10	E3 ubiquitin-protein ligase CCNB1IP1 homolog
AT5G65670	1.28773e-08	1.12908e-07	Up	IAA9	Auxin-responsive protein IAA9
AT2G16730	1.30945e-08	1.14569e-07	Up	BGAL13	Beta-galactosidase 13
AT4G30330	1.31835e-08	1.15248e-07	Up		Small nuclear ribonucleoprotein family protein
AT2G34140	1.32822e-08	1.16061e-07	Up	CDF4	Cyclic dof factor 4
AT1G35260	1.33455e-08	1.16563e-07	Up	MLP165	MLP-like protein 165
AT1G67290	1.34453e-08	1.17384e-07	Up		glyoxal oxidase-related protein
AT4G29310	1.3645e-08	1.19024e-07	Up		Protein of unknown function (DUF1005)
AT5G51920	1.40393e-08	1.22253e-07	Up		Pyridoxal phosphate (PLP)-dependent transferases superfamily protein
AT5G48657	1.40827e-08	1.22578e-07	Up		defense protein-related
AT3G59970	1.41581e-08	1.23021e-07	Up	MTHFR1	Methylenetetrahydrofolate reductase 1
AT3G49120	1.41858e-08	1.23156e-07	Up	PER34	Peroxidase 34
AT2G35658	1.42422e-08	1.23539e-07	Up		unknown protein FUNCTIONS IN: molecular_function unknown INVOLVED IN: biological_process unknown LOCATED IN: cellular_component unknown BEST Arabidopsis thaliana protein match is: unknown protein (TAIR:AT4G16840.1) Has 30201 Blast hits to 17322 /.../ins in 780 species: Archae - 12 Bacteria - 1396 Metazoa - 17338 Fungi - 3422 Plants - 5037 Viruses - 0 Other Eukaryotes - 2996 (source: NCBI BLink).
AT2G41550	1.45597e-08	1.2613e-07	Up		Rho termination factor
AT1G16520	1.47214e-08	1.27476e-07	Up		unknown protein FUNCTIONS IN: molecular_function unknown INVOLVED IN: biological_process unknown LOCATED IN: plasma membrane EXPRESSED IN: 22 plant structures EXPRESSED DURING: 13 growth stages BEST Arabidopsis thaliana protein match is: unkno /.../tein (TAIR:AT1G56080.1) Has 243 Blast hits to 234 proteins in 69 species: Archae - 2 Bacteria - 2 Metazoa - 61 Fungi - 9 Plants - 125 Viruses - 0 Othe…
AT4G17460	1.49939e-08	1.29724e-07	Up	HAT1	Homeobox-leucine zipper protein HAT1
AT4G11010	1.55166e-08	1.34131e-07	Up	NDPK3	Nucleoside diphosphate kinase III chloroplastic/mitochondrial
AT1G13470	1.57506e-08	1.36096e-07	Up		Protein of unknown function (DUF1262)
AT4G30430	1.61248e-08	1.3909e-07	Up	TET9	Tetraspanin-9
AT4G37890	1.62772e-08	1.40072e-07	Up	EDA40	Zinc finger (C3HC4-type RING finger) family protein
AT2G27690	1.64386e-08	1.41252e-07	Up	CYP94C1
AT3G57070	1.70854e-08	1.46561e-07	Up		Glutaredoxin family protein
AT5G59800	1.75627e-08	1.50463e-07	Up	MBD7	Methyl-CpG-binding domain-containing protein 7
AT4G35010	1.8213e-08	1.55835e-07	Up	BGAL11	Beta-galactosidase 11
AT5G50030	1.86154e-08	1.59211e-07	Up		Plant invertase/pectin methylesterase inhibitor superfamily protein
AT1G11840	1.86841e-08	1.5973e-07	Up	ATGLX1	glyoxalase I homolog
AT3G57490	1.87227e-08	1.59993e-07	Up	RPS2D	40S ribosomal protein S2-4
AT3G13230	1.91103e-08	1.63029e-07	Up		RNA-binding KH domain-containing protein
AT4G35180	1.91749e-08	1.6351e-07	Up	LHT7	Lysine histidine transporter-like 7
AT1G68765	1.92172e-08	1.63732e-07	Up	IDA	Protein IDA
AT5G47770	1.96432e-08	1.6715e-07	Up	FPS1
AT5G13190	1.99459e-08	1.69654e-07	Up		CONTAINS InterPro DOMAIN/s: LPS-induced tumor necrosis factor alpha factor (InterPro:IPR006629) Has 30201 Blast hits to 17322 proteins in 780 species: Archae - 12 Bacteria - 1396 Metazoa - 17338 Fungi - 3422 Plants - 5037 Viruses - 0 Other Eu /.../es - 2996 (source: NCBI BLink).
AT5G24910	2.03276e-08	1.726e-07	Up	CYP714A1	Cytochrome P450 714A1
AT3G55360	2.03351e-08	1.726e-07	Up	ECR	Very-long-chain enoyl-CoA reductase
AT1G13430	2.08658e-08	1.7703e-07	Up	STO9	Cytosolic sulfotransferase 9
AT3G54150	2.0899e-08	1.77237e-07	Up		S-adenosyl-L-methionine-dependent methyltransferases superfamily protein
AT4G22305	2.09496e-08	1.7758e-07	Up		alpha/beta-Hydrolases superfamily protein
AT1G69030	2.0966e-08	1.7758e-07	Up		BSD domain-containing protein
AT3G46600	2.10626e-08	1.78324e-07	Up	SCL30	Scarecrow-like protein 30
AT5G16510	2.11008e-08	1.78573e-07	Up	RGP5	Probable UDP-arabinopyranose mutase 5
AT1G67880	2.14605e-08	1.81464e-07	Up		beta-14-N-acetylglucosaminyltransferase family protein
AT5G39880	2.17271e-08	1.83487e-07	Up		unknown protein FUNCTIONS IN: molecular_function unknown INVOLVED IN: biological_process unknown LOCATED IN: endomembrane system EXPRESSED IN: 10 plant structures EXPRESSED DURING: L mature pollen stage M germinated pollen stage 4 anthesis C /.../lar stage petal differentiation and expansion stage BEST Arabidopsis thaliana protein match is: unknown protein (TAIR:AT3G28750.1) Has 25 Blast hits to …
AT5G65020	2.21579e-08	1.87048e-07	Up	ANN2	Annexin D2
AT3G10190	2.302e-08	1.94162e-07	Up	CML36	Probable calcium-binding protein CML36
AT1G09950	2.35205e-08	1.98301e-07	Up	RAS1	RESPONSE TO ABA AND SALT 1
AT2G29390	2.37625e-08	2.00257e-07	Up	SMO2-1	Methylsterol monooxygenase 2-1
AT1G58170	2.42226e-08	2.03793e-07	Up	DIR19	Dirigent protein 19
AT5G44940	2.49017e-08	2.09071e-07	Up		Putative FBD-associated F-box protein At5g44940
AT5G07650	2.49198e-08	2.09136e-07	Up	FH15B
AT2G03220	2.51704e-08	2.11062e-07	Up	FUT1	Galactoside 2-alpha-L-fucosyltransferase
AT1G69780	2.52503e-08	2.11557e-07	Up	ATHB-13	Homeobox-leucine zipper protein ATHB-13
AT3G12955	2.62721e-08	2.19935e-07	Up		SAUR-like auxin-responsive protein family
AT5G52810	2.64438e-08	2.21188e-07	Up		NAD(P)-binding Rossmann-fold superfamily protein
AT2G28080	2.71931e-08	2.27079e-07	Up	UGT86A2	UDP-glycosyltransferase 86A2
AT2G32930	2.73283e-08	2.28113e-07	Up	ZFN2	Zinc finger CCCH domain-containing protein 26
AT1G63220	2.75886e-08	2.3019e-07	Up		C2 domain-containing protein At1g63220
AT5G65530	2.84551e-08	2.37125e-07	Up		Protein kinase superfamily protein
AT2G04515	2.88634e-08	2.40131e-07	Up		unknown protein FUNCTIONS IN: molecular_function unknown INVOLVED IN: biological_process unknown LOCATED IN: endomembrane system BEST Arabidopsis thaliana protein match is: unknown protein (TAIR:AT2G04495.1) Has 30201 Blast hits to 17322 protei /.../780 species: Archae - 12 Bacteria - 1396 Metazoa - 17338 Fungi - 3422 Plants - 5037 Viruses - 0 Other Eukaryotes - 2996 (source: NCBI BLink).
AT2G03680	2.94602e-08	2.44692e-07	Up	SPR1	Protein SPIRAL1
AT4G34360	3.04402e-08	2.52416e-07	Up		S-adenosyl-L-methionine-dependent methyltransferases superfamily protein
AT3G04980	3.1596e-08	2.61784e-07	Up		DNAJ heat shock N-terminal domain-containing protein
AT5G40850	3.19189e-08	2.64134e-07	Up	UPM1	urophorphyrin methylase 1
AT1G79470	3.26976e-08	2.70467e-07	Up	IMPDH	Inosine-5'-monophosphate dehydrogenase 1
AT2G33385	3.36487e-08	2.78106e-07	Up	ARPC2B	Actin-related protein 2/3 complex subunit 2B
AT3G05858	3.63051e-08	2.99446e-07	Up		unknown protein FUNCTIONS IN: molecular_function unknown INVOLVED IN: biological_process unknown LOCATED IN: cellular_component unknown BEST Arabidopsis thaliana protein match is: unknown protein (TAIR:AT5G26620.1) Has 30201 Blast hits to 17322 /.../ins in 780 species: Archae - 12 Bacteria - 1396 Metazoa - 17338 Fungi - 3422 Plants - 5037 Viruses - 0 Other Eukaryotes - 2996 (source: NCBI BLink).
AT1G15790	3.66888e-08	3.02364e-07	Up		unknown protein BEST Arabidopsis thaliana protein match is: unknown protein (TAIR:AT1G15780.1) Has 170 Blast hits to 94 proteins in 14 species: Archae - 0 Bacteria - 0 Metazoa - 0 Fungi - 0 Plants - 170 Viruses - 0 Other Eukaryotes - 0 (sour /.../BI BLink).
AT2G26400	3.6958e-08	3.04457e-07	Up	ARD1	12-dihydroxy-3-keto-5-methylthiopentene dioxygenase 1
AT5G67510	3.79124e-08	3.1188e-07	Up	RPL26B	60S ribosomal protein L26-2
AT5G03530	3.82696e-08	3.14491e-07	Up	RABC2A	Ras-related protein RABC2a
AT1G74870	3.93909e-08	3.23574e-07	Up		RING/U-box superfamily protein
AT5G25830	3.95149e-08	3.2446e-07	Up	GATA12	GATA transcription factor 12
AT5G10260	3.96934e-08	3.25793e-07	Up	RABH1E	Ras-related protein RABH1e
AT5G01840	4.08938e-08	3.35236e-07	Up	OFP1	Transcription repressor OFP1
AT3G51160	4.17318e-08	3.41827e-07	Up	MUR1	GDP-mannose 46 dehydratase 2
AT3G52550	4.18377e-08	3.42556e-07	Up		BEST Arabidopsis thaliana protein match is: ovate family protein 18 (TAIR:AT3G52540.1) Has 5496 Blast hits to 1338 proteins in 151 species: Archae - 0 Bacteria - 23 Metazoa - 3754 Fungi - 379 Plants - 301 Viruses - 154 Other Eukaryotes - 885 /.../e: NCBI BLink).
AT3G01240	4.26594e-08	3.49142e-07	Up		unknown protein FUNCTIONS IN: molecular_function unknown INVOLVED IN: biological_process unknown LOCATED IN: endomembrane system EXPRESSED IN: 11 plant structures EXPRESSED DURING: L mature pollen stage M germinated pollen stage 4 anthesis C /.../lar stage petal differentiation and expansion stage BEST Arabidopsis thaliana protein match is: unknown protein (TAIR:AT3G01230.1) Has 12 Blast hits to …
AT1G57990	4.37877e-08	3.57649e-07	Up	PUP18	Probable purine permease 18
AT5G06390	4.39538e-08	3.58857e-07	Up	FLA17	Fasciclin-like arabinogalactan protein 17
AT4G39990	4.39712e-08	3.58857e-07	Up	RABA4B	Ras-related protein RABA4b
AT4G13850	4.50177e-08	3.66953e-07	Up	RBG2	Glycine-rich RNA-binding protein 2 mitochondrial
AT3G60450	4.60437e-08	3.74558e-07	Up		Phosphoglycerate mutase family protein
AT1G01830	4.6488e-08	3.7802e-07	Up		ARM repeat superfamily protein
AT3G54120	4.69141e-08	3.81331e-07	Up	RTNLB12	Reticulon-like protein B12
AT1G68840	4.7238e-08	3.83499e-07	Up	RAV2	AP2/ERF and B3 domain-containing transcription repressor RAV2
AT5G08330	4.74912e-08	3.854e-07	Up	TCP21	Transcription factor TCP21
AT3G54260	4.75343e-08	3.85439e-07	Up	TBL36	Protein trichome birefringence-like 36
AT1G16920	4.80476e-08	3.89288e-07	Up	RABA1B	Ras-related protein RABA1b
AT4G33360	4.82502e-08	3.90616e-07	Up	FLDH	NAD(P)-binding Rossmann-fold superfamily protein
AT1G79130	4.90641e-08	3.97045e-07	Up	SAUR40	Auxin-responsive protein SAUR40
AT4G39900	5.07863e-08	4.10487e-07	Up		unknown protein Has 30201 Blast hits to 17322 proteins in 780 species: Archae - 12 Bacteria - 1396 Metazoa - 17338 Fungi - 3422 Plants - 5037 Viruses - 0 Other Eukaryotes - 2996 (source: NCBI BLink).
AT4G10220	5.19189e-08	4.18529e-07	Up		Protein of Unknown Function (DUF239)
AT3G23830	5.28748e-08	4.2549e-07	Up	RBG4	Glycine-rich RNA-binding protein 4 mitochondrial
AT5G63850	5.35513e-08	4.30418e-07	Up	AAP4	Amino acid permease 4
AT2G32380	5.41036e-08	4.34684e-07	Up		Transmembrane protein 97 predicted
AT5G19530	5.52525e-08	4.43561e-07	Up	ACL5	Thermospermine synthase ACAULIS5
AT2G17940	5.55639e-08	4.45883e-07	Up		WEB family protein At2g17940
AT1G67470	5.59281e-08	4.48448e-07	Up		Inactive serine/threonine-protein kinase At1g67470
AT5G07140	5.64067e-08	4.51926e-07	Up		Protein kinase superfamily protein
AT3G06700	5.8973e-08	4.71737e-07	Up	RPL29A
AT3G17420	6.07028e-08	4.84997e-07	Up	GPK1	Probable receptor-like protein kinase At3g17420
AT3G52930	6.12758e-08	4.89187e-07	Up		Aldolase superfamily protein
AT4G30640	6.19205e-08	4.93551e-07	Up	FBL19	Putative F-box/LRR-repeat protein 19
AT2G17630	6.21783e-08	4.95411e-07	Up	PSAT2	Phosphoserine aminotransferase 2 chloroplastic
AT2G17720	6.32986e-08	5.03143e-07	Up	P4H5	Prolyl 4-hydroxylase 5
AT2G41180	6.35928e-08	5.05282e-07	Up	SIB2	Sigma factor binding protein 2 chloroplastic
AT5G48740	6.37273e-08	5.06151e-07	Up		Probable LRR receptor-like serine/threonine-protein kinase At5g48740
AT1G51130	6.37714e-08	5.06302e-07	Up	NSE4A	Non-structural maintenance of chromosomes element 4 homolog A
AT1G75060	6.47868e-08	5.14161e-07	Up		unknown protein BEST Arabidopsis thaliana protein match is: unknown protein (TAIR:AT1G19330.2) Has 104 Blast hits to 104 proteins in 22 species: Archae - 0 Bacteria - 0 Metazoa - 0 Fungi - 0 Plants - 104 Viruses - 0 Other Eukaryotes - 0 (sou /.../CBI BLink).
AT1G43580	6.48918e-08	5.14623e-07	Up		Sphingomyelin synthetase family protein
AT3G14890	6.50134e-08	5.1535e-07	Up	ZDP	Polynucleotide 3'-phosphatase ZDP
AT3G10200	6.64691e-08	5.25648e-07	Up		Probable methyltransferase PMT6
AT2G45010	6.73192e-08	5.32162e-07	Up		PLAC8 family protein
AT2G37690	6.75394e-08	5.33694e-07	Up		phosphoribosylaminoimidazole carboxylase putative / AIR carboxylase putative
AT1G12672	6.80953e-08	5.37454e-07	Up		unknown protein LOCATED IN: endomembrane system BEST Arabidopsis thaliana protein match is: unknown protein (TAIR:AT1G12663.1) Has 4 Blast hits to 4 proteins in 1 species: Archae - 0 Bacteria - 0 Metazoa - 0 Fungi - 0 Plants - 4 Viruses - 0 /.../ Eukaryotes - 0 (source: NCBI BLink).
AT4G01925	6.8349e-08	5.39245e-07	Up		Cysteine/Histidine-rich C1 domain family protein
AT3G28790	6.88214e-08	5.42335e-07	Up		Protein of unknown function (DUF1216)
AT1G23840	6.93012e-08	5.45689e-07	Up		unknown protein LOCATED IN: endomembrane system EXPRESSED IN: 18 plant structures EXPRESSED DURING: 12 growth stages BEST Arabidopsis thaliana protein match is: unknown protein (TAIR:AT1G23850.1) Has 53 Blast hits to 48 proteins in 5 species: A /.../- 0 Bacteria - 0 Metazoa - 0 Fungi - 0 Plants - 53 Viruses - 0 Other Eukaryotes - 0 (source: NCBI BLink).
AT5G48930	6.94302e-08	5.46492e-07	Up	HST
AT1G01900	6.96807e-08	5.48249e-07	Up	SBTI1.1
AT2G42760	7.29486e-08	5.72842e-07	Up		unknown protein CONTAINS InterPro DOMAIN/s: Protein of unknown function DUF1685 (InterPro:IPR012881) Has 170 Blast hits to 164 proteins in 34 species: Archae - 0 Bacteria - 1 Metazoa - 26 Fungi - 10 Plants - 107 Viruses - 0 Other Eukaryotes /.../source: NCBI BLink).
AT4G25070	7.29861e-08	5.72914e-07	Up		unknown protein EXPRESSED IN: cultured cell BEST Arabidopsis thaliana protein match is: unknown protein (TAIR:AT3G48860.2) Has 14837 Blast hits to 10961 proteins in 1163 species: Archae - 189 Bacteria - 1924 Metazoa - 7665 Fungi - 1127 Plants /.../ Viruses - 80 Other Eukaryotes - 3199 (source: NCBI BLink).
AT5G47250	7.33058e-08	5.74976e-07	Up		Probable disease resistance protein At5g47250
AT3G52600	7.40389e-08	5.80274e-07	Up	CWINV2	Beta-fructofuranosidase insoluble isoenzyme CWINV2
AT5G02640	7.63839e-08	5.98159e-07	Up		unknown protein BEST Arabidopsis thaliana protein match is: unknown protein (TAIR:AT3G46300.1) Has 37 Blast hits to 37 proteins in 10 species: Archae - 0 Bacteria - 0 Metazoa - 0 Fungi - 0 Plants - 37 Viruses - 0 Other Eukaryotes - 0 (source /.../ BLink).
AT3G03250	8.01871e-08	6.2554e-07	Up	UGP	Probable UTP--glucose-1-phosphate uridylyltransferase 2
AT1G05630	8.02717e-08	6.25958e-07	Up	5PTASE13	Type I inositol 145-trisphosphate 5-phosphatase 13
AT2G46330	8.04054e-08	6.26758e-07	Up	AGP16	Arabinogalactan peptide 16
AT5G45550	8.20685e-08	6.3898e-07	Up	MOB1A	MOB kinase activator-like 1A
AT4G21840	8.27798e-08	6.43913e-07	Up	MSRB8	Peptide methionine sulfoxide reductase B8
AT5G16590	8.27948e-08	6.43913e-07	Up	LRR1	Probable inactive receptor kinase At5g16590
AT5G11540	8.27979e-08	6.43913e-07	Up	GULLO3	L-gulonolactone oxidase 3
AT2G31010	8.49674e-08	6.59512e-07	Up		Protein kinase superfamily protein
AT1G66810	8.60784e-08	6.67621e-07	Up		Zinc finger CCCH domain-containing protein 14
AT4G17940	8.67154e-08	6.71786e-07	Up		Tetratricopeptide repeat (TPR)-like superfamily protein
AT2G36530	9.01533e-08	6.97347e-07	Up	ENO2	Bifunctional enolase 2/transcriptional activator
AT1G68470	9.19159e-08	7.10187e-07	Up		Exostosin family protein
AT3G44750	9.1919e-08	7.10187e-07	Up	HDT1	Histone deacetylase HDT1
AT1G07520	9.25113e-08	7.14489e-07	Up	SCL31	Scarecrow-like protein 31
AT4G23670	9.27344e-08	7.15938e-07	Up		Polyketide cyclase/dehydrase and lipid transport superfamily protein
AT4G25835	9.36836e-08	7.22712e-07	Up		P-loop containing nucleoside triphosphate hydrolases superfamily protein
AT1G30840	9.47929e-08	7.3099e-07	Up	PUP4	Probable purine permease 4
AT3G06890	9.57791e-08	7.38312e-07	Up		unknown protein Has 91 Blast hits to 91 proteins in 12 species: Archae - 0 Bacteria - 0 Metazoa - 0 Fungi - 0 Plants - 91 Viruses - 0 Other Eukaryotes - 0 (source: NCBI BLink).
AT3G11770	9.6501e-08	7.42742e-07	Up		Polynucleotidyl transferase ribonuclease H-like superfamily protein
AT1G78410	9.6531e-08	7.42742e-07	Up	VQ10	VQ motif-containing protein 10
AT4G38780	9.97008e-08	7.65614e-07	Up		Pre-mRNA-processing-splicing factor
AT3G29590	1.00715e-07	7.72972e-07	Up	5MAT	Malonyl-CoA:anthocyanidin 5-O-glucoside-6''-O-malonyltransferase
AT1G11940	1.00736e-07	7.72972e-07	Up		Core-2/I-branching beta-16-N-acetylglucosaminyltransferase family protein
AT2G30040	1.01741e-07	7.80093e-07	Up	MAPKKK14	mitogen-activated protein kinase kinase kinase 14
AT1G23730	1.02737e-07	7.86828e-07	Up	BCA3
AT5G03960	1.03565e-07	7.92665e-07	Up	IQD12
AT3G07600	1.03577e-07	7.92665e-07	Up		Heavy metal transport/detoxification superfamily protein
AT5G05160	1.07016e-07	8.16806e-07	Up		Probable leucine-rich repeat receptor-like protein kinase At5g05160
AT5G06750	1.07566e-07	8.20074e-07	Up		Probable protein phosphatase 2C 68
AT2G41650	1.07827e-07	8.2175e-07	Up		unknown protein FUNCTIONS IN: molecular_function unknown INVOLVED IN: biological_process unknown LOCATED IN: chloroplast EXPRESSED IN: 22 plant structures EXPRESSED DURING: 13 growth stages Has 3 Blast hits to 3 proteins in 1 species: Archae - /.../cteria - 0 Metazoa - 0 Fungi - 0 Plants - 3 Viruses - 0 Other Eukaryotes - 0 (source: NCBI BLink).
AT1G78650	1.08414e-07	8.2591e-07	Up	POLD3	DNA-directed DNA polymerases
AT2G39980	1.09273e-07	8.31829e-07	Up		HXXXD-type acyl-transferase family protein
AT1G03840	1.13949e-07	8.65133e-07	Up	MGP	Zinc finger protein MAGPIE
AT1G66880	1.17014e-07	8.85738e-07	Up		Protein kinase superfamily protein
AT4G39830	1.2017e-07	9.09286e-07	Up		Cupredoxin superfamily protein
AT3G01230	1.22182e-07	9.23813e-07	Up		unknown protein FUNCTIONS IN: molecular_function unknown INVOLVED IN: biological_process unknown LOCATED IN: endomembrane system BEST Arabidopsis thaliana protein match is: unknown protein (TAIR:AT3G01240.1) Has 11 Blast hits to 11 proteins in /.../ies: Archae - 0 Bacteria - 0 Metazoa - 0 Fungi - 0 Plants - 11 Viruses - 0 Other Eukaryotes - 0 (source: NCBI BLink).
AT4G00120	1.23567e-07	9.33939e-07	Up	IND
AT4G23790	1.24954e-07	9.43358e-07	Up	TBL24
AT2G35290	1.25211e-07	9.44943e-07	Up		unknown protein Has 39 Blast hits to 39 proteins in 10 species: Archae - 0 Bacteria - 0 Metazoa - 0 Fungi - 0 Plants - 39 Viruses - 0 Other Eukaryotes - 0 (source: NCBI BLink).
AT1G66140	1.2565e-07	9.47899e-07	Up	ZFP4
AT5G60950	1.26544e-07	9.5324e-07	Up	COBL5	COBRA-like protein 5
AT1G62700	1.26547e-07	9.5324e-07	Up	NAC026	NAC domain-containing protein 26
AT5G57480	1.26949e-07	9.55916e-07	Up		P-loop containing nucleoside triphosphate hydrolases superfamily protein
AT4G18250	1.27789e-07	9.61517e-07	Up		receptor serine/threonine kinase putative
AT3G08500	1.29714e-07	9.74545e-07	Up	MYB83	myb domain protein 83
AT2G26440	1.30354e-07	9.78623e-07	Up	PME12	Probable pectinesterase/pectinesterase inhibitor 12
AT2G16600	1.30591e-07	9.80042e-07	Up	CYP19-1	Peptidyl-prolyl cis-trans isomerase CYP19-1
AT4G30280	1.31596e-07	9.8685e-07	Up	XTH18	Probable xyloglucan endotransglucosylase/hydrolase protein 18
AT5G19250	1.31826e-07	9.88203e-07	Up		Uncharacterized GPI-anchored protein At5g19250
AT2G40610	1.32512e-07	9.92977e-07	Up	EXPA8	Expansin-A8
AT2G41330	1.35825e-07	1.01667e-06	Up		Glutaredoxin family protein
AT3G17390	1.36279e-07	1.01931e-06	Up	METK4
AT1G27350	1.43027e-07	1.0682e-06	Up		Ribosome associated membrane protein RAMP4
AT5G56340	1.4464e-07	1.07984e-06	Up	ATCRT1	RING/U-box superfamily protein
AT5G66070	1.4494e-07	1.08168e-06	Up	ATL27	NEP1-interacting protein-like 1
AT1G66400	1.47079e-07	1.09643e-06	Up	CML23	Probable calcium-binding protein CML23
AT2G14460	1.50816e-07	1.12387e-06	Up		unknown protein Has 3 Blast hits to 3 proteins in 1 species: Archae - 0 Bacteria - 0 Metazoa - 0 Fungi - 0 Plants - 3 Viruses - 0 Other Eukaryotes - 0 (source: NCBI BLink).
AT4G12650	1.51813e-07	1.13088e-06	Up	TMN12	Transmembrane 9 superfamily member 12
AT3G06140	1.56836e-07	1.16571e-06	Up	LUL4	Probable E3 ubiquitin-protein ligase LUL4
AT2G28250	1.60058e-07	1.18834e-06	Up	NCRK	Receptor-like serine/threonine-protein kinase NCRK
AT1G71970	1.62177e-07	1.20319e-06	Up		unknown protein FUNCTIONS IN: molecular_function unknown INVOLVED IN: biological_process unknown LOCATED IN: chloroplast EXPRESSED IN: 22 plant structures EXPRESSED DURING: 13 growth stages BEST Arabidopsis thaliana protein match is: unknown p /.../ (TAIR:AT1G22680.1) Has 58 Blast hits to 58 proteins in 13 species: Archae - 0 Bacteria - 0 Metazoa - 4 Fungi - 0 Plants - 49 Viruses - 0 Other Eukary…
AT1G27210	1.64939e-07	1.22188e-06	Up		ARM repeat superfamily protein
AT3G05610	1.71441e-07	1.26912e-06	Up	PME21	Probable pectinesterase/pectinesterase inhibitor 21
AT3G61760	1.72039e-07	1.27308e-06	Up	DRP1B	Dynamin-related protein 1B
AT3G02310	1.72305e-07	1.27458e-06	Up	42615	Developmental protein SEPALLATA 2
AT5G13490	1.72629e-07	1.27603e-06	Up	AAC2	ADPATP carrier protein 2 mitochondrial
AT5G22550	1.73167e-07	1.27954e-06	Up		Plant protein of unknown function (DUF247)
AT1G52780	1.73601e-07	1.28181e-06	Up		Protein of unknown function (DUF2921)
AT1G49750	1.77317e-07	1.30781e-06	Up		Leucine-rich repeat (LRR) family protein
AT2G37370	1.79962e-07	1.32635e-06	Up		unknown protein BEST Arabidopsis thaliana protein match is: unknown protein (TAIR:AT5G13560.1) Has 30201 Blast hits to 17322 proteins in 780 species: Archae - 12 Bacteria - 1396 Metazoa - 17338 Fungi - 3422 Plants - 5037 Viruses - 0 Other Eu /.../es - 2996 (source: NCBI BLink).
AT1G27770	1.80569e-07	1.33034e-06	Up	ACA1	Calcium-transporting ATPase 1 chloroplastic
AT5G08790	1.83898e-07	1.35338e-06	Up	NAC081	Protein ATAF2
AT1G18940	1.85082e-07	1.36018e-06	Up		Nodulin-like / Major Facilitator Superfamily protein
AT5G04340	1.85093e-07	1.36018e-06	Up	ZAT6	Zinc finger protein ZAT6
AT4G17615	1.87249e-07	1.37553e-06	Up	CBL1	Calcineurin B-like protein 1
AT5G38480	1.91368e-07	1.40271e-06	Up	GRF3
AT1G14480	1.9572e-07	1.43253e-06	Up		Ankyrin repeat family protein
AT1G30570	1.97803e-07	1.44673e-06	Up	HERK2
AT5G60760	1.98926e-07	1.45441e-06	Up		P-loop NTPase domain-containing protein LPA1 homolog 1
AT4G09320	1.99464e-07	1.45781e-06	Up	NDPK1
AT5G44720	2.05211e-07	1.49548e-06	Up		Molybdenum cofactor sulfurase family protein
AT3G18210	2.10589e-07	1.53301e-06	Up		2-oxoglutarate (2OG) and Fe(II)-dependent oxygenase superfamily protein
AT4G30440	2.11171e-07	1.53613e-06	Up	GAE1	UDP-glucuronate 4-epimerase 1
AT3G50260	2.13522e-07	1.55155e-06	Up	ERF011	Ethylene-responsive transcription factor ERF011
AT4G36580	2.1671e-07	1.57359e-06	Up		AAA-type ATPase family protein
AT5G20820	2.25428e-07	1.6342e-06	Up		SAUR-like auxin-responsive protein family
AT2G26910	2.29122e-07	1.65834e-06	Up	ABCG32
AT1G74100	2.30433e-07	1.66663e-06	Up	SOT16
AT3G02180	2.3299e-07	1.68331e-06	Up	SP1L3	Protein SPIRAL1-like 3
AT1G70895	2.36986e-07	1.7085e-06	Up	CLE17
AT5G03350	2.41739e-07	1.7409e-06	Up		Lectin-like protein At5g03350
AT4G12880	2.42784e-07	1.74593e-06	Up	ENODL19	early nodulin-like protein 19
AT3G18000	2.43121e-07	1.74773e-06	Up	NMT1	Phosphoethanolamine N-methyltransferase 1
AT3G17998	2.43531e-07	1.75005e-06	Up	CPuORF30	conserved peptide upstream open reading frame 30
AT3G53980	2.4403e-07	1.75202e-06	Up		Bifunctional inhibitor/lipid-transfer protein/seed storage 2S albumin superfamily protein
AT4G16780	2.44811e-07	1.75674e-06	Up	HAT4	Homeobox-leucine zipper protein HAT4
AT5G43170	2.54907e-07	1.824e-06	Up	AZF3	Zinc finger protein AZF3
AT5G62700	2.61297e-07	1.86641e-06	Up	TUBB2	Tubulin beta-2 chain
AT5G42800	2.63187e-07	1.87924e-06	Up	DFRA	Dihydroflavonol-4-reductase
AT1G25560	2.65665e-07	1.89559e-06	Up	TEM1	AP2/ERF and B3 domain-containing transcription repressor TEM1
AT5G39420	2.65979e-07	1.89716e-06	Up	cdc2cAt	CDC2C
AT3G62690	2.6716e-07	1.90424e-06	Up	ATL5
AT4G21930	2.67429e-07	1.90548e-06	Up		Protein of unknown function DUF584
AT5G03150	2.68828e-07	1.91409e-06	Up	JKD	Zinc finger protein JACKDAW
AT1G70490	2.7473e-07	1.95404e-06	Up	ARF2-A	ADP-ribosylation factor 2-B
AT3G51920	2.81673e-07	2.00131e-06	Up	CML9
AT2G27710	2.82397e-07	2.00574e-06	Up	RPP2B
AT3G52040	2.82817e-07	2.00802e-06	Up		unknown protein Has 37 Blast hits to 37 proteins in 15 species: Archae - 0 Bacteria - 0 Metazoa - 0 Fungi - 0 Plants - 37 Viruses - 0 Other Eukaryotes - 0 (source: NCBI BLink).
AT2G03210	2.83512e-07	2.01225e-06	Up	FUT2
AT3G62110	2.88812e-07	2.04914e-06	Up		Pectin lyase-like superfamily protein
AT2G33510	2.90664e-07	2.06083e-06	Up		CONTAINS InterPro DOMAIN/s: WW/Rsp5/WWP (InterPro:IPR001202) BEST Arabidopsis thaliana protein match is: unknown protein (TAIR:AT1G28070.1) Has 3898 Blast hits to 1138 proteins in 179 species: Archae - 0 Bacteria - 40 Metazoa - 2353 Fungi - 242 /.../ts - 298 Viruses - 92 Other Eukaryotes - 873 (source: NCBI BLink).
AT1G25530	2.94395e-07	2.08655e-06	Up		Lysine histidine transporter-like 6
AT2G34580	2.98125e-07	2.11002e-06	Up		CONTAINS InterPro DOMAIN/s: Herpesvirus UL139 cytomegalovirus (InterPro:IPR021042) Has 30201 Blast hits to 17322 proteins in 780 species: Archae - 12 Bacteria - 1396 Metazoa - 17338 Fungi - 3422 Plants - 5037 Viruses - 0 Other Eukaryotes - 2 /.../ource: NCBI BLink).
AT1G09000	3.02851e-07	2.14121e-06	Up	ANP1
AT2G21540	3.03739e-07	2.14674e-06	Up	SFH3
AT1G27890	3.08551e-07	2.17845e-06	Up	CAF1-4
AT3G24770	3.15529e-07	2.22616e-06	Up	CLE41	CLAVATA3/ESR (CLE)-related protein 41
AT1G19230	3.17479e-07	2.23913e-06	Up	RBOHE	Riboflavin synthase-like superfamily protein
AT5G23160	3.19562e-07	2.25304e-06	Up		Uncharacterized protein At5g23160
AT1G70500	3.20283e-07	2.25733e-06	Up		Pectin lyase-like superfamily protein
AT1G64380	3.21594e-07	2.26499e-06	Up	ERF061	Ethylene-responsive transcription factor ERF061
AT3G07810	3.23589e-07	2.27814e-06	Up		RNA-binding (RRM/RBD/RNP motifs) family protein
AT4G11850	3.27701e-07	2.30397e-06	Up	PLDGAMMA1	Phospholipase D gamma 1
AT4G20020	3.31298e-07	2.32845e-06	Up	MORF1	Multiple organellar RNA editing factor 1 mitochondrial
AT3G51010	3.33474e-07	2.34177e-06	Up		unknown protein FUNCTIONS IN: molecular_function unknown INVOLVED IN: biological_process unknown LOCATED IN: mitochondrion plastid EXPRESSED IN: 22 plant structures EXPRESSED DURING: 13 growth stages Has 24 Blast hits to 24 proteins in 9 spec /.../rchae - 0 Bacteria - 0 Metazoa - 0 Fungi - 0 Plants - 24 Viruses - 0 Other Eukaryotes - 0 (source: NCBI BLink).
AT3G08580	3.33658e-07	2.34177e-06	Up	AAC1	ADPATP carrier protein 1 mitochondrial
AT4G39380	3.35233e-07	2.35118e-06	Up		BEST Arabidopsis thaliana protein match is: TSL-kinase interacting protein 1 (TAIR:AT2G36960.3) Has 80 Blast hits to 74 proteins in 15 species: Archae - 0 Bacteria - 0 Metazoa - 0 Fungi - 0 Plants - 78 Viruses - 0 Other Eukaryotes - 2 (source /.../ BLink).
AT2G40030	3.40921e-07	2.38694e-06	Up	NRPE1	DNA-directed RNA polymerase V subunit 1
AT1G29140	3.40924e-07	2.38694e-06	Up		Pollen Ole e 1 allergen and extensin family protein
AT1G78430	3.4358e-07	2.40304e-06	Up	ICR4	Interactor of constitutive active ROPs 4
AT3G06300	3.51646e-07	2.45859e-06	Up	P4H2	Prolyl 4-hydroxylase 2
AT4G25620	3.52414e-07	2.46226e-06	Up		hydroxyproline-rich glycoprotein family protein
AT5G17760	3.54773e-07	2.47788e-06	Up		P-loop containing nucleoside triphosphate hydrolases superfamily protein
AT2G20370	3.57858e-07	2.49856e-06	Up	KAM1	Xyloglucan galactosyltransferase KATAMARI1
AT4G08685	3.6001e-07	2.51271e-06	Up	SAH7	Pollen Ole e 1 allergen and extensin family protein
AT3G59270	3.61075e-07	2.51733e-06	Up		FBD-like domain family protein
AT4G21250	3.61171e-07	2.51733e-06	Up		Sulfite exporter TauE/SafE family protein
AT4G30020	3.66089e-07	2.54984e-06	Up		PA-domain containing subtilase family protein
AT3G27540	3.67044e-07	2.55561e-06	Up		beta-14-N-acetylglucosaminyltransferase family protein
AT5G02550	3.70332e-07	2.57495e-06	Up		unknown protein Has 3 Blast hits to 3 proteins in 1 species: Archae - 0 Bacteria - 0 Metazoa - 0 Fungi - 0 Plants - 3 Viruses - 0 Other Eukaryotes - 0 (source: NCBI BLink).
AT4G25490	3.70637e-07	2.57618e-06	Up	DREB1B	Dehydration-responsive element-binding protein 1B
AT5G03210	3.79431e-07	2.63458e-06	Up		unknown protein FUNCTIONS IN: molecular_function unknown INVOLVED IN: biological_process unknown LOCATED IN: endomembrane system EXPRESSED IN: 11 plant structures EXPRESSED DURING: 7 growth stages Has 6 Blast hits to 6 proteins in 2 species: A /.../- 0 Bacteria - 0 Metazoa - 0 Fungi - 0 Plants - 6 Viruses - 0 Other Eukaryotes - 0 (source: NCBI BLink).
AT3G14080	3.85203e-07	2.67281e-06	Up	LSM1B	Sm-like protein LSM1B
AT3G52090	3.8771e-07	2.68928e-06	Up	NRPB11	DNA-directed RNA polymerases II IV and V subunit 11
AT3G24542	3.90024e-07	2.7044e-06	Up		Beta-galactosidase related protein
AT1G56150	3.94915e-07	2.73737e-06	Up	SAUR71	Auxin-responsive protein SAUR71
AT2G39820	3.97394e-07	2.75361e-06	Up	EIF6-1	Eukaryotic translation initiation factor 6-1
AT4G23470	4.06661e-07	2.81298e-06	Up		PLAC8 family protein
AT4G14746	4.12035e-07	2.84625e-06	Up		CONTAINS InterPro DOMAIN/s: EGF-like (InterPro:IPR006210) Has 259 Blast hits to 234 proteins in 55 species: Archae - 0 Bacteria - 0 Metazoa - 184 Fungi - 0 Plants - 69 Viruses - 0 Other Eukaryotes - 6 (source: NCBI BLink).
AT3G13433	4.13283e-07	2.85389e-06	Up		unknown protein FUNCTIONS IN: molecular_function unknown INVOLVED IN: biological_process unknown LOCATED IN: endomembrane system Has 0 Blast hits to 0 proteins in 0 species (source: NCBI BLink).
AT5G16130	4.15573e-07	2.86774e-06	Up	RPS7C	40S ribosomal protein S7-3
AT1G10670	4.21756e-07	2.90742e-06	Up	ACLA-1	ATP-citrate synthase alpha chain protein 1
AT5G52650	4.31164e-07	2.96923e-06	Up	RPS10C	40S ribosomal protein S10-3
AT1G77320	4.37042e-07	3.00662e-06	Up	MEI1	transcription coactivators
AT1G47655	4.41485e-07	3.03615e-06	Up	DOF1.6	Dof zinc finger protein DOF1.6
AT1G34350	4.46177e-07	3.06737e-06	Up		unknown protein Has 192 Blast hits to 192 proteins in 79 species: Archae - 0 Bacteria - 0 Metazoa - 104 Fungi - 0 Plants - 60 Viruses - 0 Other Eukaryotes - 28 (source: NCBI BLink).
AT4G34160	4.4711e-07	3.07274e-06	Up	CYCD3-1	Cyclin-D3-1
AT3G20390	4.47728e-07	3.07395e-06	Up	RIDA	Reactive Intermediate Deaminase A chloroplastic
AT4G39890	4.50164e-07	3.08846e-06	Up	RABH1C
AT3G48850	4.56257e-07	3.12707e-06	Up	MPT2
AT5G58970	4.5813e-07	3.13814e-06	Up	PUMP2
AT5G53110	4.61521e-07	3.15992e-06	Up		RING/U-box superfamily protein
AT5G08580	4.67854e-07	3.20111e-06	Up		Calcium-binding EF hand family protein
AT5G66210	4.72297e-07	3.23041e-06	Up	CPK28	Calcium-dependent protein kinase 28
AT4G15640	4.73871e-07	3.23897e-06	Up		unknown protein BEST Arabidopsis thaliana protein match is: unknown protein (TAIR:AT3G21465.1) Has 38 Blast hits to 38 proteins in 14 species: Archae - 0 Bacteria - 0 Metazoa - 0 Fungi - 0 Plants - 38 Viruses - 0 Other Eukaryotes - 0 (source /.../ BLink).
AT3G15020	4.7859e-07	3.26569e-06	Up	mMDH2	Malate dehydrogenase 2 mitochondrial
AT1G52690	4.78974e-07	3.2672e-06	Up		Late embryogenesis abundant protein (LEA) family protein
AT1G23880	4.80299e-07	3.27513e-06	Up		NHL domain-containing protein
AT5G64980	4.88605e-07	3.32503e-06	Up		unknown protein BEST Arabidopsis thaliana protein match is: unknown protein (TAIR:AT4G02880.1) Has 1807 Blast hits to 1807 proteins in 277 species: Archae - 0 Bacteria - 0 Metazoa - 736 Fungi - 347 Plants - 385 Viruses - 0 Other Eukaryotes - /.../source: NCBI BLink).
AT2G20720	4.91017e-07	3.34031e-06	Up		Pentatricopeptide repeat (PPR) superfamily protein
AT1G69710	4.93779e-07	3.35739e-06	Up		Regulator of chromosome condensation (RCC1) family with FYVE zinc finger domain
AT3G18740	4.96246e-07	3.37246e-06	Up	RPL30C	60S ribosomal protein L30-3
AT3G59570	4.99876e-07	3.39484e-06	Up		Ypt/Rab-GAP domain of gyp1p superfamily protein
AT5G64690	5.01127e-07	3.40105e-06	Up		neurofilament triplet H protein-related
AT5G08040	5.01849e-07	3.4048e-06	Up	TOM5	Mitochondrial import receptor subunit TOM5 homolog
AT3G19550	5.09527e-07	3.45108e-06	Up		unknown protein FUNCTIONS IN: molecular_function unknown INVOLVED IN: biological_process unknown LOCATED IN: mitochondrion EXPRESSED IN: 15 plant structures EXPRESSED DURING: 9 growth stages Has 36 Blast hits to 36 proteins in 8 species: Archa /.../ Bacteria - 0 Metazoa - 0 Fungi - 0 Plants - 36 Viruses - 0 Other Eukaryotes - 0 (source: NCBI BLink).
AT3G13950	5.31647e-07	3.59728e-06	Up		unknown protein BEST Arabidopsis thaliana protein match is: unknown protein (TAIR:AT4G13266.1) Has 339 Blast hits to 265 proteins in 12 species: Archae - 0 Bacteria - 0 Metazoa - 0 Fungi - 0 Plants - 339 Viruses - 0 Other Eukaryotes - 0 (sou /.../CBI BLink).
AT2G35605	5.39416e-07	3.64739e-06	Up		SWIB/MDM2 domain superfamily protein
AT5G11890	5.42972e-07	3.66898e-06	Up		FUNCTIONS IN: molecular_function unknown LOCATED IN: plasma membrane EXPRESSED IN: 12 plant structures EXPRESSED DURING: 6 growth stages BEST Arabidopsis thaliana protein match is: Late embryogenesis abundant (LEA) hydroxyproline-rich glycoprote /.../ily (TAIR:AT1G17620.1) Has 1807 Blast hits to 1807 proteins in 277 species: Archae - 0 Bacteria - 0 Metazoa - 736 Fungi - 347 Plants - 385 Viruses -…
AT2G45070	5.45334e-07	3.68247e-06	Up	SEC61 BETA	Protein transport protein Sec61 subunit beta
AT1G33811	5.50105e-07	3.70971e-06	Up		GDSL esterase/lipase At1g33811
AT1G72280	5.50853e-07	3.71351e-06	Up	AERO1	Endoplasmic reticulum oxidoreductin-1
AT1G05710	5.53484e-07	3.72758e-06	Up		basic helix-loop-helix (bHLH) DNA-binding superfamily protein
AT1G48630	5.67927e-07	3.81712e-06	Up	RACK1B	Receptor for activated C kinase 1B
AT2G43040	5.82539e-07	3.90751e-06	Up	NPG1	tetratricopeptide repeat (TPR)-containing protein
AT5G66910	5.83216e-07	3.91075e-06	Up		Probable disease resistance protein At5g66910
AT5G45500	5.91438e-07	3.96324e-06	Up		RNI-like superfamily protein
AT5G22790	5.94153e-07	3.98011e-06	Up	RER1	reticulata-related 1
AT3G23820	5.95665e-07	3.98856e-06	Up	GAE6	UDP-glucuronate 4-epimerase 6
AT4G23060	6.06282e-07	4.05732e-06	Up	IQD22	IQ-domain 22
AT4G14380	6.21417e-07	4.15309e-06	Up		unknown protein Has 22 Blast hits to 22 proteins in 8 species: Archae - 0 Bacteria - 0 Metazoa - 1 Fungi - 1 Plants - 18 Viruses - 0 Other Eukaryotes - 2 (source: NCBI BLink).
AT3G04120	6.2302e-07	4.16242e-06	Up	GAPC1	Glyceraldehyde-3-phosphate dehydrogenase GAPC1 cytosolic
AT5G05440	6.30958e-07	4.21405e-06	Up	PYL5	Abscisic acid receptor PYL5
AT1G06100	6.31615e-07	4.21697e-06	Up		Delta-9 desaturase-like 2 protein
AT1G02110	6.34511e-07	4.22937e-06	Up		Protein of unknown function (DUF630 and DUF632)
AT5G40040	6.39403e-07	4.25917e-06	Up	RPP2E	60S acidic ribosomal protein P2-5
AT5G16480	6.503e-07	4.32746e-06	Up		Phosphotyrosine protein phosphatases superfamily protein
AT5G02440	6.56005e-07	4.3611e-06	Up		unknown protein Has 71 Blast hits to 71 proteins in 12 species: Archae - 0 Bacteria - 0 Metazoa - 0 Fungi - 0 Plants - 71 Viruses - 0 Other Eukaryotes - 0 (source: NCBI BLink).
AT1G26420	6.60739e-07	4.39112e-06	Up		FAD-binding Berberine family protein
AT3G16700	6.96197e-07	4.61555e-06	Up		Fumarylacetoacetate (FAA) hydrolase family
AT4G02930	6.96342e-07	4.61555e-06	Up	TUFA
AT5G08160	7.04346e-07	4.66707e-06	Up	ATPK3
AT2G34030	7.22809e-07	4.78469e-06	Up		Calcium-binding EF-hand family protein
AT1G32210	7.42575e-07	4.9123e-06	Up	DAD1	Dolichyl-diphosphooligosaccharide--protein glycosyltransferase subunit DAD1
AT3G59830	7.53382e-07	4.98052e-06	Up		Integrin-linked protein kinase family
AT4G17890	7.56856e-07	5.00185e-06	Up	AGD8	Probable ADP-ribosylation factor GTPase-activating protein AGD8
AT4G12600	7.6535e-07	5.05633e-06	Up		Ribosomal protein L7Ae/L30e/S12e/Gadd45 family protein
AT1G17750	7.92663e-07	5.23334e-06	Up	PEPR2	Leucine-rich repeat receptor-like protein kinase PEPR2
AT1G47290	8.00448e-07	5.27955e-06	Up	3BETAHSD/D1	3beta-hydroxysteroid-dehydrogenase/decarboxylase isoform 1
AT4G28250	8.01531e-07	5.28497e-06	Up	EXPB3	Expansin-B3
AT1G24145	8.17121e-07	5.38072e-06	Up		unknown protein FUNCTIONS IN: molecular_function unknown INVOLVED IN: biological_process unknown LOCATED IN: endomembrane system Has 3 Blast hits to 3 proteins in 1 species: Archae - 0 Bacteria - 0 Metazoa - 0 Fungi - 0 Plants - 3 Viruses - /.../her Eukaryotes - 0 (source: NCBI BLink).
AT5G09420	8.18403e-07	5.3874e-06	Up	OM64	Outer envelope protein 64 mitochondrial
AT2G31610	8.27107e-07	5.44113e-06	Up	RPS3A	40S ribosomal protein S3-1
AT3G23390	8.29838e-07	5.45554e-06	Up	RPL36AB	60S ribosomal protein L36a
AT1G15970	8.30977e-07	5.45947e-06	Up		DNA glycosylase superfamily protein
AT3G63110	8.32123e-07	5.46522e-06	Up	IPT3	Adenylate isopentenyltransferase 3 chloroplastic
AT2G27880	8.40044e-07	5.51544e-06	Up	AGO5	Protein argonaute 5
AT5G62180	8.5843e-07	5.63065e-06	Up	CXE20	Probable carboxylesterase 120
AT1G67510	8.61157e-07	5.64486e-06	Up		Leucine-rich repeat protein kinase family protein
AT5G08565	8.67618e-07	5.68352e-06	Up		Transcription elongation factor SPT4 homolog 1
AT5G37490	8.81089e-07	5.76801e-06	Up	PUB21	U-box domain-containing protein 21
AT1G50740	8.86798e-07	5.80259e-06	Up	FAX5	Protein FATTY ACID EXPORT 5
AT4G21926	9.12348e-07	5.94946e-06	Up		unknown protein FUNCTIONS IN: molecular_function unknown INVOLVED IN: biological_process unknown LOCATED IN: cellular_component unknown Has 30201 Blast hits to 17322 proteins in 780 species: Archae - 12 Bacteria - 1396 Metazoa - 17338 Fungi - /.../ Plants - 5037 Viruses - 0 Other Eukaryotes - 2996 (source: NCBI BLink).
AT3G55560	9.12997e-07	5.95176e-06	Up	AHL15
AT4G21750	9.17074e-07	5.9764e-06	Up	ATML1
AT4G26780	9.18699e-07	5.98506e-06	Up	AR192
AT1G06475	9.21104e-07	5.99685e-06	Up		unknown protein Has 35333 Blast hits to 34131 proteins in 2444 species: Archae - 798 Bacteria - 22429 Metazoa - 974 Fungi - 991 Plants - 531 Viruses - 0 Other Eukaryotes - 9610 (source: NCBI BLink).
AT3G15480	9.22925e-07	6.00483e-06	Up		Protein of unknown function (DUF1218)
AT3G25930	9.26377e-07	6.02145e-06	Up		Adenine nucleotide alpha hydrolases-like superfamily protein
AT5G50200	9.30068e-07	6.04349e-06	Up	NRT3.1	High-affinity nitrate transporter 3.1
AT3G14780	9.46894e-07	6.15084e-06	Up		CONTAINS InterPro DOMAIN/s: Transposase Ptta/En/Spm plant (InterPro:IPR004252) BEST Arabidopsis thaliana protein match is: glucan synthase-like 4 (TAIR:AT3G14570.2) Has 315 Blast hits to 313 proteins in 50 species: Archae - 2 Bacteria - 16 Met /.../ 11 Fungi - 7 Plants - 181 Viruses - 2 Other Eukaryotes - 96 (source: NCBI BLink).
AT4G34710	9.62329e-07	6.23703e-06	Up	SPE2	Arginine decarboxylase 2
AT4G39403	9.89016e-07	6.39765e-06	Up	PLS	Peptide POLARIS
AT1G02205	9.92713e-07	6.4195e-06	Up	CER1	Protein ECERIFERUM 1
AT2G23170	9.94385e-07	6.42619e-06	Up	GH3.3	Indole-3-acetic acid-amido synthetase GH3.3
AT3G17690	1.0078e-06	6.51081e-06	Up	CNGC19	Putative cyclic nucleotide-gated ion channel 19
AT5G46710	1.00944e-06	6.51931e-06	Up		PLATZ transcription factor family protein
AT5G21150	1.01015e-06	6.52178e-06	Up	AGO9	Protein argonaute 9
AT2G26850	1.03128e-06	6.64757e-06	Up		F-box protein At2g26850
AT1G25250	1.0404e-06	6.70424e-06	Up	IDD16	Protein indeterminate-domain 16
AT2G16750	1.05922e-06	6.8233e-06	Up		Protein kinase protein with adenine nucleotide alpha hydrolases-like domain
AT2G02130	1.06715e-06	6.86914e-06	Up	PDF2.3	Defensin-like protein 1
AT2G34650	1.06736e-06	6.86914e-06	Up	PID	Protein kinase PINOID
AT3G09200	1.07665e-06	6.9223e-06	Up	RPP0B	60S acidic ribosomal protein P0-2
AT5G58420	1.08791e-06	6.98803e-06	Up	RPS4D	40S ribosomal protein S4-3
AT4G37240	1.08962e-06	6.99678e-06	Up		unknown protein FUNCTIONS IN: molecular_function unknown INVOLVED IN: N-terminal protein myristoylation LOCATED IN: cellular_component unknown EXPRESSED IN: 22 plant structures EXPRESSED DURING: 13 growth stages BEST Arabidopsis thaliana prote /.../ch is: unknown protein (TAIR:AT2G23690.1) Has 30201 Blast hits to 17322 proteins in 780 species: Archae - 12 Bacteria - 1396 Metazoa - 17338 Fungi - 3…
AT2G21260	1.10643e-06	7.10017e-06	Up		NAD(P)-linked oxidoreductase superfamily protein
AT1G23100	1.1177e-06	7.16335e-06	Up		GroES-like family protein
AT1G14260	1.12032e-06	7.17762e-06	Up		RING/FYVE/PHD zinc finger superfamily protein
AT4G28360	1.13068e-06	7.23733e-06	Up		Ribosomal protein L22p/L17e family protein
AT5G56610	1.14888e-06	7.34915e-06	Up		Phosphotyrosine protein phosphatases superfamily protein
AT4G19230	1.17184e-06	7.47941e-06	Up	CYP707A1	Abscisic acid 8'-hydroxylase 1
AT2G41830	1.18664e-06	7.56908e-06	Up		Uncharacterized protein
AT1G10520	1.19047e-06	7.59112e-06	Up		DNA polymerase lambda (POLL)
AT5G25160	1.19265e-06	7.60262e-06	Up	ZFP3	Zinc finger protein 3
AT5G15050	1.20317e-06	7.66244e-06	Up		Core-2/I-branching beta-16-N-acetylglucosaminyltransferase family protein
AT2G27130	1.22182e-06	7.77384e-06	Up	XYP11	Xylogen-like protein 11
AT4G25860	1.23463e-06	7.84789e-06	Up	ORP4A	Oxysterol-binding protein-related protein 4A
AT5G27610	1.2401e-06	7.88017e-06	Up	ALY1	Protein ALWAYS EARLY 1
AT1G25550	1.24153e-06	7.88678e-06	Up		myb-like transcription factor family protein
AT2G17550	1.2503e-06	7.94e-06	Up		unknown protein Has 264 Blast hits to 258 proteins in 65 species: Archae - 5 Bacteria - 5 Metazoa - 66 Fungi - 16 Plants - 107 Viruses - 0 Other Eukaryotes - 65 (source: NCBI BLink).
AT1G66240	1.26336e-06	8.01533e-06	Up	ATX1	Copper transport protein ATX1
AT1G01100	1.26571e-06	8.02769e-06	Up	RPP1A	60S acidic ribosomal protein P1-1
AT3G18580	1.26757e-06	8.03444e-06	Up		Nucleic acid-binding OB-fold-like protein
AT1G69350	1.27796e-06	8.0952e-06	Up	PCMP-E66	Putative pentatricopeptide repeat-containing protein At1g69350 mitochondrial
AT1G51790	1.34383e-06	8.47405e-06	Up		Leucine-rich repeat protein kinase family protein
AT2G40205	1.36102e-06	8.57017e-06	Up	RPL41E
AT3G62230	1.36338e-06	8.58238e-06	Up		F-box protein At3g62230
AT1G05310	1.37175e-06	8.62423e-06	Up	PME8
AT4G03175	1.39324e-06	8.74303e-06	Up		Protein kinase superfamily protein
AT2G36620	1.39647e-06	8.76055e-06	Up	RPL24A	60S ribosomal protein L24-1
AT3G43810	1.41135e-06	8.8429e-06	Up	CAM7	Calmodulin-7
AT2G38940	1.41696e-06	8.87527e-06	Up	PHT1-4	Inorganic phosphate transporter 1-4
AT4G01535	1.43147e-06	8.96057e-06	Up		unknown protein FUNCTIONS IN: molecular_function unknown INVOLVED IN: biological_process unknown LOCATED IN: endomembrane system Has 30201 Blast hits to 17322 proteins in 780 species: Archae - 12 Bacteria - 1396 Metazoa - 17338 Fungi - 3422 /.../ - 5037 Viruses - 0 Other Eukaryotes - 2996 (source: NCBI BLink).
AT3G18690	1.44534e-06	9.0413e-06	Up	MKS1	Protein MKS1
AT5G15110	1.45444e-06	9.08461e-06	Up		Pectate lyase family protein
AT1G16860	1.45585e-06	9.08848e-06	Up		Uncharacterized membrane protein At1g16860
AT1G16858	1.45677e-06	9.08848e-06	Up	CPuORF55	conserved peptide upstream open reading frame 55
AT3G49250	1.45686e-06	9.08848e-06	Up	DMS3	Protein DEFECTIVE IN MERISTEM SILENCING 3
AT5G07090	1.47842e-06	9.21328e-06	Up	RPS4B
AT1G78120	1.4787e-06	9.21328e-06	Up	TPR12
AT2G30870	1.51044e-06	9.39651e-06	Up	GSTF10	Glutathione S-transferase F10
AT5G58050	1.55727e-06	9.65211e-06	Up	GDPDL6	Glycerophosphodiester phosphodiesterase GDPDL6
AT3G26980	1.56331e-06	9.68658e-06	Up	MUB4	Membrane-anchored ubiquitin-fold protein 4
AT3G23170	1.58925e-06	9.84124e-06	Up		unknown protein BEST Arabidopsis thaliana protein match is: unknown protein (TAIR:AT4G14450.1) Has 74 Blast hits to 74 proteins in 6 species: Archae - 0 Bacteria - 0 Metazoa - 0 Fungi - 0 Plants - 74 Viruses - 0 Other Eukaryotes - 0 (source: /.../BLink).
AT4G11370	1.60607e-06	9.93927e-06	Up	RHA1A	RING-H2 zinc finger protein RHA1a
AT5G37480	1.61861e-06	1.00138e-05	Up		unknown protein Has 30201 Blast hits to 17322 proteins in 780 species: Archae - 12 Bacteria - 1396 Metazoa - 17338 Fungi - 3422 Plants - 5037 Viruses - 0 Other Eukaryotes - 2996 (source: NCBI BLink).
AT4G24910	1.62749e-06	1.00626e-05	Up		Protein of unknown function (DUF579)
AT5G59850	1.72157e-06	1.06117e-05	Up	RPS15AA	40S ribosomal protein S15a-1
AT2G18020	1.77923e-06	1.0937e-05	Up	RPL8A
AT2G02720	1.78073e-06	1.09429e-05	Up		Probable pectate lyase 6
AT3G56700	1.79568e-06	1.1028e-05	Up	FAR6
AT5G48850	1.80363e-06	1.10701e-05	Up	SDI1
AT5G27850	1.82956e-06	1.12224e-05	Up	RPL18C	60S ribosomal protein L18-3
AT4G39390	1.84458e-06	1.13111e-05	Up	NST-K1	nucleotide sugar transporter-KT 1
AT1G71100	1.85124e-06	1.13485e-05	Up	RPI1	Probable ribose-5-phosphate isomerase 1
AT4G34870	1.85185e-06	1.13488e-05	Up	CYP18-4	Peptidyl-prolyl cis-trans isomerase CYP18-4
AT1G18870	1.86101e-06	1.13945e-05	Up	ICS2	Isochorismate synthase 2 chloroplastic
AT3G42670	1.86223e-06	1.13951e-05	Up	CLSY1	SNF2 domain-containing protein CLASSY 1
AT1G65150	1.894e-06	1.15824e-05	Up		TRAF-like family protein
AT1G15310	1.92621e-06	1.17651e-05	Up	SRP-54A	Signal recognition particle 54 kDa protein 1
AT3G62630	1.93497e-06	1.1815e-05	Up		Protein of unknown function (DUF1645)
AT5G11000	1.94459e-06	1.18666e-05	Up		Plant protein of unknown function (DUF868)
AT1G36940	1.95213e-06	1.1909e-05	Up		unknown protein Has 21 Blast hits to 21 proteins in 8 species: Archae - 0 Bacteria - 0 Metazoa - 0 Fungi - 0 Plants - 21 Viruses - 0 Other Eukaryotes - 0 (source: NCBI BLink).
AT3G12860	1.95363e-06	1.19145e-05	Up		NOP56-like pre RNA processing ribonucleoprotein
AT5G26692	1.98861e-06	1.21205e-05	Up		Putative membrane lipoprotein
AT2G44560	2.00847e-06	1.22342e-05	Up	AtGH9B11	Endoglucanase 14
AT3G55120	2.01964e-06	1.22948e-05	Up	CHI1	Chalcone--flavonone isomerase 1
AT1G52140	2.04714e-06	1.24434e-05	Up		unknown protein BEST Arabidopsis thaliana protein match is: unknown protein (TAIR:AT3G16330.1) Has 114 Blast hits to 114 proteins in 15 species: Archae - 0 Bacteria - 0 Metazoa - 0 Fungi - 0 Plants - 114 Viruses - 0 Other Eukaryotes - 0 (sou /.../CBI BLink).
AT3G54990	2.06745e-06	1.25631e-05	Up	SMZ	AP2-like ethylene-responsive transcription factor SMZ
AT5G42460	2.07006e-06	1.25751e-05	Up		F-box protein At5g42460
AT3G60245	2.08038e-06	1.26302e-05	Up	RPL37AC	60S ribosomal protein L37a-2
AT5G63730	2.08295e-06	1.2642e-05	Up	ARI14	Probable E3 ubiquitin-protein ligase ARI14
AT4G34880	2.08489e-06	1.265e-05	Up		Amidase family protein
AT4G21720	2.09807e-06	1.27184e-05	Up		unknown protein Has 2692 Blast hits to 975 proteins in 186 species: Archae - 4 Bacteria - 460 Metazoa - 658 Fungi - 93 Plants - 1089 Viruses - 100 Other Eukaryotes - 288 (source: NCBI BLink).
AT1G31580	2.14475e-06	1.29897e-05	Up	ECS1	ECS1
AT4G22910	2.16731e-06	1.31066e-05	Up	FZR2	Protein FIZZY-RELATED 2
AT1G15430	2.18189e-06	1.31869e-05	Up		Protein of unknown function (DUF1644)
AT1G20050	2.19342e-06	1.32526e-05	Up	HYD1	Probable 3-beta-hydroxysteroid-Delta(8)Delta(7)-isomerase
AT5G52770	2.24382e-06	1.35368e-05	Up		Copper transport protein family
AT4G26550	2.2581e-06	1.36148e-05	Up		Got1/Sft2-like vescicle transport protein family
AT4G17585	2.27677e-06	1.37233e-05	Up	ALMT11	Putative aluminum-activated malate transporter 11
AT2G37430	2.28801e-06	1.37828e-05	Up	ZAT11	Zinc finger protein ZAT11
AT5G12140	2.30498e-06	1.38643e-05	Up	CYS1	Cysteine proteinase inhibitor 1
AT4G31700	2.30689e-06	1.38675e-05	Up	RPS6A	40S ribosomal protein S6-1
AT1G21520	2.3127e-06	1.389e-05	Up		unknown protein Has 9 Blast hits to 9 proteins in 2 species: Archae - 0 Bacteria - 0 Metazoa - 0 Fungi - 0 Plants - 9 Viruses - 0 Other Eukaryotes - 0 (source: NCBI BLink).
AT5G60820	2.32148e-06	1.39344e-05	Up		RING/U-box superfamily protein
AT3G20040	2.32638e-06	1.39514e-05	Up	ATHXK4
AT1G17540	2.32873e-06	1.39613e-05	Up		Protein kinase protein with adenine nucleotide alpha hydrolases-like domain
AT1G11770	2.37196e-06	1.41825e-05	Up		FAD-binding Berberine family protein
AT1G18540	2.41342e-06	1.44133e-05	Up	RPL6A	60S ribosomal protein L6-1
AT5G25750	2.41893e-06	1.44419e-05	Up		unknown protein Has 1807 Blast hits to 1807 proteins in 277 species: Archae - 0 Bacteria - 0 Metazoa - 736 Fungi - 347 Plants - 385 Viruses - 0 Other Eukaryotes - 339 (source: NCBI BLink).
AT1G73500	2.43367e-06	1.45175e-05	Up	MKK9	Mitogen-activated protein kinase kinase 9
AT1G06850	2.43375e-06	1.45175e-05	Up	AtbZIP52	basic leucine-zipper 52
AT4G15920	2.45449e-06	1.46239e-05	Up	SWEET17	Nodulin MtN3 family protein
AT3G16860	2.46975e-06	1.47063e-05	Up	COBL8	COBRA-like protein 8
AT2G16700	2.46979e-06	1.47063e-05	Up	ADF5	Actin-depolymerizing factor 5
AT4G29550	2.48035e-06	1.47648e-05	Up		UPF0725 protein At4g29550
AT5G45775	2.48967e-06	1.48116e-05	Up	RPL11B	60S ribosomal protein L11-2
AT1G32690	2.4918e-06	1.48199e-05	Up		unknown protein FUNCTIONS IN: molecular_function unknown INVOLVED IN: biological_process unknown LOCATED IN: plasma membrane EXPRESSED IN: 21 plant structures EXPRESSED DURING: 11 growth stages BEST Arabidopsis thaliana protein match is: unkno /.../tein (TAIR:AT2G35200.1) Has 45 Blast hits to 45 proteins in 8 species: Archae - 0 Bacteria - 0 Metazoa - 0 Fungi - 0 Plants - 45 Viruses - 0 Other Euk…
AT3G05490	2.56454e-06	1.523e-05	Up	RALFL22	Protein RALF-like 22
AT4G16060	2.58282e-06	1.53205e-05	Up		unknown protein FUNCTIONS IN: molecular_function unknown INVOLVED IN: biological_process unknown LOCATED IN: chloroplast chloroplast stroma EXPRESSED IN: 22 plant structures EXPRESSED DURING: 13 growth stages Has 42 Blast hits to 42 proteins /.../species: Archae - 0 Bacteria - 2 Metazoa - 0 Fungi - 0 Plants - 33 Viruses - 0 Other Eukaryotes - 7 (source: NCBI BLink).
AT2G25510	2.71523e-06	1.60399e-05	Up		unknown protein Has 2 Blast hits to 2 proteins in 1 species: Archae - 0 Bacteria - 0 Metazoa - 0 Fungi - 0 Plants - 2 Viruses - 0 Other Eukaryotes - 0 (source: NCBI BLink).
AT3G21180	2.74259e-06	1.61919e-05	Up	ACA9
AT3G07200	2.77312e-06	1.63626e-05	Up		RING/U-box superfamily protein
AT2G39240	2.82223e-06	1.66329e-05	Up		RNA polymerase I specific transcription initiation factor RRN3 protein
AT1G55570	2.82631e-06	1.66521e-05	Up	sks12
AT2G32960	2.86734e-06	1.6884e-05	Up		Phosphotyrosine protein phosphatases superfamily protein
AT3G04840	2.90667e-06	1.70956e-05	Up	RPS3AA	40S ribosomal protein S3a-1
AT2G42350	2.92342e-06	1.7184e-05	Up	ATL40	RING-H2 finger protein ATL40
AT1G23460	2.93799e-06	1.72596e-05	Up		Pectin lyase-like superfamily protein
AT5G06190	2.94038e-06	1.72686e-05	Up		unknown protein BEST Arabidopsis thaliana protein match is: unknown protein (TAIR:AT3G58540.1) Has 30201 Blast hits to 17322 proteins in 780 species: Archae - 12 Bacteria - 1396 Metazoa - 17338 Fungi - 3422 Plants - 5037 Viruses - 0 Other Eu /.../es - 2996 (source: NCBI BLink).
AT3G14120	2.96875e-06	1.74302e-05	Up	NUP107	Nuclear pore complex protein NUP107
AT3G62530	3.12185e-06	1.82917e-05	Up		ARM repeat superfamily protein
AT3G06680	3.13138e-06	1.83422e-05	Up	RPL29B	60S ribosomal protein L29-2
AT4G19570	3.13539e-06	1.83604e-05	Up		Chaperone DnaJ-domain superfamily protein
AT3G26690	3.21055e-06	1.87733e-05	Up	NUDT13	Nudix hydrolase 13 mitochondrial
AT3G18750	3.22171e-06	1.88275e-05	Up	WNK6	Probable serine/threonine-protein kinase WNK6
AT4G39570	3.24587e-06	1.89386e-05	Up		F-box/kelch-repeat protein At4g39570
AT3G02550	3.25799e-06	1.89955e-05	Up	LBD41	LOB domain-containing protein 41
AT2G32060	3.30135e-06	1.92428e-05	Up	RPS12C	40S ribosomal protein S12-2
AT3G44220	3.33956e-06	1.94527e-05	Up		Late embryogenesis abundant (LEA) hydroxyproline-rich glycoprotein family
AT5G66660	3.34026e-06	1.94527e-05	Up		UPF0496 protein At5g66660
AT5G64905	3.46045e-06	2.01061e-05	Up	PEP3	Elicitor peptide 3
AT3G52370	3.51853e-06	2.04259e-05	Up	FLA15
AT2G27060	3.53444e-06	2.05065e-05	Up		Leucine-rich repeat protein kinase family protein
AT2G34360	3.55027e-06	2.05865e-05	Up		MATE efflux family protein
AT1G27330	3.60138e-06	2.08528e-05	Up		Ribosome associated membrane protein RAMP4
AT3G62170	3.66085e-06	2.11668e-05	Up	VGDH2	Probable pectinesterase/pectinesterase inhibitor VGDH2
AT5G49200	3.73142e-06	2.15624e-05	Up	ZFWD4	Zinc finger CCCH domain-containing protein 62
AT5G07720	3.77271e-06	2.17761e-05	Up	GT3
AT4G30860	3.78301e-06	2.18167e-05	Up	ASHR3
AT3G59820	3.83711e-06	2.21097e-05	Up		LETM1-like protein
AT3G52800	3.84229e-06	2.21299e-05	Up	SAP6
AT3G19790	3.84281e-06	2.21299e-05	Up		unknown protein Has 32 Blast hits to 26 proteins in 8 species: Archae - 0 Bacteria - 0 Metazoa - 13 Fungi - 2 Plants - 14 Viruses - 0 Other Eukaryotes - 3 (source: NCBI BLink).
AT1G46264	3.94448e-06	2.26507e-05	Up	HSFB4
AT5G06000	4.10121e-06	2.35105e-05	Up	EIF3G2	eukaryotic translation initiation factor 3G2
AT3G04380	4.10271e-06	2.35124e-05	Up	SUVR4	Histone-lysine N-methyltransferase SUVR4
AT4G25890	4.14125e-06	2.3713e-05	Up	RPP3A	60S acidic ribosomal protein P3-1
AT5G08360	4.14273e-06	2.37148e-05	Up		Protein of unknown function (DUF789)
AT5G04160	4.20907e-06	2.40672e-05	Up		Probable sugar phosphate/phosphate translocator At5g04160
AT3G08520	4.26037e-06	2.43329e-05	Up	RPL41E	60S ribosomal protein L41
AT5G22100	4.27072e-06	2.43782e-05	Up		Probable RNA 3'-terminal phosphate cyclase-like protein
AT1G64090	4.2898e-06	2.44802e-05	Up	RTNLB3	Reticulon-like protein B3
AT3G54270	4.30738e-06	2.45736e-05	Up	SPP3A	Probable sucrose-phosphatase 3a
AT4G32020	4.35339e-06	2.4822e-05	Up		unknown protein FUNCTIONS IN: molecular_function unknown INVOLVED IN: biological_process unknown LOCATED IN: chloroplast EXPRESSED IN: 24 plant structures EXPRESSED DURING: 15 growth stages BEST Arabidopsis thaliana protein match is: unknown p /.../ (TAIR:AT2G25250.1) Has 65 Blast hits to 65 proteins in 19 species: Archae - 0 Bacteria - 0 Metazoa - 3 Fungi - 8 Plants - 54 Viruses - 0 Other Eukary…
AT3G25140	4.36093e-06	2.48439e-05	Up	GAUT8	Galacturonosyltransferase 8
AT5G54650	4.40257e-06	2.50669e-05	Up	FH5	Formin-like protein 5
AT1G69810	4.56985e-06	2.59607e-05	Up	WRKY36
AT2G25520	4.57968e-06	2.60092e-05	Up		Probable sugar phosphate/phosphate translocator At2g25520
AT3G28980	4.59337e-06	2.60722e-05	Up		Protein of unknown function (DUF1216)
AT5G59890	4.70665e-06	2.66927e-05	Up	ADF4
AT5G09440	4.77196e-06	2.70402e-05	Up	EXL4
AT3G49010	4.81979e-06	2.73035e-05	Up	RPL13B
AT1G24095	4.85955e-06	2.74901e-05	Up		Putative thiol-disulphide oxidoreductase DCC
AT1G62300	4.94021e-06	2.79151e-05	Up	WRKY6	WRKY transcription factor 6
AT3G11510	4.98113e-06	2.81305e-05	Up	RPS14B	40S ribosomal protein S14-2
AT1G66650	5.09651e-06	2.87177e-05	Up		E3 ubiquitin-protein ligase SINA-like 4
AT3G25130	5.10419e-06	2.8753e-05	Up		unknown protein FUNCTIONS IN: molecular_function unknown INVOLVED IN: biological_process unknown LOCATED IN: plasma membrane EXPRESSED IN: 17 plant structures EXPRESSED DURING: 9 growth stages Has 3885 Blast hits to 2658 proteins in 280 specie /.../hae - 12 Bacteria - 208 Metazoa - 970 Fungi - 222 Plants - 148 Viruses - 11 Other Eukaryotes - 2314 (source: NCBI BLink).
AT5G15650	5.12604e-06	2.88518e-05	Up	RGP2	UDP-arabinopyranose mutase 2
AT1G45207	5.1676e-06	2.90695e-05	Up		Remorin family protein
AT4G18596	5.22314e-06	2.93492e-05	Up	F28J12.250	Pollen-specific protein-like At4g18596
AT3G18410	5.31305e-06	2.98295e-05	Up		NADH dehydrogenase
AT1G54830	5.41234e-06	3.03531e-05	Up	NFYC3	Nuclear transcription factor Y subunit C-3
AT4G14370	5.44499e-06	3.05277e-05	Up		Disease resistance protein (TIR-NBS-LRR class) family
AT1G48020	5.48986e-06	3.07707e-05	Up	PMEI1	Pectinesterase inhibitor 1
AT5G49680	5.52728e-06	3.09546e-05	Up	KIP	Protein KINKY POLLEN
AT3G09940	5.61122e-06	3.13664e-05	Up	MDHAR	Probable monodehydroascorbate reductase cytoplasmic isoform 1
AT2G23290	5.6117e-06	3.13664e-05	Up	AtMYB70	myb domain protein 70
AT1G55910	5.6433e-06	3.15255e-05	Up	ZIP11	Zinc transporter 11
AT1G24280	5.67199e-06	3.16595e-05	Up	G6PD3	Glucose-6-phosphate 1-dehydrogenase 3 chloroplastic
AT3G28830	5.76274e-06	3.21215e-05	Up		Protein of unknown function (DUF1216)
AT5G59720	5.76997e-06	3.2144e-05	Up	HSP18.1	18.1 kDa class I heat shock protein
AT3G20510	5.80731e-06	3.23252e-05	Up	FAX6	Protein FATTY ACID EXPORT 6
AT5G19980	5.83121e-06	3.24493e-05	Up	GONST4	GDP-mannose transporter GONST4
AT5G21050	5.94527e-06	3.30384e-05	Up		LOCATED IN: chloroplast EXPRESSED IN: 14 plant structures EXPRESSED DURING: 8 growth stages CONTAINS InterPro DOMAIN/s: Hyccin (InterPro:IPR018619) BEST Arabidopsis thaliana protein match is: unknown protein (TAIR:AT5G64090.1) Has 206 Blast hit /.../06 proteins in 60 species: Archae - 0 Bacteria - 0 Metazoa - 145 Fungi - 0 Plants - 50 Viruses - 0 Other Eukaryotes - 11 (source: NCBI BLink).
AT5G07220	5.98898e-06	3.32355e-05	Up	BAG3
AT1G66360	6.31627e-06	3.49843e-05	Up		Calcium-dependent lipid-binding (CaLB domain) family protein
AT5G52180	6.39053e-06	3.5347e-05	Up		LOCATED IN: endomembrane system EXPRESSED IN: 22 plant structures EXPRESSED DURING: 13 growth stages CONTAINS InterPro DOMAIN/s: Transmembrane protein 161AB predicted (InterPro:IPR019395) Has 82 Blast hits to 82 proteins in 35 species: Archae - /.../cteria - 0 Metazoa - 47 Fungi - 0 Plants - 33 Viruses - 0 Other Eukaryotes - 2 (source: NCBI BLink).
AT3G43860	6.42048e-06	3.55029e-05	Up	AtGH9A4
AT5G22200	6.52167e-06	3.60328e-05	Up		Late embryogenesis abundant (LEA) hydroxyproline-rich glycoprotein family
AT3G15630	6.58024e-06	3.63265e-05	Up		unknown protein FUNCTIONS IN: molecular_function unknown INVOLVED IN: biological_process unknown LOCATED IN: chloroplast EXPRESSED IN: 24 plant structures EXPRESSED DURING: 15 growth stages BEST Arabidopsis thaliana protein match is: unknown p /.../ (TAIR:AT1G52720.1) Has 61 Blast hits to 61 proteins in 13 species: Archae - 0 Bacteria - 0 Metazoa - 0 Fungi - 0 Plants - 61 Viruses - 0 Other Eukary…
AT4G20780	6.649e-06	3.6676e-05	Up	CML42	Calcium-binding protein CML42
AT5G45440	6.65674e-06	3.67086e-05	Up		Probable disease resistance protein At5g45440
AT3G57260	6.68385e-06	3.6848e-05	Up	BG2	Glucan endo-13-beta-glucosidase acidic isoform
AT5G09500	6.73465e-06	3.70977e-05	Up	RPS15C	40S ribosomal protein S15-3
AT4G22850	6.74352e-06	3.71363e-05	Up		SNARE associated Golgi protein family
AT4G24540	6.83304e-06	3.75575e-05	Up	AGL24	MADS-box protein AGL24
AT2G31270	6.84551e-06	3.76158e-05	Up	CDT1A	CDT1-like protein a chloroplastic
AT3G62180	6.86404e-06	3.77015e-05	Up		Plant invertase/pectin methylesterase inhibitor superfamily protein
AT4G22880	6.94486e-06	3.81201e-05	Up	LDOX	Leucoanthocyanidin dioxygenase
AT3G28940	6.97001e-06	3.82477e-05	Up		AIG2-like (avirulence induced gene) family protein
AT5G03510	7.01116e-06	3.84631e-05	Up		C2H2-type zinc finger family protein
AT5G47700	7.04727e-06	3.86401e-05	Up	RPP1C	60S acidic ribosomal protein P1-3
AT3G25180	7.21461e-06	3.94932e-05	Up	CYP82G1	Cytochrome P450 82G1
AT3G27027	7.23879e-06	3.96148e-05	Up		Protein of unknown function (DUF 3339)
AT1G78340	7.25515e-06	3.96936e-05	Up	GSTU22	Glutathione S-transferase U22
AT1G04470	7.55008e-06	4.12064e-05	Up		Protein of unknown function (DUF810)
AT1G56540	7.64497e-06	4.16679e-05	Up		Disease resistance protein (TIR-NBS-LRR class) family
AT3G13437	7.64817e-06	4.1674e-05	Up		unknown protein FUNCTIONS IN: molecular_function unknown INVOLVED IN: biological_process unknown LOCATED IN: endomembrane system Has 4 Blast hits to 4 proteins in 2 species: Archae - 0 Bacteria - 0 Metazoa - 0 Fungi - 0 Plants - 4 Viruses - /.../her Eukaryotes - 0 (source: NCBI BLink).
AT1G18180	7.66759e-06	4.17573e-05	Up		Protein of unknown function (DUF1295)
AT5G53830	7.68053e-06	4.18092e-05	Up	VQ33
AT5G09840	7.69023e-06	4.18467e-05	Up		Putative endonuclease or glycosyl hydrolase
AT3G10610	7.71449e-06	4.19447e-05	Up	RPS17C	40S ribosomal protein S17-3
AT3G12600	7.77776e-06	4.22545e-05	Up	NUDT16	Nudix hydrolase 16 mitochondrial
AT1G54690	7.83294e-06	4.25199e-05	Up	HTA3	Probable histone H2AXb
AT3G12120	7.83943e-06	4.25437e-05	Up	FAD2	Omega-6 fatty acid desaturase endoplasmic reticulum
AT5G67090	7.84581e-06	4.25668e-05	Up		Subtilisin-like serine endopeptidase family protein
AT1G56120	7.88443e-06	4.27648e-05	Up		Leucine-rich repeat transmembrane protein kinase
AT3G07110	7.92994e-06	4.30001e-05	Up	RPL13AA	60S ribosomal protein L13a-1
AT3G52500	7.99233e-06	4.33151e-05	Up		Eukaryotic aspartyl protease family protein
AT3G51970	8.03934e-06	4.35464e-05	Up	ASAT1	Acyl-CoA--sterol O-acyltransferase 1
AT2G29050	8.07888e-06	4.37488e-05	Up	ATRBL1	RHOMBOID-like 1
AT2G45490	8.35209e-06	4.51434e-05	Up	AUR3	Serine/threonine-protein kinase Aurora-3
AT4G35920	8.3613e-06	4.51811e-05	Up	MCA1	Protein MID1-COMPLEMENTING ACTIVITY 1
AT5G28150	8.71614e-06	4.69851e-05	Up		Plant protein of unknown function (DUF868)
AT3G16080	8.82411e-06	4.75289e-05	Up	RPL37C	60S ribosomal protein L37-3
AT3G53890	8.83009e-06	4.75485e-05	Up	RPS21B	40S ribosomal protein S21-1
AT3G10110	9.07344e-06	4.87676e-05	Up	TIM22-1	Mitochondrial import inner membrane translocase subunit TIM22-1
AT1G26470	9.13122e-06	4.9052e-05	Up		FUNCTIONS IN: molecular_function unknown INVOLVED IN: regulation of transcription LOCATED IN: nucleus H4/H2A histone acetyltransferase complex EXPRESSED IN: 23 plant structures EXPRESSED DURING: 15 growth stages CONTAINS InterPro DOMAIN/s: CT2 /.../erPro:IPR012423) Has 60 Blast hits to 60 proteins in 27 species: Archae - 0 Bacteria - 0 Metazoa - 26 Fungi - 2 Plants - 30 Viruses - 0 Other Eukaryot…
AT3G46990	9.14787e-06	4.91284e-05	Up		Protein of unknown function (DUF740)
AT5G49280	9.15252e-06	4.91402e-05	Up		hydroxyproline-rich glycoprotein family protein
AT3G14310	9.15825e-06	4.91579e-05	Up	PME3	Pectinesterase/pectinesterase inhibitor 3
AT4G02380	9.1621e-06	4.91655e-05	Up	SAG21	senescence-associated gene 21
AT3G55280	9.24501e-06	4.9584e-05	Up	RPL23AB	60S ribosomal protein L23a-2
AT5G54850	9.38332e-06	5.02322e-05	Up		unknown protein Has 1807 Blast hits to 1807 proteins in 277 species: Archae - 0 Bacteria - 0 Metazoa - 736 Fungi - 347 Plants - 385 Viruses - 0 Other Eukaryotes - 339 (source: NCBI BLink).
AT4G00310	9.50123e-06	5.08229e-05	Up	MEE46	Putative membrane lipoprotein
AT5G64140	9.56797e-06	5.1112e-05	Up	RPS28C	40S ribosomal protein S28-2
AT1G69630	9.63144e-06	5.14102e-05	Up	FBL13	F-box/LRR-repeat protein 13
AT4G33550	9.69445e-06	5.16781e-05	Up		Bifunctional inhibitor/lipid-transfer protein/seed storage 2S albumin superfamily protein
AT3G48930	9.90956e-06	5.26021e-05	Up	RPS11A	40S ribosomal protein S11-1
AT2G39620	1.01977e-05	5.40604e-05	Up	PCMP-E33	Pentatricopeptide repeat-containing protein At2g39620
AT3G48150	1.02808e-05	5.44867e-05	Up	APC8	Anaphase-promoting complex subunit 8
AT5G60335	1.02859e-05	5.44995e-05	Up		Thioesterase superfamily protein
AT4G21960	1.02925e-05	5.45198e-05	Up	PER42	Peroxidase 42
AT1G21070	1.03749e-05	5.48989e-05	Up		Nucleotide-sugar transporter family protein
AT1G13750	1.07715e-05	5.68776e-05	Up	PAP1	Probable inactive purple acid phosphatase 1
AT2G35650	1.08438e-05	5.72298e-05	Up	CSLA7	Probable mannan synthase 7
AT5G34869	1.08686e-05	5.73454e-05	Up		unknown protein Has 17 Blast hits to 14 proteins in 2 species: Archae - 0 Bacteria - 0 Metazoa - 0 Fungi - 0 Plants - 17 Viruses - 0 Other Eukaryotes - 0 (source: NCBI BLink).
AT4G35930	1.09697e-05	5.78335e-05	Up		F-box protein At4g35930
AT5G47520	1.11564e-05	5.87256e-05	Up	RABA5A	Ras-related protein RABA5a
AT1G02390	1.12078e-05	5.89654e-05	Up	GPAT2	Probable glycerol-3-phosphate acyltransferase 2
AT1G53260	1.1297e-05	5.94189e-05	Up		LOCATED IN: endomembrane system BEST Arabidopsis thaliana protein match is: cobalt ion binding (TAIR:AT3G15000.1) Has 32763 Blast hits to 18534 proteins in 929 species: Archae - 22 Bacteria - 2420 Metazoa - 15140 Fungi - 5401 Plants - 5313 Vi /.../- 485 Other Eukaryotes - 3982 (source: NCBI BLink).
AT5G44110	1.14144e-05	5.99742e-05	Up	ABCI21	ABC transporter I family member 21
AT1G56330	1.15638e-05	6.07134e-05	Up	SAR1B	GTP-binding protein SAR1B
AT1G09890	1.18107e-05	6.19753e-05	Up		Rhamnogalacturonate lyase family protein
AT1G61566	1.18276e-05	6.20477e-05	Up	RALFL9
AT5G52090	1.18986e-05	6.23664e-05	Up		P-loop containing nucleoside triphosphate hydrolases superfamily protein
AT2G23340	1.21376e-05	6.35419e-05	Up	ERF008
AT1G13130	1.21529e-05	6.35729e-05	Up		Cellulase (glycosyl hydrolase family 5) protein
AT4G28180	1.23504e-05	6.44549e-05	Up		unknown protein FUNCTIONS IN: molecular_function unknown INVOLVED IN: N-terminal protein myristoylation LOCATED IN: cellular_component unknown EXPRESSED IN: 15 plant structures EXPRESSED DURING: 8 growth stages Has 1508 Blast hits to 1315 prot /.../n 223 species: Archae - 4 Bacteria - 127 Metazoa - 687 Fungi - 310 Plants - 142 Viruses - 28 Other Eukaryotes - 210 (source: NCBI BLink).
AT5G27360	1.2369e-05	6.45355e-05	Up	SFP2	Sugar transporter ERD6-like 18
AT4G27590	1.23794e-05	6.45731e-05	Up		Heavy metal transport/detoxification superfamily protein
AT2G45860	1.24057e-05	6.46934e-05	Up		unknown protein Has 32 Blast hits to 32 proteins in 13 species: Archae - 0 Bacteria - 0 Metazoa - 0 Fungi - 0 Plants - 32 Viruses - 0 Other Eukaryotes - 0 (source: NCBI BLink).
AT3G62250	1.26136e-05	6.56923e-05	Up	RPS27AC	Ubiquitin-40S ribosomal protein S27a-3
AT1G71230	1.27325e-05	6.62776e-05	Up	CSN5A	COP9 signalosome complex subunit 5a
AT2G31725	1.27754e-05	6.64836e-05	Up		Eukaryotic protein of unknown function (DUF842)
AT5G42325	1.27815e-05	6.64983e-05	Up		Transcription factor IIS protein
AT4G26810	1.28086e-05	6.66155e-05	Up		SWIB/MDM2 domain superfamily protein
AT4G00360	1.28973e-05	6.7014e-05	Up	CYP86A2
AT1G02770	1.2912e-05	6.70731e-05	Up		UPF0725 protein At1g02770
AT3G59480	1.30329e-05	6.7649e-05	Up		Probable fructokinase-4
AT5G10080	1.32032e-05	6.84269e-05	Up		Aspartic proteinase-like protein 1
AT4G25350	1.33172e-05	6.89826e-05	Up	PHO1-H4	Phosphate transporter PHO1 homolog 4
AT1G04090	1.36232e-05	7.04225e-05	Up		Plant protein of unknown function (DUF946)
AT1G78850	1.38682e-05	7.15608e-05	Up		D-mannose binding lectin protein with Apple-like carbohydrate-binding domain
AT3G17060	1.39767e-05	7.20466e-05	Up	PME67	Probable pectinesterase 67
AT4G32510	1.42039e-05	7.31242e-05	Up	BOR7	Probable boron transporter 7
AT4G31730	1.4358e-05	7.38423e-05	Up	GDU1	Protein GLUTAMINE DUMPER 1
AT5G27450	1.4524e-05	7.46766e-05	Up	MVK	Mevalonate kinase
AT3G27610	1.45508e-05	7.47763e-05	Up		Nucleotidylyl transferase superfamily protein
AT3G61100	1.45719e-05	7.48572e-05	Up		Putative endonuclease or glycosyl hydrolase
AT2G23380	1.45739e-05	7.48572e-05	Up	CLF	Histone-lysine N-methyltransferase CLF
AT1G66230	1.47143e-05	7.55588e-05	Up	MYB20	myb domain protein 20
AT5G61730	1.47297e-05	7.56189e-05	Up	ATATH11	ABC2 homolog 11
AT5G65925	1.47477e-05	7.56919e-05	Up		unknown protein BEST Arabidopsis thaliana protein match is: unknown protein (TAIR:AT3G49820.1) Has 45 Blast hits to 45 proteins in 6 species: Archae - 0 Bacteria - 0 Metazoa - 0 Fungi - 0 Plants - 45 Viruses - 0 Other Eukaryotes - 0 (source: /.../BLink).
AT1G05770	1.47895e-05	7.5887e-05	Up	JAL2	Jacalin-related lectin 2
AT3G29633	1.48441e-05	7.61283e-05	Up		unknown protein Has 30201 Blast hits to 17322 proteins in 780 species: Archae - 12 Bacteria - 1396 Metazoa - 17338 Fungi - 3422 Plants - 5037 Viruses - 0 Other Eukaryotes - 2996 (source: NCBI BLink).
AT2G18890	1.49843e-05	7.68082e-05	Up		Protein kinase superfamily protein
AT2G03880	1.50317e-05	7.70271e-05	Up	PCMP-H44	Pentatricopeptide repeat-containing protein At2g03880 mitochondrial
AT1G05950	1.50462e-05	7.70472e-05	Up		unknown protein Has 50 Blast hits to 45 proteins in 14 species: Archae - 5 Bacteria - 0 Metazoa - 4 Fungi - 0 Plants - 34 Viruses - 0 Other Eukaryotes - 7 (source: NCBI BLink).
AT2G29730	1.5068e-05	7.71394e-05	Up	UGT71D1	UDP-glycosyltransferase 71D1
AT1G02440	1.52088e-05	7.78405e-05	Up	ATARFD1A	ADP-ribosylation factor D1A
AT3G55605	1.52165e-05	7.78598e-05	Up		Mitochondrial glycoprotein family protein
AT1G23290	1.5401e-05	7.87041e-05	Up	RPL27AB	60S ribosomal protein L27a-2
AT1G56045	1.56673e-05	7.99633e-05	Up	RPL41E	60S ribosomal protein L41
AT1G33600	1.57408e-05	8.03182e-05	Up		Leucine-rich repeat (LRR) family protein
AT1G10120	1.58862e-05	8.09988e-05	Up	BHLH74	Transcription factor bHLH74
AT3G23240	1.58945e-05	8.10206e-05	Up	ERF1B	Ethylene-responsive transcription factor 1B
AT1G52290	1.63369e-05	8.30862e-05	Up	PERK15	Proline-rich receptor-like protein kinase PERK15
AT2G27740	1.65243e-05	8.3997e-05	Up		Family of unknown function (DUF662)
AT4G25740	1.66112e-05	8.43752e-05	Up	RPS10A	40S ribosomal protein S10-1
AT3G58700	1.67908e-05	8.50941e-05	Up	RPL11B	60S ribosomal protein L11-2
AT2G32940	1.68699e-05	8.54521e-05	Up	AGO6	Protein argonaute 6
AT2G25210	1.72009e-05	8.69786e-05	Up		Ribosomal protein L39 family protein
AT4G23710	1.72441e-05	8.71723e-05	Up	VHA-G2
AT4G28640	1.73328e-05	8.75547e-05	Up	IAA11
AT3G45030	1.74153e-05	8.79274e-05	Up	RPS20A
AT3G12030	1.79406e-05	9.04606e-05	Up	T21B14.22
AT4G25540	1.8047e-05	9.09574e-05	Up	MSH3
AT3G08570	1.81779e-05	9.15712e-05	Up		BTB/POZ domain-containing protein At3g08570
AT3G44590	1.82255e-05	9.17881e-05	Up	RPP2D
AT2G34680	1.84639e-05	9.28028e-05	Up	AIR9
AT5G10290	1.85431e-05	9.31546e-05	Up		Probable LRR receptor-like serine/threonine-protein kinase At5g10290
AT4G32785	1.85503e-05	9.31676e-05	Up		CONTAINS InterPro DOMAIN/s: Pleckstrin-like plant (InterPro:IPR013666) Pleckstrin homology (InterPro:IPR001849) BEST Arabidopsis thaliana protein match is: FORKED 1 (TAIR:AT3G63300.1) Has 35333 Blast hits to 34131 proteins in 2444 species: Archa /.../8 Bacteria - 22429 Metazoa - 974 Fungi - 991 Plants - 531 Viruses - 0 Other Eukaryotes - 9610 (source: NCBI BLink).
AT5G66920	1.87217e-05	9.39585e-05	Up	sks17
AT4G30400	1.9094e-05	9.57311e-05	Up	ATL13	RING-H2 finger protein ATL13
AT1G26880	1.91402e-05	9.59154e-05	Up	RPL34A	60S ribosomal protein L34-1
AT1G03360	1.93349e-05	9.68184e-05	Up	ATRRP4	ribosomal RNA processing 4
AT1G30920	1.93699e-05	9.69457e-05	Up		Putative F-box protein At1g30920
AT1G33260	1.95574e-05	9.77869e-05	Up		Probable receptor-like protein kinase At1g33260
AT5G66310	1.95651e-05	9.78013e-05	Up		ATP binding microtubule motor family protein
AT5G58170	1.95705e-05	9.78038e-05	Up	GDPDL7	Glycerophosphodiester phosphodiesterase GDPDL7
AT5G44210	1.97458e-05	9.8624e-05	Up	ERF9	Ethylene-responsive transcription factor 9
AT1G11130	1.99417e-05	9.94619e-05	Up	SUB	Protein STRUBBELIG
AT2G28870	2.03288e-05	0.000101245	Up		unknown protein Has 34 Blast hits to 34 proteins in 9 species: Archae - 0 Bacteria - 0 Metazoa - 0 Fungi - 0 Plants - 34 Viruses - 0 Other Eukaryotes - 0 (source: NCBI BLink).
AT1G29670	2.05896e-05	0.000102414	Up		GDSL esterase/lipase At1g29670
AT3G60580	2.0911e-05	0.000103885	Up	ZAT9	Zinc finger protein ZAT9
AT3G48520	2.10411e-05	0.0001044	Up	CYP94B3	Cytochrome P450 94B3
AT3G49910	2.10457e-05	0.0001044	Up	RPL26A	60S ribosomal protein L26-1
AT3G02500	2.12194e-05	0.000105183	Up		unknown protein BEST Arabidopsis thaliana protein match is: unknown protein (TAIR:AT5G16030.1) Has 49 Blast hits to 49 proteins in 10 species: Archae - 0 Bacteria - 0 Metazoa - 0 Fungi - 0 Plants - 49 Viruses - 0 Other Eukaryotes - 0 (source /.../ BLink).
AT4G32390	2.13903e-05	0.000105952	Up		Probable sugar phosphate/phosphate translocator At4g32390
AT1G14190	2.14753e-05	0.000106243	Up		Glucose-methanol-choline (GMC) oxidoreductase family protein
AT1G79120	2.16263e-05	0.000106937	Up		Ubiquitin carboxyl-terminal hydrolase family protein
AT5G47870	2.18314e-05	0.000107846	Up		FUNCTIONS IN: molecular_function unknown INVOLVED IN: biological_process unknown LOCATED IN: chloroplast EXPRESSED IN: 22 plant structures EXPRESSED DURING: 13 growth stages BEST Arabidopsis thaliana protein match is: cobalt ion binding (TAIR:A /.../10.1) Has 1807 Blast hits to 1807 proteins in 277 species: Archae - 0 Bacteria - 0 Metazoa - 736 Fungi - 347 Plants - 385 Viruses - 0 Other Eukaryote…
AT5G18810	2.18469e-05	0.000107896	Up	SCL28	Serine/arginine-rich SC35-like splicing factor SCL28
AT2G38730	2.20515e-05	0.0001088	Up	CYP22	Peptidyl-prolyl cis-trans isomerase CYP22
AT2G40370	2.21723e-05	0.000109342	Up	LAC5	Laccase-5
AT1G56670	2.26802e-05	0.000111737	Up	LIP4	GDSL esterase/lipase LIP-4
AT1G25425	2.28407e-05	0.000112473	Up	CLE43	CLAVATA3/ESR (CLE)-related protein 43
AT1G01980	2.28824e-05	0.000112623	Up		FAD-binding Berberine family protein
AT3G13227	2.29072e-05	0.00011269	Up		serine-rich protein-related
AT1G48605	2.32786e-05	0.000114294	Up	HAL3B	Probable phosphopantothenoylcysteine decarboxylase
AT5G48460	2.38077e-05	0.000116693	Up	FIM2	Fimbrin-2
AT5G61750	2.40593e-05	0.000117812	Up		Germin-like protein subfamily 3 member 4
AT5G56670	2.4395e-05	0.000119252	Up	RPS30C	40S ribosomal protein S30
AT5G61720	2.49146e-05	0.000121645	Up		Protein of unknown function (DUF1216)
AT5G49120	2.52077e-05	0.000122927	Up		Protein of unknown function (DUF581)
AT4G04925	2.54094e-05	0.000123821	Up		unknown protein FUNCTIONS IN: molecular_function unknown INVOLVED IN: biological_process unknown LOCATED IN: mitochondrion Has 35333 Blast hits to 34131 proteins in 2444 species: Archae - 798 Bacteria - 22429 Metazoa - 974 Fungi - 991 Plants /.../ Viruses - 0 Other Eukaryotes - 9610 (source: NCBI BLink).
AT5G44370	2.58802e-05	0.000125902	Up	ANTR5	Probable anion transporter 5
AT3G60940	2.59167e-05	0.000126049	Up		Putative endonuclease or glycosyl hydrolase
AT3G27473	2.64356e-05	0.00012848	Up		Cysteine/Histidine-rich C1 domain family protein
AT5G02960	2.66225e-05	0.000129295	Up	RPS23B	40S ribosomal protein S23-2
AT1G28660	2.72249e-05	0.000132125	Up		GDSL esterase/lipase At1g28660
AT1G10800	2.77783e-05	0.000134584	Up		unknown protein FUNCTIONS IN: molecular_function unknown INVOLVED IN: biological_process unknown LOCATED IN: endomembrane system EXPRESSED IN: inflorescence meristem hypocotyl root flower EXPRESSED DURING: petal differentiation and expansion /.../ Has 23 Blast hits to 23 proteins in 9 species: Archae - 0 Bacteria - 0 Metazoa - 0 Fungi - 0 Plants - 22 Viruses - 0 Other Eukaryotes - 1 (source: NCBI…
AT5G63920	2.82173e-05	0.000136526	Up	TOP3A	DNA topoisomerase 3-alpha
AT4G02130	2.82821e-05	0.000136794	Up	GATL6	Probable galacturonosyltransferase-like 6
AT1G71430	2.92032e-05	0.000140844	Up		unknown protein FUNCTIONS IN: molecular_function unknown INVOLVED IN: biological_process unknown LOCATED IN: cellular_component unknown EXPRESSED IN: 23 plant structures EXPRESSED DURING: 13 growth stages Has 64 Blast hits to 64 proteins in 28 /.../es: Archae - 0 Bacteria - 0 Metazoa - 14 Fungi - 6 Plants - 42 Viruses - 0 Other Eukaryotes - 2 (source: NCBI BLink).
AT3G47050	2.99219e-05	0.000144103	Up		Glycosyl hydrolase family protein
AT2G03260	3.04576e-05	0.000146612	Up	PHO1-H2	Phosphate transporter PHO1 homolog 2
AT1G51850	3.06131e-05	0.000147221	Up		Leucine-rich repeat protein kinase family protein
AT5G22750	3.06843e-05	0.000147492	Up	RAD5	Putative SWI/SNF-related matrix-associated actin-dependent regulator of chromatin subfamily A member 3-like 2
AT5G56540	3.12022e-05	0.000149839	Up	AGP14	Arabinogalactan peptide 14
AT1G19440	3.15127e-05	0.000151215	Up	KCS4	3-ketoacyl-CoA synthase 4
AT5G20850	3.15263e-05	0.000151215	Up	RAD51	DNA repair protein RAD51 homolog 1
AT4G03210	3.15263e-05	0.000151215	Up	XTH9	Xyloglucan endotransglucosylase/hydrolase protein 9
AT5G54200	3.17895e-05	0.000152441	Up		Transducin/WD40 repeat-like superfamily protein
AT2G28410	3.1895e-05	0.000152875	Up		unknown protein Has 18 Blast hits to 18 proteins in 5 species: Archae - 0 Bacteria - 0 Metazoa - 0 Fungi - 0 Plants - 18 Viruses - 0 Other Eukaryotes - 0 (source: NCBI BLink).
AT2G25460	3.29038e-05	0.00015741	Up		CONTAINS InterPro DOMAIN/s: C2 calcium-dependent membrane targeting (InterPro:IPR000008) BEST Arabidopsis thaliana protein match is: unknown protein (TAIR:AT5G04860.1) Has 108 Blast hits to 69 proteins in 11 species: Archae - 0 Bacteria - 0 Meta /.../0 Fungi - 0 Plants - 108 Viruses - 0 Other Eukaryotes - 0 (source: NCBI BLink).
AT3G02930	3.30196e-05	0.000157889	Up		WEB family protein At3g02930 chloroplastic
AT3G19500	3.32921e-05	0.000159117	Up	BHLH113	Transcription factor bHLH113
AT5G19510	3.35153e-05	0.00016007	Up		Elongation factor 1-beta 2
AT3G09620	3.35242e-05	0.000160074	Up	RH45	DEAD-box ATP-dependent RNA helicase 45
AT1G01810	3.36189e-05	0.000160488	Up		unknown protein Has 12 Blast hits to 12 proteins in 5 species: Archae - 0 Bacteria - 0 Metazoa - 5 Fungi - 0 Plants - 7 Viruses - 0 Other Eukaryotes - 0 (source: NCBI BLink).
AT2G17442	3.4191e-05	0.000163065	Up		unknown protein Has 30201 Blast hits to 17322 proteins in 780 species: Archae - 12 Bacteria - 1396 Metazoa - 17338 Fungi - 3422 Plants - 5037 Viruses - 0 Other Eukaryotes - 2996 (source: NCBI BLink).
AT1G62262	3.47912e-05	0.000165457	Up	SLAH4	S-type anion channel SLAH4
AT1G04330	3.48885e-05	0.000165842	Up		unknown protein FUNCTIONS IN: molecular_function unknown INVOLVED IN: biological_process unknown LOCATED IN: chloroplast BEST Arabidopsis thaliana protein match is: unknown protein (TAIR:AT3G23170.1) Has 74 Blast hits to 74 proteins in 6 specie /.../hae - 0 Bacteria - 0 Metazoa - 0 Fungi - 0 Plants - 74 Viruses - 0 Other Eukaryotes - 0 (source: NCBI BLink).
AT5G20540	3.55558e-05	0.000168766	Up	BRXL4
AT1G04000	3.56468e-05	0.000169087	Up		unknown protein BEST Arabidopsis thaliana protein match is: unknown protein (TAIR:AT5G44060.1) Has 62 Blast hits to 62 proteins in 10 species: Archae - 0 Bacteria - 0 Metazoa - 0 Fungi - 0 Plants - 62 Viruses - 0 Other Eukaryotes - 0 (source /.../ BLink).
AT5G46950	3.59226e-05	0.000170315	Up		Plant invertase/pectin methylesterase inhibitor superfamily protein
AT4G04940	3.61686e-05	0.000171401	Up		transducin family protein / WD-40 repeat family protein
AT3G48360	3.63903e-05	0.00017233	Up	BT2
AT1G34770	3.64389e-05	0.000172439	Up		CONTAINS InterPro DOMAIN/s: MAGE protein (InterPro:IPR002190) Has 1274 Blast hits to 1260 proteins in 85 species: Archae - 0 Bacteria - 0 Metazoa - 1104 Fungi - 45 Plants - 49 Viruses - 0 Other Eukaryotes - 76 (source: NCBI BLink).
AT1G02670	3.68335e-05	0.000174224	Up		P-loop containing nucleoside triphosphate hydrolases superfamily protein
AT1G03920	3.71407e-05	0.000175512	Up		Protein kinase family protein
AT1G35710	3.72078e-05	0.000175788	Up		Probable leucine-rich repeat receptor-like protein kinase At1g35710
AT1G66460	3.78601e-05	0.000178661	Up		Protein kinase superfamily protein
[truncated: 528 more rows]
