# Supplementary material for: GCN5 contributes to stem cuticular wax biosynthesis by histone acetylation of CER3 in Arabidopsis
Source: J Exp Bot. 2018 Mar 1;69(12):2911–22. doi: 10.1093/jxb/ery077 (PMC5972625; doi:10.1093/jxb/ery077)
Supplement: Supplementary Table S3 [file ery077_suppl_supplementary_table_s3.xlsx]

## Sheet: Sheet1
Table S3. GO analysis of the 2616 down-regulated genes in the stems of gcn5 mutant compared with the Ws
GO-ID	GO-term	query item	query total	p value	Gene entries
GO:0015979	photosynthesis	58	2552	4.9e-21	// AT4G02770 // AT4G22890 // AT4G12800 // AT3G15850 // AT1G79040 // AT1G31330 // AT4G04640 // AT2G01918 // AT1G14150 // AT1G06680 // AT1G68890 // AT1G70760 // AT3G27925 // AT2G05620 // AT2G45770 // AT5G39830 // AT5G66570 // AT5G52100 // AT1G60600 // AT1G50250 // AT4G03280 // AT5G08410 // AT2G40100 // AT1G02910 // AT4G11960 // AT1G64770 // AT5G49740 // AT4G09650 // AT5G11450 // AT3G55800 // AT4G30…
GO:0010876	lipid localization	24	2552	1.1e-16	// AT2G38530 // AT3G08770 // AT5G07520 // AT1G62500 // AT3G52130 // AT3G22570 // AT2G48140 // AT5G52160 // AT3G07450 // AT2G15050 // AT4G12490 // AT2G10940 // AT5G48485 // AT5G62080 // AT3G27870 // AT2G45180 // AT3G11670 // AT1G12090 // AT5G56100 // AT4G00165 // AT2G48130 // AT1G73890 // AT3G22142 // AT5G07230
GO:0050896	response to stimulus	415	2552	2.4e-16	// AT5G49730 // AT3G47950 // AT1G33080 // AT2G31190 // AT4G22950 // AT4G30610 // AT1G64780 // AT5G27100 // AT1G56160 // AT2G43010 // AT4G37150 // AT1G23740 // AT2G46690 // AT1G19610 // AT1G72840 // AT1G31170 // AT2G44240 // AT5G24850 // AT3G16470 // AT2G33380 // AT1G19670 // AT1G52040 // AT2G43550 // AT4G26850 // AT2G21640 // AT5G59780 // AT5G67030 // AT3G32980 // AT1G07610 // AT1G04020 // AT3G05…
GO:0019684	photosynthesis, light reaction	40	2552	6.4e-16	// AT4G22890 // AT4G12800 // AT3G15850 // AT1G79040 // AT4G04640 // AT1G06680 // AT1G68890 // AT1G70760 // AT3G27925 // AT2G05620 // AT2G45770 // AT5G39830 // AT5G66570 // AT5G52100 // AT1G60600 // AT1G50250 // AT4G03280 // AT5G08410 // AT1G02910 // AT1G64770 // AT5G49740 // AT4G09650 // AT4G30950 // AT1G15980 // AT5G57030 // AT2G01590 // AT3G11670 // AT1G18730 // AT3G01440 // AT2G30950 // AT3G50…
GO:0009628	response to abiotic stimulus	189	2552	2.4e-15	// AT5G49730 // AT5G61270 // AT3G19040 // AT4G14690 // AT3G12780 // AT2G31190 // AT2G47450 // AT4G22950 // AT3G17510 // AT5G11260 // AT1G78290 // AT2G39730 // AT1G73330 // AT4G39960 // AT3G51910 // AT5G27100 // AT5G01410 // AT4G05100 // AT5G50720 // AT2G43010 // AT3G47950 // AT5G02840 // AT1G23740 // AT2G42530 // AT4G25050 // AT3G15620 // AT2G40100 // AT5G58070 // AT1G55490 // AT2G40340 // AT3G46…
GO:0009416	response to light stimulus	92	2552	1.1e-11	// AT5G49730 // AT5G61270 // AT3G19040 // AT4G14690 // AT2G31190 // AT2G47450 // AT5G11260 // AT2G39730 // AT4G35900 // AT5G27100 // AT2G05620 // AT2G43010 // AT4G25050 // AT3G15620 // AT2G40100 // AT5G58070 // AT4G30950 // AT2G26150 // AT5G43470 // AT3G17609 // AT3G50820 // AT3G22420 // AT2G30950 // AT2G29100 // AT1G44575 // AT5G67030 // AT4G01120 // AT5G64330 // AT5G04190 // AT4G35090 // AT1G20…
GO:0008152	metabolic process	878	2552	1.1e-11	// AT5G06300 // AT4G22890 // AT2G24580 // AT1G14640 // AT4G14210 // AT3G01660 // AT4G22950 // AT1G64920 // AT3G05180 // AT2G24740 // AT2G22830 // AT3G51910 // AT1G56160 // AT2G47220 // AT5G19830 // AT3G14415 // AT2G32440 // AT2G36990 // AT4G37150 // AT1G79040 // AT1G78510 // AT5G28237 // AT1G08630 // AT1G50000 // AT5G49030 // AT5G49740 // AT1G46768 // AT3G15840 // AT3G27110 // AT4G04500 // AT5G24…
GO:0009314	response to radiation	92	2552	4e-11	// AT5G49730 // AT5G61270 // AT3G19040 // AT4G14690 // AT2G31190 // AT2G47450 // AT5G11260 // AT2G39730 // AT4G35900 // AT5G27100 // AT2G05620 // AT2G43010 // AT4G25050 // AT3G15620 // AT2G40100 // AT5G58070 // AT4G30950 // AT2G26150 // AT5G43470 // AT3G17609 // AT3G50820 // AT3G22420 // AT2G30950 // AT2G29100 // AT1G44575 // AT5G67030 // AT4G01120 // AT5G64330 // AT5G04190 // AT4G35090 // AT1G20…
GO:0009767	photosynthetic electron transport chain	22	2552	9.2e-11	// AT4G22890 // AT3G15850 // AT4G04640 // AT1G70760 // AT2G05620 // AT2G45770 // AT5G66570 // AT1G60600 // AT4G03280 // AT5G49740 // AT1G64770 // AT4G09650 // AT4G30950 // AT1G15980 // AT2G01590 // AT1G18730 // AT2G30950 // AT3G50820 // AT1G60950 // AT4G11960 // AT2G46820 // AT3G16250
GO:0034641	cellular nitrogen compound metabolic process	80	2552	8.5e-11	// AT1G64660 // AT5G28030 // AT4G14690 // AT5G22800 // AT5G43860 // AT3G22460 // AT4G04350 // AT3G51820 // AT3G57020 // AT5G50920 // AT3G25570 // AT2G26670 // AT2G04842 // AT3G16400 // AT5G01410 // AT5G60890 // AT1G35190 // AT1G32470 // AT3G16410 // AT3G13490 // AT2G16570 // AT1G69040 // AT5G35790 // AT5G52100 // AT4G23600 // AT5G28237 // AT1G08630 // AT5G28020 // AT2G26080 // AT2G21550 // AT5G49…
GO:0019748	secondary metabolic process	74	2552	2.3e-09	// AT2G47460 // AT5G11260 // AT1G78390 // AT4G38970 // AT4G13660 // AT4G14210 // AT5G17230 // AT1G06570 // AT1G16400 // AT3G57020 // AT2G29490 // AT1G80820 // AT4G25700 // AT2G21330 // AT3G45130 // AT3G21500 // AT5G44630 // AT5G23190 // AT3G53130 // AT1G35190 // AT2G32440 // AT1G62540 // AT2G29420 // AT1G77520 // AT5G66690 // AT3G63520 // AT5G60890 // AT4G34135 // AT1G08550 // AT1G77530 // AT2G21…
GO:0006091	generation of precursor metabolites and energy	52	2552	2.6e-09	// AT4G22890 // AT1G70760 // AT3G12780 // AT3G15850 // AT4G26530 // AT3G27925 // AT5G58330 // AT1G06680 // AT1G68890 // AT4G12800 // AT2G31040 // AT2G05620 // AT2G45770 // AT4G03280 // AT5G39830 // AT1G79040 // AT5G66570 // AT5G52100 // AT1G60600 // AT1G50250 // AT1G12900 // AT5G08410 // AT2G01590 // AT1G32550 // AT1G02910 // AT3G15840 // AT5G49740 // AT4G09650 // AT4G04640 // AT4G30950 // AT3G04…
GO:0006950	response to stress	236	2552	2.4e-09	// AT5G65210 // AT1G74020 // AT5G10300 // AT1G14870 // AT2G03390 // AT2G41680 // AT4G22950 // AT3G17510 // AT1G78290 // AT2G39730 // AT1G73330 // AT4G39960 // AT1G23130 // AT1G44970 // AT5G46450 // AT3G63520 // AT5G01410 // AT4G05100 // AT5G50720 // AT3G23700 // AT3G47950 // AT4G37150 // AT5G02840 // AT1G23740 // AT3G12780 // AT4G35770 // AT1G19610 // AT1G72840 // AT4G15440 // AT5G58070 // AT2G38…
GO:0009791	post-embryonic development	94	2552	5.7e-09	// AT5G61270 // AT3G13490 // AT4G04350 // AT2G02240 // AT3G22420 // AT2G04842 // AT2G35700 // AT2G43010 // AT2G41720 // AT4G30580 // AT1G03160 // AT1G75350 // AT4G21190 // AT1G59640 // AT4G00020 // AT3G11240 // AT5G61410 // AT4G24972 // AT3G29290 // AT4G02020 // AT5G27030 // AT4G35900 // AT2G33880 // AT2G34790 // AT2G01280 // AT5G60540 // AT4G36260 // AT2G42200 // AT1G27080 // AT1G06040 // AT5G10…
GO:0006629	lipid metabolic process	102	2552	9.7e-08	// AT5G07010 // AT4G14210 // AT3G60620 // AT2G33380 // AT3G05180 // AT3G45130 // AT3G63520 // AT1G28650 // AT2G32440 // AT4G37150 // AT4G30580 // AT4G34350 // AT4G15440 // AT5G60600 // AT4G14070 // AT3G11240 // AT2G29090 // AT4G30950 // AT5G17230 // AT4G28780 // AT3G11170 // AT3G50400 // AT4G04460 // AT2G11810 // AT1G54020 // AT5G16230 // AT4G10060 // AT3G62590 // AT5G67030 // AT5G23190 // AT5G33…
GO:0022900	electron transport chain	24	2552	1.1e-07	// AT4G22890 // AT3G15850 // AT4G04640 // AT1G70760 // AT2G05620 // AT2G45770 // AT5G66570 // AT1G60600 // AT4G03280 // AT1G32550 // AT5G49740 // AT1G64770 // AT4G09650 // AT4G30950 // AT1G15980 // AT2G01590 // AT3G15840 // AT1G18730 // AT2G30950 // AT3G50820 // AT1G60950 // AT4G11960 // AT2G46820 // AT3G16250
GO:0009657	plastid organization	27	2552	4.6e-07	// AT1G42550 // AT5G02250 // AT4G31780 // AT5G50920 // AT2G45770 // AT2G01110 // AT1G03160 // AT3G62910 // AT1G75100 // AT5G23120 // AT1G11870 // AT2G28800 // AT1G62750 // AT3G45780 // AT5G36170 // AT3G47450 // AT3G25690 // AT1G11750 // AT1G66480 // AT1G74850 // AT1G65260 // AT2G30950 // AT2G21280 // AT3G08010 // AT1G09340 // AT5G58140 // AT5G35220
GO:0055114	oxidation reduction	37	2552	4.9e-07	// AT4G22890 // AT1G02190 // AT3G15850 // AT4G04640 // AT1G59950 // AT2G27680 // AT1G70760 // AT2G05620 // AT2G45770 // AT5G66570 // AT1G60600 // AT4G03280 // AT1G20020 // AT1G32550 // AT5G49740 // AT1G71500 // AT1G14345 // AT1G64770 // AT4G09650 // AT4G30950 // AT4G13010 // AT1G15980 // AT2G01590 // AT3G15840 // AT1G18730 // AT1G04420 // AT5G66190 // AT1G06690 // AT2G30950 // AT3G50820 // AT1G60…
GO:0009266	response to temperature stimulus	64	2552	2e-06	// AT5G20630 // AT5G53170 // AT3G12780 // AT1G52560 // AT4G35090 // AT4G22950 // AT3G11170 // AT2G33380 // AT2G39730 // AT1G10760 // AT4G39960 // AT3G51910 // AT5G67030 // AT4G38840 // AT5G50720 // AT1G53540 // AT1G77000 // AT1G23740 // AT1G35680 // AT1G67090 // AT2G46790 // AT4G21870 // AT2G42530 // AT5G58070 // AT1G55490 // AT5G10140 // AT3G22840 // AT4G09650 // AT1G06460 // AT5G37670 // AT3G06…
GO:0042221	response to chemical stimulus	199	2552	2.6e-06	// AT5G07010 // AT1G74020 // AT1G33080 // AT1G14870 // AT2G41680 // AT3G17510 // AT5G11260 // AT2G33380 // AT4G30610 // AT1G73330 // AT2G16650 // AT4G25560 // AT1G44970 // AT2G14610 // AT3G63520 // AT5G01410 // AT4G05100 // AT5G50720 // AT1G69040 // AT5G02840 // AT4G35770 // AT2G46690 // AT1G71520 // AT3G50980 // AT4G23260 // AT5G58390 // AT1G48000 // AT2G38210 // AT1G31170 // AT2G26690 // AT5G60…
GO:0008610	lipid biosynthetic process	59	2552	3e-06	// AT5G10170 // AT1G78390 // AT1G02190 // AT4G00400 // AT4G14210 // AT4G31780 // AT3G60620 // AT4G25700 // AT3G45130 // AT3G21500 // AT5G44630 // AT5G23190 // AT3G53130 // AT2G26560 // AT2G32440 // AT4G30580 // AT4G36810 // AT5G24160 // AT5G17230 // AT5G67030 // AT4G37760 // AT4G25050 // AT4G34350 // AT2G45690 // AT1G61120 // AT1G32200 // AT3G15850 // AT3G10230 // AT4G14070 // AT3G25770 // AT1G04…
GO:0009773	photosynthetic electron transport in photosystem I	11	2552	4.7e-06	// AT4G22890 // AT1G15980 // AT4G11960 // AT2G01590 // AT2G05620 // AT1G18730 // AT1G70760 // AT2G46820 // AT1G64770 // AT4G09650 // AT3G16250
GO:0016108	tetraterpenoid metabolic process	14	2552	7.4e-06	// AT1G06570 // AT4G32810 // AT5G17230 // AT4G14210 // AT3G03710 // AT1G31800 // AT5G57030 // AT5G67030 // AT1G08550 // AT4G25700 // AT2G44990 // AT3G63520 // AT3G53130 // AT3G10230
GO:0016116	carotenoid metabolic process	14	2552	7.4e-06	// AT1G06570 // AT4G32810 // AT5G17230 // AT4G14210 // AT3G03710 // AT1G31800 // AT5G57030 // AT5G67030 // AT1G08550 // AT4G25700 // AT2G44990 // AT3G63520 // AT3G53130 // AT3G10230
GO:0042440	pigment metabolic process	26	2552	8.9e-06	// AT5G11260 // AT4G14690 // AT4G14210 // AT3G51820 // AT5G50920 // AT4G25700 // AT2G26670 // AT3G53130 // AT2G16570 // AT4G34135 // AT1G19670 // AT3G10230 // AT1G06570 // AT5G43860 // AT4G25080 // AT5G17230 // AT5G57030 // AT2G36790 // AT5G45930 // AT2G30390 // AT4G22920 // AT3G03710 // AT1G31800 // AT5G67030 // AT5G54190 // AT5G13800
GO:0006461	protein complex assembly	26	2552	8.9e-06	// AT5G58260 // AT5G36120 // AT5G44610 // AT5G66570 // AT3G53920 // AT1G74880 // AT1G79040 // AT1G08540 // AT1G02910 // AT5G23120 // AT4G37925 // AT2G36990 // AT1G59840 // AT3G26710 // AT5G52110 // AT2G47910 // AT3G50820 // AT2G15820 // AT5G13730 // AT5G03940 // AT5G39210 // AT4G37200 // AT5G23480 // AT1G49380 // AT5G35220 // AT1G22700
GO:0070271	protein complex biogenesis	26	2552	8.9e-06	// AT5G58260 // AT5G36120 // AT5G44610 // AT5G66570 // AT3G53920 // AT1G74880 // AT1G79040 // AT1G08540 // AT1G02910 // AT5G23120 // AT4G37925 // AT2G36990 // AT1G59840 // AT3G26710 // AT5G52110 // AT2G47910 // AT3G50820 // AT2G15820 // AT5G13730 // AT5G03940 // AT5G39210 // AT4G37200 // AT5G23480 // AT1G49380 // AT5G35220 // AT1G22700
GO:0022607	cellular component assembly	40	2552	1.1e-05	// AT5G58260 // AT5G36120 // AT4G14080 // AT5G44610 // AT2G18050 // AT2G37470 // AT5G03940 // AT1G57820 // AT5G66570 // AT5G39210 // AT1G74880 // AT1G79040 // AT2G36990 // AT2G28720 // AT1G08540 // AT1G02910 // AT2G13680 // AT5G23120 // AT4G37925 // AT1G05560 // AT4G05190 // AT1G33430 // AT3G46320 // AT1G59840 // AT3G26710 // AT5G52110 // AT2G47910 // AT3G50820 // AT2G15820 // AT1G62940 // AT5G13…
GO:0016122	xanthophyll metabolic process	9	2552	1.3e-05	// AT4G32810 // AT3G03710 // AT1G31800 // AT5G57030 // AT5G67030 // AT1G08550 // AT4G25700 // AT2G44990 // AT3G63520
GO:0043933	macromolecular complex subunit organization	36	2552	2.2e-05	// AT5G58260 // AT5G36120 // AT1G79040 // AT5G44610 // AT2G18050 // AT3G57190 // AT2G37470 // AT1G57820 // AT5G66570 // AT5G39210 // AT1G74880 // AT3G62910 // AT2G36990 // AT2G28720 // AT1G08540 // AT1G02910 // AT5G23120 // AT4G37925 // AT5G36170 // AT3G46320 // AT1G59840 // AT3G26710 // AT5G52110 // AT2G47910 // AT3G50820 // AT4G18740 // AT2G15820 // AT5G13730 // AT5G03940 // AT3G53920 // AT5G10…
GO:0009637	response to blue light	17	2552	2.4e-05	// AT3G45780 // AT5G04190 // AT1G67090 // AT5G38410 // AT1G02340 // AT4G01120 // AT1G19150 // AT1G66480 // AT5G38420 // AT5G38430 // AT1G76570 // AT1G08540 // AT2G40100 // AT5G64330 // AT5G58140 // AT1G14280 // AT3G59220
GO:0043467	regulation of generation of precursor metabolites and energy	9	2552	2.6e-05	// AT2G30950 // AT4G30950 // AT3G50820 // AT3G15850 // AT3G11670 // AT1G68830 // AT1G68890 // AT3G54320 // AT5G66570
GO:0016052	carbohydrate catabolic process	24	2552	3.1e-05	// AT4G38970 // AT3G12780 // AT4G26530 // AT5G58330 // AT1G10760 // AT2G21330 // AT3G16400 // AT5G64570 // AT1G12900 // AT5G26570 // AT3G04050 // AT4G26520 // AT1G42970 // AT2G01290 // AT4G17090 // AT3G54320 // AT3G16410 // AT3G23920 // AT3G07970 // AT5G25980 // AT3G26650 // AT4G24040 // AT5G44520 // AT5G35790
GO:0006720	isoprenoid metabolic process	28	2552	4.7e-05	// AT1G78390 // AT3G21500 // AT4G14210 // AT4G25700 // AT3G45130 // AT3G63520 // AT5G44630 // AT3G53130 // AT2G32440 // AT4G36810 // AT4G34350 // AT2G29090 // AT1G61120 // AT5G60600 // AT1G04580 // AT1G06570 // AT5G17230 // AT3G47450 // AT5G57030 // AT4G32810 // AT3G10230 // AT3G03710 // AT1G31800 // AT5G67030 // AT1G08550 // AT2G44990 // AT5G58770 // AT1G15550
GO:0042548	regulation of photosynthesis, light reaction	8	2552	5.3e-05	// AT2G30950 // AT4G30950 // AT3G50820 // AT3G15850 // AT3G11670 // AT1G68830 // AT1G68890 // AT5G66570
GO:0051186	cofactor metabolic process	42	2552	5.5e-05	// AT2G24580 // AT4G14690 // AT5G35790 // AT3G51820 // AT5G23230 // AT5G50920 // AT2G21330 // AT1G68890 // AT5G01410 // AT1G60810 // AT1G60600 // AT1G78510 // AT1G19670 // AT3G09150 // AT3G48730 // AT1G04640 // AT1G05560 // AT1G06570 // AT5G43860 // AT4G25080 // AT1G17050 // AT4G26520 // AT5G45930 // AT2G30390 // AT2G01290 // AT1G21640 // AT4G38970 // AT1G67810 // AT4G22920 // AT4G04770 // AT5G48…
GO:0042180	cellular ketone metabolic process	93	2552	5.7e-05	// AT1G64660 // AT2G24580 // AT3G13490 // AT3G11170 // AT5G07010 // AT2G33380 // AT2G04842 // AT5G01410 // AT2G32440 // AT4G37150 // AT5G52100 // AT1G78510 // AT5G28237 // AT1G08630 // AT5G28020 // AT4G34350 // AT4G15440 // AT2G21550 // AT5G49030 // AT5G60600 // AT4G14070 // AT2G29090 // AT4G30950 // AT1G15410 // AT4G04350 // AT4G33010 // AT4G26850 // AT2G11810 // AT5G38200 // AT5G16230 // AT2G20…
GO:0044275	cellular carbohydrate catabolic process	23	2552	5.9e-05	// AT4G38970 // AT3G12780 // AT4G26530 // AT5G58330 // AT1G10760 // AT2G21330 // AT3G16400 // AT1G12900 // AT5G26570 // AT3G04050 // AT4G26520 // AT1G42970 // AT2G01290 // AT4G17090 // AT3G54320 // AT3G16410 // AT3G23920 // AT3G07970 // AT5G25980 // AT3G26650 // AT4G24040 // AT5G44520 // AT5G35790
GO:0044255	cellular lipid metabolic process	70	2552	6.7e-05	// AT5G10170 // AT5G07010 // AT1G78390 // AT1G02190 // AT3G63520 // AT4G00400 // AT4G14210 // AT4G31780 // AT5G44630 // AT3G60620 // AT1G06570 // AT2G33380 // AT5G17670 // AT4G25700 // AT3G45130 // AT3G21500 // AT5G09660 // AT5G23190 // AT3G53130 // AT4G25050 // AT2G26560 // AT5G17230 // AT2G32440 // AT4G37150 // AT4G30580 // AT3G25770 // AT4G36810 // AT1G12730 // AT1G47510 // AT1G08550 // AT4G34…
GO:0006066	alcohol metabolic process	38	2552	6.8e-05	// AT5G10170 // AT3G56060 // AT3G54320 // AT3G12780 // AT4G26530 // AT3G17770 // AT5G58330 // AT1G12570 // AT2G21330 // AT4G37760 // AT1G76090 // AT2G41540 // AT5G24160 // AT1G09420 // AT1G12900 // AT3G01260 // AT5G35790 // AT1G07110 // AT5G60600 // AT1G43670 // AT3G04050 // AT4G33770 // AT4G26520 // AT4G34350 // AT3G47450 // AT1G42970 // AT2G01290 // AT4G38970 // AT5G40390 // AT5G24150 // AT4G39…
GO:0044262	cellular carbohydrate metabolic process	52	2552	6.6e-05	// AT5G10170 // AT3G03710 // AT3G54320 // AT3G12780 // AT2G22190 // AT1G62540 // AT4G26530 // AT3G17770 // AT5G60890 // AT5G58330 // AT5G25980 // AT4G18240 // AT2G21330 // AT4G34350 // AT3G16400 // AT1G79500 // AT2G41540 // AT5G57500 // AT3G16910 // AT1G09420 // AT1G12900 // AT3G01260 // AT2G13680 // AT3G55800 // AT5G35790 // AT1G07110 // AT5G60600 // AT1G43670 // AT5G26570 // AT1G04580 // AT3G04…
GO:0006721	terpenoid metabolic process	23	2552	6.5e-05	// AT1G78390 // AT3G21500 // AT4G14210 // AT4G25700 // AT3G45130 // AT3G63520 // AT5G44630 // AT3G53130 // AT2G32440 // AT2G29090 // AT1G61120 // AT3G10230 // AT1G04580 // AT1G06570 // AT5G17230 // AT5G57030 // AT4G32810 // AT3G03710 // AT1G31800 // AT5G67030 // AT1G08550 // AT2G44990 // AT1G15550
GO:0065003	macromolecular complex assembly	32	2552	6.6e-05	// AT5G58260 // AT5G36120 // AT5G44610 // AT2G18050 // AT2G37470 // AT1G57820 // AT5G66570 // AT3G53920 // AT1G74880 // AT1G79040 // AT2G36990 // AT2G28720 // AT1G08540 // AT1G02910 // AT5G23120 // AT4G37925 // AT3G46320 // AT1G59840 // AT3G26710 // AT5G52110 // AT2G47910 // AT3G50820 // AT2G15820 // AT5G13730 // AT5G03940 // AT5G39210 // AT5G10400 // AT4G37200 // AT5G23480 // AT1G49380 // AT5G35…
GO:0009605	response to external stimulus	53	2552	7.1e-05	// AT5G04190 // AT1G74020 // AT5G10300 // AT5G04230 // AT4G35090 // AT2G47000 // AT4G24350 // AT2G26670 // AT2G34810 // AT5G54170 // AT2G14610 // AT2G24850 // AT4G35770 // AT5G60890 // AT1G27080 // AT3G10140 // AT4G37760 // AT4G15440 // AT5G57170 // AT5G53750 // AT5G58140 // AT4G04955 // AT5G01220 // AT5G64330 // AT2G26690 // AT4G26466 // AT2G46340 // AT3G45780 // AT1G61120 // AT3G23430 // AT3G16…
GO:0015977	carbon fixation	8	2552	7.5e-05	// AT5G38410 // AT3G26650 // AT1G67090 // AT5G38420 // AT1G42970 // AT5G38430 // AT3G55800 // AT3G62410
GO:0010114	response to red light	17	2552	7.8e-05	// AT5G11260 // AT5G52250 // AT1G67090 // AT5G38410 // AT4G14690 // AT1G19150 // AT5G38420 // AT5G38430 // AT5G67030 // AT1G08540 // AT2G40100 // AT2G40080 // AT2G29090 // AT1G15550 // AT2G43010 // AT2G46340 // AT5G24470
GO:0009409	response to cold	43	2552	0.0001	// AT5G20630 // AT3G12780 // AT4G35090 // AT4G22950 // AT3G11170 // AT2G33380 // AT1G10760 // AT1G80820 // AT4G38840 // AT5G50720 // AT2G37220 // AT1G23740 // AT1G35680 // AT1G67090 // AT2G39730 // AT2G42530 // AT5G58070 // AT1G55490 // AT5G10140 // AT4G09650 // AT3G06510 // AT3G25770 // AT5G61410 // AT1G03680 // AT3G16470 // AT1G42970 // AT1G32060 // AT3G01500 // AT4G17090 // AT1G67280 // AT1G17…
GO:0016119	carotene metabolic process	8	2552	0.0001	// AT4G32810 // AT4G14210 // AT3G03710 // AT5G57030 // AT4G25700 // AT2G44990 // AT3G63520 // AT3G10230
GO:0009611	response to wounding	30	2552	0.00011	// AT1G74020 // AT5G10300 // AT5G04230 // AT4G24350 // AT2G34810 // AT5G54170 // AT2G24850 // AT4G35770 // AT4G37760 // AT4G15440 // AT5G53750 // AT1G61120 // AT2G26690 // AT1G76930 // AT5G57170 // AT3G16470 // AT4G02260 // AT3G11480 // AT3G45140 // AT5G13220 // AT2G20340 // AT4G21440 // AT5G44420 // AT4G23600 // AT1G43160 // AT5G47240 // AT1G77310 // AT1G19660 // AT3G12500 // AT3G61060
GO:0010027	thylakoid membrane organization	9	2552	0.00012	// AT2G01110 // AT1G03160 // AT4G31780 // AT3G47450 // AT2G30950 // AT1G65260 // AT5G35220 // AT2G28800 // AT2G45770
GO:0009668	plastid membrane organization	9	2552	0.00012	// AT2G01110 // AT1G03160 // AT4G31780 // AT3G47450 // AT2G30950 // AT1G65260 // AT5G35220 // AT2G28800 // AT2G45770
GO:0042214	terpene metabolic process	13	2552	0.00013	// AT1G04580 // AT4G25700 // AT1G78390 // AT4G14210 // AT3G03710 // AT5G57030 // AT5G67030 // AT4G32810 // AT2G29090 // AT3G63520 // AT5G44630 // AT3G10230 // AT2G44990
GO:0009658	chloroplast organization	16	2552	0.00014	// AT1G62750 // AT1G42550 // AT3G25690 // AT5G02250 // AT1G11750 // AT3G62910 // AT2G21280 // AT3G45780 // AT1G75100 // AT1G09340 // AT5G50920 // AT1G66480 // AT5G58140 // AT1G11870 // AT5G35220 // AT3G08010
GO:0009639	response to red or far red light	31	2552	0.00014	// AT2G46970 // AT5G04190 // AT2G40100 // AT4G14690 // AT3G62090 // AT5G61270 // AT5G38420 // AT5G11260 // AT2G26670 // AT5G67030 // AT2G43010 // AT5G24470 // AT5G52250 // AT2G40080 // AT1G67090 // AT2G46790 // AT1G08540 // AT1G06040 // AT2G29090 // AT3G08010 // AT2G46340 // AT1G69935 // AT5G02810 // AT4G37580 // AT5G38410 // AT1G02340 // AT1G19150 // AT1G76570 // AT5G38430 // AT1G70560 // AT1G15…
GO:0010109	regulation of photosynthesis	8	2552	0.00014	// AT2G30950 // AT4G30950 // AT3G50820 // AT3G15850 // AT3G11670 // AT1G68830 // AT1G68890 // AT5G66570
GO:0008299	isoprenoid biosynthetic process	23	2552	0.00016	// AT1G78390 // AT4G14210 // AT4G25700 // AT3G45130 // AT3G21500 // AT5G44630 // AT3G53130 // AT2G32440 // AT4G36810 // AT4G34350 // AT1G61120 // AT5G60600 // AT1G04580 // AT1G06570 // AT5G17230 // AT3G47450 // AT5G57030 // AT3G10230 // AT3G03710 // AT1G31800 // AT5G67030 // AT5G58770 // AT1G15550
GO:0009753	response to jasmonic acid stimulus	31	2552	0.00021	// AT5G07010 // AT1G74020 // AT2G24850 // AT1G70700 // AT2G34810 // AT1G72260 // AT4G05100 // AT5G02840 // AT5G24780 // AT4G35770 // AT2G46830 // AT5G60890 // AT1G47510 // AT4G37760 // AT1G61120 // AT2G26690 // AT1G76930 // AT5G11270 // AT3G46130 // AT1G49010 // AT3G16470 // AT3G45140 // AT5G13220 // AT4G26850 // AT4G23600 // AT5G07700 // AT3G15500 // AT5G37500 // AT4G34990 // AT5G10280 // AT5G44…
GO:0016114	terpenoid biosynthetic process	18	2552	0.00023	// AT1G04580 // AT1G06570 // AT1G78390 // AT1G61120 // AT5G17230 // AT4G14210 // AT3G03710 // AT1G31800 // AT5G57030 // AT5G67030 // AT4G25700 // AT3G45130 // AT3G21500 // AT5G44630 // AT1G15550 // AT3G53130 // AT3G10230 // AT2G32440
GO:0046148	pigment biosynthetic process	20	2552	0.00025	// AT2G16570 // AT1G06570 // AT5G67030 // AT3G03710 // AT4G14690 // AT5G17230 // AT4G14210 // AT4G34135 // AT1G31800 // AT5G57030 // AT3G51820 // AT5G45930 // AT2G30390 // AT5G50920 // AT5G54190 // AT2G36790 // AT4G25080 // AT3G53130 // AT4G25700 // AT3G10230
GO:0016109	tetraterpenoid biosynthetic process	10	2552	0.00028	// AT1G06570 // AT5G17230 // AT4G14210 // AT3G03710 // AT1G31800 // AT5G57030 // AT5G67030 // AT4G25700 // AT3G53130 // AT3G10230
GO:0016117	carotenoid biosynthetic process	10	2552	0.00028	// AT1G06570 // AT5G17230 // AT4G14210 // AT3G03710 // AT1G31800 // AT5G57030 // AT5G67030 // AT4G25700 // AT3G53130 // AT3G10230
GO:0005975	carbohydrate metabolic process	88	2552	0.00027	// AT4G19820 // AT3G12780 // AT1G02460 // AT1G79500 // AT5G57500 // AT1G12900 // AT1G07110 // AT5G60600 // AT1G66250 // AT1G10640 // AT5G61410 // AT4G03050 // AT1G43670 // AT2G01290 // AT1G67280 // AT4G24040 // AT1G15380 // AT1G56600 // AT2G41540 // AT4G26530 // AT3G17770 // AT5G58330 // AT5G25980 // AT4G18240 // AT2G21330 // AT3G16400 // AT3G47010 // AT3G04050 // AT1G60470 // AT1G09420 // AT3G19…
GO:0010017	red or far-red light signaling pathway	11	2552	0.00034	// AT2G46970 // AT5G04190 // AT2G40080 // AT1G02340 // AT3G62090 // AT2G46790 // AT5G02810 // AT5G11260 // AT2G26670 // AT2G43010 // AT2G46340
GO:0009642	response to light intensity	17	2552	0.0004	// AT2G30950 // AT1G73990 // AT5G53170 // AT3G50820 // AT3G15850 // AT1G52560 // AT2G47450 // AT4G12400 // AT3G47340 // AT3G51910 // AT4G30950 // AT2G26150 // AT5G02120 // AT2G05620 // AT5G66570 // AT3G59220 // AT1G02340
GO:0006855	multidrug transport	15	2552	0.00039	// AT4G38380 // AT3G23550 // AT1G33080 // AT1G51340 // AT3G26590 // AT1G71140 // AT5G65380 // AT1G15180 // AT2G16650 // AT2G04080 // AT1G33110 // AT2G04070 // AT2G29940 // AT1G73700 // AT2G04066
GO:0009644	response to high light intensity	13	2552	0.0004	// AT2G30950 // AT5G53170 // AT3G50820 // AT3G15850 // AT1G52560 // AT2G47450 // AT4G12400 // AT3G51910 // AT4G30950 // AT2G26150 // AT5G02120 // AT2G05620 // AT5G66570
GO:0051667	establishment of plastid localization	6	2552	0.00043	// AT1G42550 // AT3G25690 // AT3G45780 // AT1G75100 // AT1G66480 // AT5G58140
GO:0051644	plastid localization	6	2552	0.00043	// AT1G42550 // AT3G25690 // AT3G45780 // AT1G75100 // AT1G66480 // AT5G58140
GO:0009902	chloroplast relocation	6	2552	0.00043	// AT1G42550 // AT3G25690 // AT3G45780 // AT1G75100 // AT1G66480 // AT5G58140
GO:0042592	homeostatic process	30	2552	0.00046	// AT3G17790 // AT4G31240 // AT4G35090 // AT3G21460 // AT5G27100 // AT5G14870 // AT1G62280 // AT4G36260 // AT1G28130 // AT5G26820 // AT2G47870 // AT3G62950 // AT5G48400 // AT5G13740 // AT1G56500 // AT1G12480 // AT1G64500 // AT1G42540 // AT4G04770 // AT2G47880 // AT4G22200 // AT5G24270 // AT2G29100 // AT2G39450 // AT1G20340 // AT5G48410 // AT2G32390 // AT3G62960 // AT4G35290 // AT5G13820
GO:0043436	oxoacid metabolic process	86	2552	0.00049	// AT1G64660 // AT2G24580 // AT3G13490 // AT3G11170 // AT5G07010 // AT2G33380 // AT2G04842 // AT5G01410 // AT2G32440 // AT4G37150 // AT5G52100 // AT5G28237 // AT1G08630 // AT5G28020 // AT4G34350 // AT4G15440 // AT2G21550 // AT5G49030 // AT5G60600 // AT4G14070 // AT2G29090 // AT4G30950 // AT1G15410 // AT4G04350 // AT4G33010 // AT4G26850 // AT5G67030 // AT5G38200 // AT5G16230 // AT2G20340 // AT5G58…
GO:0019752	carboxylic acid metabolic process	86	2552	0.00049	// AT1G64660 // AT2G24580 // AT3G13490 // AT3G11170 // AT5G07010 // AT2G33380 // AT2G04842 // AT5G01410 // AT2G32440 // AT4G37150 // AT5G52100 // AT5G28237 // AT1G08630 // AT5G28020 // AT4G34350 // AT4G15440 // AT2G21550 // AT5G49030 // AT5G60600 // AT4G14070 // AT2G29090 // AT4G30950 // AT1G15410 // AT4G04350 // AT4G33010 // AT4G26850 // AT5G67030 // AT5G38200 // AT5G16230 // AT2G20340 // AT5G58…
GO:0006082	organic acid metabolic process	86	2552	0.0005	// AT1G64660 // AT2G24580 // AT3G13490 // AT3G11170 // AT5G07010 // AT2G33380 // AT2G04842 // AT5G01410 // AT2G32440 // AT4G37150 // AT5G52100 // AT5G28237 // AT1G08630 // AT5G28020 // AT4G34350 // AT4G15440 // AT2G21550 // AT5G49030 // AT5G60600 // AT4G14070 // AT2G29090 // AT4G30950 // AT1G15410 // AT4G04350 // AT4G33010 // AT4G26850 // AT5G67030 // AT5G38200 // AT5G16230 // AT2G20340 // AT5G58…
GO:0033013	tetrapyrrole metabolic process	17	2552	0.00055	// AT5G13800 // AT5G43860 // AT4G25080 // AT4G14690 // AT3G03710 // AT5G50920 // AT3G51820 // AT5G45930 // AT2G30390 // AT1G08550 // AT5G54190 // AT2G26670 // AT5G01410 // AT1G19670 // AT4G22920 // AT3G48730 // AT3G09150
GO:0015893	drug transport	15	2552	0.00057	// AT4G38380 // AT3G23550 // AT1G33080 // AT1G51340 // AT3G26590 // AT1G71140 // AT5G65380 // AT1G15180 // AT2G16650 // AT2G04080 // AT1G33110 // AT2G04070 // AT2G29940 // AT1G73700 // AT2G04066
GO:0050801	ion homeostasis	18	2552	0.00061	// AT3G17790 // AT1G12480 // AT5G27100 // AT5G24270 // AT5G14870 // AT5G26820 // AT5G13740 // AT2G39450 // AT1G20340 // AT1G42540 // AT2G29100 // AT5G48410 // AT5G48400 // AT2G32390 // AT4G22200 // AT4G35290 // AT1G62280 // AT4G04770
GO:0042493	response to drug	15	2552	0.00064	// AT4G38380 // AT3G23550 // AT1G33080 // AT1G51340 // AT3G26590 // AT1G71140 // AT5G65380 // AT1G15180 // AT2G16650 // AT2G04080 // AT1G33110 // AT2G04070 // AT2G29940 // AT1G73700 // AT2G04066
GO:0043623	cellular protein complex assembly	20	2552	0.00077	// AT5G58260 // AT5G39210 // AT5G66570 // AT3G50820 // AT5G36120 // AT2G15820 // AT1G74880 // AT1G79040 // AT5G03940 // AT5G44610 // AT1G02910 // AT4G37200 // AT4G37925 // AT1G49380 // AT2G47910 // AT1G59840 // AT5G52110 // AT5G35220 // AT3G26710 // AT1G22700
GO:0034621	cellular macromolecular complex subunit organization	30	2552	0.00077	// AT5G58260 // AT5G36120 // AT1G79040 // AT5G44610 // AT2G18050 // AT3G57190 // AT2G37470 // AT1G57820 // AT5G66570 // AT1G74880 // AT3G62910 // AT2G28720 // AT1G02910 // AT4G37925 // AT5G36170 // AT3G46320 // AT1G59840 // AT3G26710 // AT5G52110 // AT2G47910 // AT3G50820 // AT2G15820 // AT4G18740 // AT5G03940 // AT5G39210 // AT5G10400 // AT4G37200 // AT1G49380 // AT5G35220 // AT1G22700
GO:0045038	protein import into chloroplast thylakoid membrane	5	2552	0.00085	// AT5G03940 // AT2G47450 // AT2G28800 // AT2G45770 // AT5G52440
GO:0043155	negative regulation of photosynthesis, light reaction	5	2552	0.00085	// AT4G30950 // AT2G30950 // AT5G66570 // AT3G50820 // AT3G15850
GO:0010190	cytochrome b6f complex assembly	5	2552	0.00085	// AT5G36120 // AT1G59840 // AT4G37200 // AT3G26710 // AT5G52110
GO:0010205	photoinhibition	5	2552	0.00085	// AT4G30950 // AT2G30950 // AT5G66570 // AT3G50820 // AT3G15850
GO:0019725	cellular homeostasis	25	2552	0.00085	// AT3G17790 // AT4G31240 // AT4G35090 // AT3G21460 // AT5G27100 // AT5G14870 // AT1G62280 // AT5G26820 // AT2G47870 // AT3G62950 // AT5G48400 // AT1G56500 // AT1G12480 // AT1G64500 // AT1G42540 // AT4G04770 // AT2G47880 // AT4G22200 // AT5G24270 // AT2G29100 // AT2G39450 // AT5G48410 // AT2G32390 // AT3G62960 // AT4G35290
GO:0019685	photosynthesis, dark reaction	5	2552	0.00085	// AT3G55800 // AT3G53920 // AT3G62410 // AT1G42970 // AT3G26650
GO:0010035	response to inorganic substance	35	2552	0.00086	// AT4G34990 // AT3G17790 // AT1G52560 // AT2G41680 // AT3G22460 // AT1G20340 // AT3G18485 // AT3G27820 // AT2G32240 // AT4G33020 // AT5G02840 // AT2G46830 // AT3G48450 // AT1G48000 // AT1G61120 // AT5G13740 // AT2G47190 // AT4G35090 // AT1G32450 // AT1G12480 // AT3G46130 // AT1G49010 // AT4G12400 // AT3G60750 // AT2G26150 // AT5G56550 // AT2G39920 // AT4G13180 // AT5G24270 // AT1G62480 // AT2G39…
GO:0006778	porphyrin metabolic process	16	2552	0.00092	// AT5G13800 // AT5G43860 // AT4G25080 // AT4G14690 // AT3G03710 // AT5G50920 // AT3G51820 // AT5G45930 // AT2G30390 // AT1G08550 // AT5G54190 // AT2G26670 // AT5G01410 // AT1G19670 // AT4G22920 // AT3G48730
GO:0006775	fat-soluble vitamin metabolic process	7	2552	0.0012	// AT1G06570 // AT1G60550 // AT5G53970 // AT1G60600 // AT1G68890 // AT1G23360 // AT1G30520
GO:0055066	di-, tri-valent inorganic cation homeostasis	13	2552	0.0012	// AT5G27100 // AT2G29100 // AT5G14870 // AT5G26820 // AT2G39450 // AT1G20340 // AT1G42540 // AT5G48410 // AT5G48400 // AT2G32390 // AT5G13740 // AT4G35290 // AT4G04770
GO:0042362	fat-soluble vitamin biosynthetic process	7	2552	0.0012	// AT1G06570 // AT1G60550 // AT5G53970 // AT1G60600 // AT1G68890 // AT1G23360 // AT1G30520
GO:0009820	alkaloid metabolic process	12	2552	0.0012	// AT3G59530 // AT3G51420 // AT4G26520 // AT5G23230 // AT5G44520 // AT3G57020 // AT2G01290 // AT2G21330 // AT4G38970 // AT5G35790 // AT1G35190 // AT2G41290
GO:0010218	response to far red light	12	2552	0.0012	// AT5G11260 // AT5G52250 // AT5G38410 // AT4G14690 // AT1G19150 // AT5G38420 // AT5G38430 // AT1G76570 // AT1G67090 // AT2G40100 // AT2G46340 // AT5G24470
GO:0016123	xanthophyll biosynthetic process	5	2552	0.0012	// AT4G25700 // AT1G31800 // AT5G57030 // AT5G67030 // AT3G03710
GO:0015994	chlorophyll metabolic process	13	2552	0.0013	// AT5G43860 // AT4G25080 // AT4G14690 // AT3G03710 // AT5G50920 // AT3G51820 // AT5G45930 // AT1G08550 // AT5G54190 // AT5G13800 // AT5G01410 // AT1G19670 // AT4G22920
GO:0051656	establishment of organelle localization	6	2552	0.0015	// AT1G42550 // AT3G25690 // AT3G45780 // AT1G75100 // AT1G66480 // AT5G58140
GO:0006006	glucose metabolic process	15	2552	0.0017	// AT3G54320 // AT3G12780 // AT3G26650 // AT4G26530 // AT4G26520 // AT1G09420 // AT1G12900 // AT5G58330 // AT2G01290 // AT2G21330 // AT1G42970 // AT4G38970 // AT5G35790 // AT5G44520 // AT3G04050
GO:0010207	photosystem II assembly	5	2552	0.0018	// AT5G35220 // AT1G02910 // AT1G79040 // AT5G66570 // AT3G50820
GO:0009698	phenylpropanoid metabolic process	24	2552	0.0019	// AT2G47460 // AT5G11260 // AT1G80820 // AT5G23190 // AT1G65870 // AT4G34135 // AT1G77530 // AT2G21100 // AT1G67980 // AT1G09480 // AT3G50740 // AT4G13660 // AT5G08640 // AT2G36790 // AT4G25300 // AT5G58860 // AT5G66690 // AT1G77520 // AT5G63580 // AT1G20490 // AT2G22990 // AT1G09500 // AT4G34850 // AT1G17020
GO:0006873	cellular ion homeostasis	16	2552	0.0018	// AT3G17790 // AT1G12480 // AT5G27100 // AT5G24270 // AT5G14870 // AT5G26820 // AT2G29100 // AT2G39450 // AT1G42540 // AT5G48410 // AT5G48400 // AT2G32390 // AT4G22200 // AT4G35290 // AT1G62280 // AT4G04770
GO:0006544	glycine metabolic process	7	2552	0.0018	// AT4G13890 // AT2G35370 // AT2G26080 // AT2G21550 // AT4G33010 // AT1G32470 // AT4G37930
GO:0045426	quinone cofactor biosynthetic process	8	2552	0.0019	// AT1G06570 // AT1G17050 // AT1G60550 // AT1G78510 // AT1G60600 // AT1G68890 // AT1G23360 // AT1G30520
GO:0042375	quinone cofactor metabolic process	8	2552	0.0019	// AT1G06570 // AT1G17050 // AT1G60550 // AT1G78510 // AT1G60600 // AT1G68890 // AT1G23360 // AT1G30520
GO:0006519	cellular amino acid and derivative metabolic process	68	2552	0.002	// AT2G47460 // AT1G64660 // AT4G34135 // AT3G13490 // AT1G80820 // AT4G23600 // AT3G22460 // AT4G04350 // AT1G11870 // AT5G11260 // AT3G25570 // AT2G04842 // AT5G01410 // AT5G23190 // AT2G21100 // AT1G69040 // AT1G65870 // AT5G52100 // AT2G35370 // AT5G28237 // AT1G08630 // AT5G28020 // AT1G77530 // AT2G26080 // AT2G21550 // AT5G49030 // AT3G19480 // AT1G67980 // AT1G32470 // AT5G46180 // AT5G38…
GO:0032787	monocarboxylic acid metabolic process	45	2552	0.002	// AT4G00400 // AT5G07010 // AT1G78390 // AT1G02190 // AT3G15850 // AT3G11170 // AT2G33380 // AT5G67030 // AT5G09660 // AT2G24580 // AT4G25050 // AT2G26560 // AT2G32440 // AT4G37150 // AT3G25770 // AT3G16910 // AT5G05580 // AT4G34350 // AT4G15440 // AT2G45690 // AT5G60600 // AT4G14070 // AT3G03480 // AT1G05560 // AT1G04580 // AT4G30950 // AT5G37300 // AT5G23190 // AT3G47450 // AT3G45140 // AT3G11…
GO:0055082	cellular chemical homeostasis	16	2552	0.002	// AT3G17790 // AT1G12480 // AT5G27100 // AT5G24270 // AT5G14870 // AT5G26820 // AT2G29100 // AT2G39450 // AT1G42540 // AT5G48410 // AT5G48400 // AT2G32390 // AT4G22200 // AT4G35290 // AT1G62280 // AT4G04770
GO:0019318	hexose metabolic process	19	2552	0.0021	// AT1G07110 // AT3G54320 // AT3G12780 // AT3G26650 // AT4G26530 // AT4G26520 // AT5G35790 // AT1G09420 // AT1G12900 // AT5G58330 // AT2G01290 // AT2G21330 // AT1G42970 // AT4G38970 // AT3G54050 // AT3G04050 // AT5G44520 // AT1G43670 // AT3G01260
GO:0048878	chemical homeostasis	20	2552	0.0021	// AT3G17790 // AT1G12480 // AT4G36260 // AT5G27100 // AT1G28130 // AT5G24270 // AT5G14870 // AT5G26820 // AT5G13740 // AT2G39450 // AT1G20340 // AT1G42540 // AT2G29100 // AT5G48410 // AT5G48400 // AT2G32390 // AT4G22200 // AT4G35290 // AT1G62280 // AT4G04770
GO:0005996	monosaccharide metabolic process	23	2552	0.0023	// AT4G38970 // AT3G12780 // AT4G26530 // AT5G58330 // AT2G21330 // AT4G34350 // AT3G01260 // AT1G09420 // AT1G12900 // AT3G54050 // AT1G07110 // AT5G60600 // AT1G43670 // AT3G04050 // AT4G26520 // AT3G47450 // AT1G42970 // AT2G01290 // AT3G54320 // AT3G26650 // AT3G03710 // AT5G44520 // AT5G35790
GO:0006979	response to oxidative stress	38	2552	0.0024	// AT2G22420 // AT3G17790 // AT1G52560 // AT2G41680 // AT1G64360 // AT5G19890 // AT1G49570 // AT5G16960 // AT1G50290 // AT1G44970 // AT3G27820 // AT5G01410 // AT4G16270 // AT4G35770 // AT5G59080 // AT1G14870 // AT2G29450 // AT1G61120 // AT1G31170 // AT4G35090 // AT2G44240 // AT2G35380 // AT1G03680 // AT4G12400 // AT4G08780 // AT3G20340 // AT3G47450 // AT2G26150 // AT5G56550 // AT5G16970 // AT1G52…
GO:0009069	serine family amino acid metabolic process	11	2552	0.0024	// AT4G13890 // AT2G35370 // AT5G28030 // AT3G22460 // AT2G26080 // AT2G21550 // AT1G32470 // AT4G33010 // AT3G19480 // AT4G37930 // AT5G28020
GO:0034622	cellular macromolecular complex assembly	26	2552	0.0024	// AT5G58260 // AT5G36120 // AT5G44610 // AT2G18050 // AT2G37470 // AT1G57820 // AT5G66570 // AT1G74880 // AT1G79040 // AT2G28720 // AT1G02910 // AT4G37925 // AT3G46320 // AT1G59840 // AT3G26710 // AT5G52110 // AT2G47910 // AT3G50820 // AT2G15820 // AT5G03940 // AT5G39210 // AT5G10400 // AT4G37200 // AT1G49380 // AT5G35220 // AT1G22700
GO:0017004	cytochrome complex assembly	6	2552	0.0025	// AT5G52110 // AT5G36120 // AT4G37200 // AT1G49380 // AT1G59840 // AT3G26710
GO:0006874	cellular calcium ion homeostasis	8	2552	0.0027	// AT2G32390 // AT2G29100 // AT5G14870 // AT1G42540 // AT5G48410 // AT5G48400 // AT5G27100 // AT4G35290
GO:0051188	cofactor biosynthetic process	25	2552	0.0027	// AT4G14690 // AT3G51820 // AT5G50920 // AT2G26670 // AT1G68890 // AT1G60810 // AT1G60600 // AT1G78510 // AT3G09150 // AT3G48730 // AT1G06570 // AT4G25080 // AT1G17050 // AT5G45930 // AT2G30390 // AT1G21640 // AT1G67810 // AT4G04770 // AT5G48840 // AT1G60550 // AT1G62940 // AT3G03710 // AT5G54190 // AT1G23360 // AT1G30520
GO:0055074	calcium ion homeostasis	8	2552	0.0027	// AT2G32390 // AT2G29100 // AT5G14870 // AT1G42540 // AT5G48410 // AT5G48400 // AT5G27100 // AT4G35290
GO:0009063	cellular amino acid catabolic process	10	2552	0.0028	// AT1G64660 // AT2G35370 // AT1G08630 // AT2G26080 // AT4G33010 // AT5G38710 // AT1G32470 // AT4G37930 // AT3G47340 // AT5G46180
GO:0006631	fatty acid metabolic process	28	2552	0.003	// AT4G00400 // AT5G07010 // AT1G02190 // AT3G15850 // AT3G11170 // AT2G33380 // AT5G09660 // AT5G23190 // AT4G25050 // AT2G26560 // AT4G37150 // AT3G25770 // AT5G05580 // AT4G15440 // AT2G45690 // AT4G14070 // AT3G03480 // AT4G30950 // AT5G37300 // AT3G45140 // AT5G58860 // AT1G63710 // AT5G16230 // AT4G27030 // AT2G11810 // AT1G08550 // AT1G62940 // AT5G57800
GO:0032501	multicellular organismal process	176	2552	0.003	// AT5G61270 // AT3G13490 // AT4G22950 // AT4G04350 // AT2G02240 // AT4G35900 // AT2G04842 // AT1G05190 // AT2G35700 // AT5G53200 // AT2G43010 // AT2G41720 // AT4G30580 // AT1G61610 // AT1G03160 // AT2G35300 // AT1G75350 // AT5G49030 // AT1G59640 // AT5G55250 // AT5G49360 // AT3G11240 // AT2G13680 // AT3G10405 // AT5G61410 // AT1G02800 // AT1G33430 // AT4G02020 // AT5G27030 // AT5G13180 // AT5G65…
GO:0006007	glucose catabolic process	14	2552	0.0031	// AT3G54320 // AT3G12780 // AT3G26650 // AT4G26530 // AT4G26520 // AT1G12900 // AT5G58330 // AT2G01290 // AT2G21330 // AT1G42970 // AT4G38970 // AT5G35790 // AT5G44520 // AT3G04050
GO:0006546	glycine catabolic process	5	2552	0.0033	// AT2G35370 // AT4G37930 // AT4G33010 // AT1G32470 // AT2G26080
GO:0042373	vitamin K metabolic process	5	2552	0.0033	// AT1G60550 // AT1G60600 // AT1G23360 // AT1G30520 // AT1G68890
GO:0042371	vitamin K biosynthetic process	5	2552	0.0033	// AT1G60550 // AT1G60600 // AT1G23360 // AT1G30520 // AT1G68890
GO:0009071	serine family amino acid catabolic process	5	2552	0.0033	// AT2G35370 // AT4G37930 // AT4G33010 // AT1G32470 // AT2G26080
GO:0006869	lipid transport	22	2552	0.0033	// AT2G38530 // AT3G08770 // AT2G15050 // AT1G62500 // AT3G52130 // AT3G22570 // AT2G48140 // AT5G52160 // AT3G07450 // AT4G12490 // AT2G10940 // AT5G48485 // AT5G62080 // AT3G27870 // AT2G45180 // AT3G11670 // AT1G12090 // AT4G00165 // AT2G48130 // AT1G73890 // AT3G22142 // AT5G07230
GO:0019320	hexose catabolic process	14	2552	0.0035	// AT3G54320 // AT3G12780 // AT3G26650 // AT4G26530 // AT4G26520 // AT1G12900 // AT5G58330 // AT2G01290 // AT2G21330 // AT1G42970 // AT4G38970 // AT5G35790 // AT5G44520 // AT3G04050
GO:0046365	monosaccharide catabolic process	14	2552	0.0035	// AT3G54320 // AT3G12780 // AT3G26650 // AT4G26530 // AT4G26520 // AT1G12900 // AT5G58330 // AT2G01290 // AT2G21330 // AT1G42970 // AT4G38970 // AT5G35790 // AT5G44520 // AT3G04050
GO:0009310	amine catabolic process	10	2552	0.0037	// AT1G64660 // AT2G35370 // AT1G08630 // AT2G26080 // AT4G33010 // AT5G38710 // AT1G32470 // AT4G37930 // AT3G47340 // AT5G46180
GO:0044237	cellular metabolic process	649	2552	0.0039	// AT4G22890 // AT2G24580 // AT1G14640 // AT4G14210 // AT4G22950 // AT2G46970 // AT1G56160 // AT2G47220 // AT5G19830 // AT2G32440 // AT2G36990 // AT4G37150 // AT1G78510 // AT5G28237 // AT1G08630 // AT1G50000 // AT5G49030 // AT5G49740 // AT1G46768 // AT3G15840 // AT4G04500 // AT5G24850 // ATCG00750 // AT1G15410 // AT2G01590 // AT5G02070 // AT4G02020 // AT1G36060 // AT2G14440 // AT4G26850 // AT2G15…
GO:0000272	polysaccharide catabolic process	6	2552	0.004	// AT5G26570 // AT1G10760 // AT4G17090 // AT5G64570 // AT3G23920 // AT3G07970
GO:0046246	terpene biosynthetic process	8	2552	0.0043	// AT1G04580 // AT1G78390 // AT4G14210 // AT3G03710 // AT5G57030 // AT5G67030 // AT5G44630 // AT3G10230
GO:0030005	cellular di-, tri-valent inorganic cation homeostasis	11	2552	0.0043	// AT5G27100 // AT2G29100 // AT5G14870 // AT5G26820 // AT2G39450 // AT1G42540 // AT5G48410 // AT5G48400 // AT2G32390 // AT4G35290 // AT4G04770
GO:0009110	vitamin biosynthetic process	13	2552	0.0047	// AT1G06570 // AT5G60540 // AT1G60550 // AT4G26850 // AT2G38230 // AT5G53970 // AT1G60600 // AT1G21640 // AT1G68890 // AT5G01410 // AT1G23360 // AT1G30520 // AT5G59750
GO:0009719	response to endogenous stimulus	96	2552	0.005	// AT5G07010 // AT1G74020 // AT3G17510 // AT5G11260 // AT2G33380 // AT4G30610 // AT1G73330 // AT1G56160 // AT4G05100 // AT5G50720 // AT1G69040 // AT5G02840 // AT4G35770 // AT2G46690 // AT4G23260 // AT1G48000 // AT2G38210 // AT2G26690 // AT3G11240 // AT3G46130 // AT3G02850 // AT3G16470 // AT3G61900 // AT4G21440 // AT5G14920 // AT5G59780 // AT5G07700 // AT4G34990 // AT4G26150 // AT4G26850 // AT5G54…
GO:0007275	multicellular organismal development	168	2552	0.0053	// AT5G61270 // AT3G13490 // AT4G22950 // AT4G04350 // AT2G02240 // AT4G35900 // AT2G04842 // AT1G05190 // AT2G35700 // AT5G53200 // AT2G43010 // AT2G41720 // AT4G30580 // AT1G03160 // AT2G35300 // AT1G75350 // AT5G49030 // AT1G59640 // AT5G55250 // AT5G49360 // AT3G11240 // AT2G13680 // AT3G10405 // AT5G61410 // AT1G02800 // AT1G33430 // AT4G02020 // AT5G27030 // AT5G13180 // AT5G65510 // AT4G24…
GO:0009624	response to nematode	12	2552	0.0054	// AT5G64840 // AT2G29650 // AT4G32650 // AT5G61410 // AT3G43790 // AT1G02800 // AT5G52450 // AT3G51870 // AT1G64780 // AT5G13740 // AT3G45680 // AT2G40460
GO:0046164	alcohol catabolic process	14	2552	0.0054	// AT3G54320 // AT3G12780 // AT3G26650 // AT4G26530 // AT4G26520 // AT1G12900 // AT5G58330 // AT2G01290 // AT2G21330 // AT1G42970 // AT4G38970 // AT5G35790 // AT5G44520 // AT3G04050
GO:0055080	cation homeostasis	14	2552	0.0059	// AT5G27100 // AT5G24270 // AT5G14870 // AT5G26820 // AT2G29100 // AT2G39450 // AT1G20340 // AT1G42540 // AT5G48410 // AT5G48400 // AT2G32390 // AT5G13740 // AT4G35290 // AT4G04770
GO:0051640	organelle localization	6	2552	0.006	// AT1G42550 // AT3G25690 // AT3G45780 // AT1G75100 // AT1G66480 // AT5G58140
GO:0009699	phenylpropanoid biosynthetic process	19	2552	0.0062	// AT2G47460 // AT4G13660 // AT1G09480 // AT1G65870 // AT1G80820 // AT4G34135 // AT1G77520 // AT5G08640 // AT2G21100 // AT5G63580 // AT1G77530 // AT2G36790 // AT1G67980 // AT4G25300 // AT5G23190 // AT1G09500 // AT5G58860 // AT4G34850 // AT1G17020
GO:0009737	response to abscisic acid stimulus	40	2552	0.0063	// AT5G54230 // AT3G61890 // AT3G17510 // AT5G60890 // AT2G33380 // AT1G73330 // AT5G11260 // AT4G05100 // AT5G50720 // AT2G37220 // AT5G02840 // AT4G21410 // AT2G46830 // AT4G25000 // AT1G47510 // AT4G23260 // AT3G59220 // AT1G48000 // AT2G47770 // AT2G47190 // AT5G45820 // AT3G11240 // AT5G11270 // AT1G12480 // AT3G46130 // AT3G02850 // AT4G28110 // AT4G38970 // AT2G32020 // AT4G22200 // AT4G21…
GO:0006732	coenzyme metabolic process	23	2552	0.0079	// AT2G24580 // AT1G60810 // AT5G23230 // AT2G21330 // AT1G68890 // AT1G60600 // AT1G78510 // AT3G11750 // AT1G04640 // AT1G05560 // AT1G06570 // AT1G17050 // AT4G26520 // AT2G01290 // AT1G21640 // AT4G38970 // AT5G48840 // AT1G60550 // AT1G62940 // AT5G44520 // AT5G35790 // AT1G23360 // AT1G30520
GO:0009987	cellular process	848	2552	0.0085	// AT3G05470 // AT4G22890 // AT2G38230 // AT2G24580 // AT1G33080 // AT1G14640 // AT4G14210 // AT4G22950 // AT2G46970 // AT3G51910 // AT5G27100 // AT1G56160 // AT2G47220 // AT5G19830 // AT2G43010 // AT2G32440 // AT2G36990 // AT4G37150 // AT5G36120 // AT1G03160 // AT1G78510 // AT5G28237 // AT1G08630 // AT1G72840 // AT5G49030 // AT5G49740 // AT1G46768 // AT3G15840 // AT3G62950 // AT5G42270 // AT4G04…
GO:0010927	cellular component assembly involved in morphogenesis	6	2552	0.0086	// AT3G59530 // AT1G62940 // AT1G33430 // AT4G14080 // AT2G13680 // AT4G34850
GO:0010208	pollen wall assembly	6	2552	0.0086	// AT3G59530 // AT1G62940 // AT1G33430 // AT4G14080 // AT2G13680 // AT4G34850
GO:0009821	alkaloid biosynthetic process	5	2552	0.0088	// AT3G57020 // AT3G59530 // AT3G51420 // AT1G35190 // AT2G41290
GO:0010033	response to organic substance	115	2552	0.0088	// AT5G07010 // AT1G74020 // AT3G17510 // AT5G11260 // AT2G33380 // AT4G30610 // AT1G73330 // AT4G25560 // AT1G56160 // AT4G05100 // AT5G50720 // AT1G69040 // AT5G02840 // AT4G35770 // AT2G46690 // AT1G71520 // AT4G23260 // AT1G48000 // AT2G38210 // AT2G26690 // AT5G60600 // AT3G11240 // AT3G46130 // AT3G02850 // AT3G16470 // AT2G26150 // AT3G61900 // AT4G21440 // AT4G26850 // AT5G59780 // AT5G07…
GO:0046483	heterocycle metabolic process	46	2552	0.0091	// AT4G34135 // AT2G24580 // AT4G14690 // AT5G53970 // AT4G04640 // AT3G51820 // AT1G16820 // AT5G50920 // AT2G26670 // AT2G31150 // AT2G31040 // AT5G01410 // AT4G25080 // AT3G09150 // AT2G16570 // AT5G13800 // AT5G60540 // AT5G60890 // AT5G28237 // AT2G38230 // AT5G20040 // AT2G21550 // AT4G20320 // AT1G19670 // AT3G48730 // AT1G04640 // AT1G05560 // AT1G06570 // AT5G43860 // AT3G27870 // AT2G36…
GO:0044085	cellular component biogenesis	55	2552	0.0091	// AT1G64510 // AT5G58260 // AT5G36120 // AT5G02250 // AT1G79040 // AT4G14080 // AT5G44610 // AT2G18050 // AT2G35700 // AT2G36990 // AT1G32990 // AT2G37470 // AT1G09340 // AT1G57820 // AT5G66570 // AT5G39210 // AT2G39670 // AT1G74880 // AT1G75350 // AT1G50000 // AT5G10400 // AT2G28720 // AT1G08540 // AT5G47190 // AT1G02910 // AT2G13680 // AT5G23120 // AT4G37925 // AT5G03940 // AT1G05560 // AT3G15…
GO:0006733	oxidoreduction coenzyme metabolic process	10	2552	0.01	// AT1G17050 // AT1G78510 // AT4G26520 // AT5G44520 // AT5G23230 // AT2G01290 // AT1G21640 // AT2G21330 // AT4G38970 // AT5G35790
GO:0044247	cellular polysaccharide catabolic process	5	2552	0.011	// AT1G10760 // AT5G26570 // AT4G17090 // AT3G23920 // AT3G07970
GO:0010584	pollen exine formation	5	2552	0.011	// AT4G14080 // AT3G59530 // AT1G62940 // AT4G34850 // AT1G33430
GO:0006633	fatty acid biosynthetic process	18	2552	0.011	// AT4G00400 // AT1G02190 // AT5G37300 // AT3G15850 // AT5G57800 // AT4G27030 // AT3G11170 // AT4G25050 // AT3G45140 // AT5G05580 // AT2G45690 // AT2G26560 // AT1G62940 // AT5G23190 // AT5G16230 // AT4G14070 // AT4G30950 // AT3G25770
GO:0048653	anther development	6	2552	0.012	// AT4G24972 // AT5G07280 // AT5G14070 // AT5G49450 // AT2G02850 // AT3G07970
GO:0044238	primary metabolic process	659	2552	0.012	// AT4G04450 // AT1G14640 // AT4G14210 // AT4G22950 // AT2G46970 // AT3G05180 // AT1G56160 // AT2G47220 // AT5G19830 // AT2G32440 // AT2G36990 // AT4G37150 // AT5G28237 // AT1G08630 // AT1G50000 // AT5G49030 // AT1G46768 // AT3G27110 // AT4G04500 // AT5G24850 // ATCG00750 // AT4G16640 // AT1G15410 // AT5G02070 // AT4G02020 // AT4G30610 // AT2G14440 // AT5G42040 // AT3G22420 // AT2G15820 // AT5G59…
GO:0006787	porphyrin catabolic process	5	2552	0.013	// AT1G19670 // AT4G22920 // AT5G43860 // AT2G26670 // AT5G13800
GO:0033015	tetrapyrrole catabolic process	5	2552	0.013	// AT1G19670 // AT4G22920 // AT5G43860 // AT2G26670 // AT5G13800
GO:0055085	transmembrane transport	27	2552	0.014	// AT3G46900 // AT1G33080 // AT3G26590 // AT4G04640 // AT1G16820 // AT4G04760 // AT2G16650 // AT2G31040 // AT1G19450 // AT1G33110 // AT4G38380 // AT5G65380 // AT2G04070 // AT2G29940 // AT1G73700 // AT1G08890 // AT3G45780 // AT3G23550 // AT1G54730 // AT1G15180 // AT5G18840 // AT1G71140 // AT1G51340 // AT2G04080 // AT5G58140 // AT3G05160 // AT2G04066
GO:0048229	gametophyte development	26	2552	0.014	// AT4G14790 // AT5G62230 // AT2G34790 // AT2G35070 // AT4G14080 // AT2G48140 // AT2G03060 // AT2G13680 // AT3G10405 // AT4G00020 // AT5G07280 // AT2G34860 // AT1G33430 // AT1G05690 // AT5G44700 // AT5G59030 // AT3G07970 // AT1G18750 // AT4G13890 // AT1G62940 // AT4G18830 // AT1G06520 // AT3G59530 // AT2G35950 // AT5G57800 // AT4G34850
GO:0006807	nitrogen compound metabolic process	294	2552	0.015	// AT3G03910 // AT1G64660 // AT2G24580 // ATCG00740 // AT1G30500 // AT1G14640 // AT2G03390 // AT4G22950 // AT5G28030 // AT4G04350 // AT3G51820 // AT2G14050 // AT5G50920 // AT4G25560 // AT4G34680 // AT2G04842 // AT4G28790 // AT5G01410 // AT5G57660 // AT2G47220 // AT4G05100 // AT4G14690 // AT1G69040 // AT5G02840 // AT4G39250 // AT5G52100 // AT4G34730 // AT5G28237 // AT1G08630 // AT5G28020 // AT1G50…
GO:0018130	heterocycle biosynthetic process	16	2552	0.015	// AT4G25080 // AT4G14690 // AT5G60890 // AT5G28237 // AT3G03710 // AT5G51110 // AT3G51820 // AT5G45930 // AT2G30390 // AT5G50920 // AT5G54190 // AT2G26670 // AT1G09240 // AT3G09150 // AT3G48730 // AT5G46180
GO:0033014	tetrapyrrole biosynthetic process	11	2552	0.015	// AT4G25080 // AT4G14690 // AT3G03710 // AT3G51820 // AT5G45930 // AT2G30390 // AT5G50920 // AT5G54190 // AT2G26670 // AT3G48730 // AT3G09150
GO:0006875	cellular metal ion homeostasis	9	2552	0.017	// AT2G32390 // AT2G29100 // AT5G14870 // AT1G42540 // AT5G48410 // AT5G48400 // AT5G27100 // AT4G35290 // AT5G24270
GO:0055065	metal ion homeostasis	9	2552	0.017	// AT2G32390 // AT2G29100 // AT5G14870 // AT1G42540 // AT5G48410 // AT5G48400 // AT5G27100 // AT4G35290 // AT5G24270
GO:0051234	establishment of localization	150	2552	0.017	// AT2G16380 // AT2G15050 // AT2G47450 // AT5G26200 // AT5G47450 // AT2G16650 // AT5G50920 // AT1G64780 // AT2G31040 // AT1G77380 // AT1G19450 // AT1G71050 // AT1G33080 // AT2G10940 // AT4G38380 // AT2G17500 // AT5G58070 // AT1G75100 // AT3G27170 // AT2G45960 // AT2G25680 // AT5G28750 // AT3G02850 // AT1G54730 // AT3G58160 // AT3G52310 // AT4G01800 // AT1G03620 // AT1G15180 // AT1G51090 // AT1G61…
GO:0030003	cellular cation homeostasis	12	2552	0.018	// AT5G27100 // AT5G24270 // AT5G14870 // AT5G26820 // AT2G29100 // AT2G39450 // AT1G42540 // AT5G48410 // AT5G48400 // AT2G32390 // AT4G35290 // AT4G04770
GO:0009555	pollen development	18	2552	0.018	// AT4G14790 // AT3G59530 // AT2G03060 // AT3G10405 // AT4G13890 // AT1G18750 // AT1G62940 // AT5G07280 // AT1G06520 // AT2G35070 // AT1G33430 // AT4G14080 // AT2G13680 // AT1G05690 // AT5G59030 // AT5G57800 // AT4G34850 // AT3G07970
GO:0006970	response to osmotic stress	40	2552	0.018	// AT5G54230 // AT3G47950 // AT1G01520 // AT2G45960 // AT3G17510 // AT1G78290 // AT5G67030 // AT5G01410 // AT4G05100 // AT5G50720 // AT2G26650 // AT5G02840 // AT2G46830 // AT1G16850 // AT5G60890 // AT2G37180 // AT3G61890 // AT1G06040 // AT1G48000 // AT2G47770 // AT2G47190 // AT4G10310 // AT5G50950 // AT3G46130 // AT1G49010 // AT3G60750 // AT2G33380 // AT5G46180 // AT5G24270 // AT1G03230 // AT2G38…
GO:0006098	pentose-phosphate shunt	6	2552	0.019	// AT4G26520 // AT5G44520 // AT2G01290 // AT2G21330 // AT4G38970 // AT5G35790
